# Supplementary material for: Molecular arrangements that accompany binding of rice xylanase inhibitor protein OsXIP and the Rhizopus oryzae GH11 xylanase RXyn2
Source: J Biol Chem. 2025 Jun 16;301(8):110385. doi: 10.1016/j.jbc.2025.110385 (PMC12329526; doi:10.1016/j.jbc.2025.110385)
Supplement: 9K1M.pdb [file mmc3.zip › 9K1M.pdb]

REMARK Date 2023-09-22 Time 16:23:26 JST +0900 (1695367406.09 s)
REMARK PHENIX refinement
REMARK 
REMARK ****************** INPUT FILES AND LABELS ******************************
REMARK Reflections:
REMARK   file name      : /home/takeshita/ohnumaSan/220626bl17a/OsXIP_42_3/mr/output_file_name_unique1_res5013.mtz
REMARK   labels         : ['FP,SIGFP,DANO,SIGDANO,ISYM']
REMARK R-free flags:
REMARK   file name      : /home/takeshita/ohnumaSan/220626bl17a/OsXIP_42_3/mr/output_file_name_unique1_res5013.mtz
REMARK   label          : FreeR_flag
REMARK   test_flag_value: 0
REMARK Model file name(s): 
REMARK   /home/takeshita/ohnumaSan/220626bl17a/OsXIP_42_3/mr/OsXIP2022_refine_9-coot-0923no1.pdb
REMARK 
REMARK ******************** REFINEMENT SUMMARY: QUICK FACTS *******************
REMARK Start: r_work = 0.1655 r_free = 0.1786 bonds = 0.014 angles = 1.393
REMARK Final: r_work = 0.1657 r_free = 0.1790 bonds = 0.014 angles = 1.339
REMARK ************************************************************************
REMARK 
REMARK ****************** REFINEMENT STATISTICS STEP BY STEP ******************
REMARK leading digit, like 1_, means number of macro-cycle                     
REMARK 0    : statistics at the very beginning when nothing is done yet        
REMARK 1_bss: bulk solvent correction and/or (anisotropic) scaling             
REMARK 1_xyz: refinement of coordinates                                        
REMARK 1_adp: refinement of ADPs (Atomic Displacement Parameters)              
REMARK 1_occ: refinement of occupancies                                        
REMARK ------------------------------------------------------------------------
REMARK  stage       r-work r-free bonds angles b_min b_max b_ave n_water shift
REMARK       0    : 0.2480 0.2396 0.014  1.39  13.0  73.1  22.0 244      0.000
REMARK       1_bss: 0.1655 0.1786 0.014  1.39  12.9  73.1  21.9 244      0.000
REMARK 1_settarget: 0.1655 0.1786 0.014  1.39  12.9  73.1  21.9 244      0.000
REMARK       1_nqh: 0.1655 0.1786 0.014  1.39  12.9  73.1  21.9 244      0.000
REMARK    1_weight: 0.1655 0.1786 0.014  1.39  12.9  73.1  21.9 244      0.000
REMARK    1_xyzrec: 0.1741 0.1845 0.003  0.65  12.9  73.1  21.9 244      0.042
REMARK       1_adp: 0.1745 0.1884 0.003  0.65  12.6  69.3  22.6 244      0.042
REMARK       2_bss: 0.1745 0.1884 0.003  0.65  12.5  69.3  22.6 244      0.042
REMARK 2_settarget: 0.1745 0.1884 0.003  0.65  12.5  69.3  22.6 244      0.042
REMARK 2_updatecdl: 0.1745 0.1884 0.003  0.66  12.5  69.3  22.6 244      0.042
REMARK     2_setrh: 0.1745 0.1884 0.003  0.66  12.5  69.3  22.6 244      0.042
REMARK       2_nqh: 0.1745 0.1884 0.003  0.66  12.5  69.3  22.6 244      0.042
REMARK   2_realsrl: 0.1747 0.1882 0.003  0.66  12.5  69.3  22.6 244      0.056
REMARK    2_weight: 0.1747 0.1882 0.003  0.66  12.5  69.3  22.6 244      0.056
REMARK    2_xyzrec: 0.1664 0.1827 0.014  1.34  12.5  69.3  22.6 244      0.030
REMARK  2_realsrl2: 0.1670 0.1838 0.014  1.34  12.5  69.3  22.6 244      0.031
REMARK       2_adp: 0.1658 0.1790 0.014  1.34  13.0  65.9  22.3 244      0.031
REMARK         end: 0.1657 0.1790 0.014  1.34  13.0  65.8  22.2 244      0.031
REMARK ------------------------------------------------------------------------
REMARK MODEL CONTENT.
REMARK  ELEMENT        ATOM RECORD COUNT   OCCUPANCY SUM
REMARK        C                     1314         1314.00
REMARK        S                        9            9.00
REMARK        O                      625          625.00
REMARK        N                      365          365.00
REMARK    TOTAL                     2313         2313.00

REMARK -----------------------------------------------------------------------
REMARK r_free_flags.md5.hexdigest b6f9a624eb92b3bfc91ee1c813baf378
REMARK 
REMARK IF THIS FILE IS FOR PDB DEPOSITION: REMOVE ALL FROM THIS LINE UP.
REMARK   3
REMARK   3 REFINEMENT.
REMARK   3   PROGRAM     : PHENIX (1.13_2998: ???)
REMARK   3   AUTHORS     : Adams,Afonine,Bunkoczi,Burnley,Chen,Dar,Davis,
REMARK   3               : Draizen,Echols,Gildea,Gros,Grosse-Kunstleve,Headd,
REMARK   3               : Hintze,Hung,Ioerger,Liebschner,McCoy,McKee,Moriarty,
REMARK   3               : Oeffner,Poon,Read,Richardson,Richardson,Sacchettini,
REMARK   3               : Sauter,Sobolev,Storoni,Terwilliger,Williams,Zwart
REMARK   3
REMARK   3  X-RAY DATA.
REMARK   3  
REMARK   3  REFINEMENT TARGET : ML
REMARK   3  
REMARK   3  DATA USED IN REFINEMENT.
REMARK   3   RESOLUTION RANGE HIGH (ANGSTROMS) : 1.300   
REMARK   3   RESOLUTION RANGE LOW  (ANGSTROMS) : 40.567  
REMARK   3   MIN(FOBS/SIGMA_FOBS)              : 1.36  
REMARK   3   COMPLETENESS FOR RANGE        (%) : 99.10 
REMARK   3   NUMBER OF REFLECTIONS             : 161647    
REMARK   3   NUMBER OF REFLECTIONS (NON-ANOMALOUS) : 84170     
REMARK   3  
REMARK   3  FIT TO DATA USED IN REFINEMENT.
REMARK   3   R VALUE     (WORKING + TEST SET) : 0.1663
REMARK   3   R VALUE            (WORKING SET) : 0.1657
REMARK   3   FREE R VALUE                     : 0.1790
REMARK   3   FREE R VALUE TEST SET SIZE   (%) : 4.87  
REMARK   3   FREE R VALUE TEST SET COUNT      : 7871      
REMARK   3  
REMARK   3  FIT TO DATA USED IN REFINEMENT (IN BINS).
REMARK   3   BIN  RESOLUTION RANGE  COMPL.    NWORK NFREE   RWORK  RFREE  CCWORK CCFREE
REMARK   3     1 40.5867 -  4.0382    1.00     5168   272  0.1732 0.1571   0.925  0.931
REMARK   3     2  4.0382 -  3.2056    1.00     5168   248  0.1537 0.1617   0.938  0.937
REMARK   3     3  3.2056 -  2.8005    1.00     5139   270  0.1619 0.1951   0.927  0.876
REMARK   3     4  2.8005 -  2.5445    1.00     5191   256  0.1511 0.1601   0.938  0.928
REMARK   3     5  2.5445 -  2.3622    1.00     5151   267  0.1508 0.1722   0.938  0.922
REMARK   3     6  2.3622 -  2.2229    1.00     5215   277  0.1537 0.1827   0.936  0.924
REMARK   3     7  2.2229 -  2.1116    1.00     5153   267  0.1520 0.1685   0.941  0.926
REMARK   3     8  2.1116 -  2.0197    1.00     5205   249  0.1524 0.1607   0.941  0.928
REMARK   3     9  2.0197 -  1.9419    1.00     5177   274  0.1574 0.1725   0.937  0.919
REMARK   3    10  1.9419 -  1.8749    1.00     5134   268  0.1586 0.1977   0.937  0.892
REMARK   3    11  1.8749 -  1.8163    1.00     5150   279  0.1642 0.1871   0.932  0.895
REMARK   3    12  1.8163 -  1.7644    1.00     5187   253  0.1587 0.1818   0.932  0.915
REMARK   3    13  1.7644 -  1.7179    1.00     5213   237  0.1629 0.1762   0.930  0.905
REMARK   3    14  1.7179 -  1.6760    1.00     5158   223  0.1580 0.1690   0.936  0.929
REMARK   3    15  1.6760 -  1.6379    1.00     5172   259  0.1625 0.1770   0.933  0.910
REMARK   3    16  1.6379 -  1.6030    1.00     5203   268  0.1682 0.2008   0.927  0.894
REMARK   3    17  1.6030 -  1.5710    1.00     5117   280  0.1649 0.1916   0.927  0.908
REMARK   3    18  1.5710 -  1.5413    1.00     5181   261  0.1729 0.2047   0.921  0.895
REMARK   3    19  1.5413 -  1.5138    1.00     5174   272  0.1836 0.2133   0.918  0.886
REMARK   3    20  1.5138 -  1.4881    1.00     5172   264  0.1890 0.1960   0.912  0.909
REMARK   3    21  1.4881 -  1.4641    1.00     5137   248  0.1928 0.2046   0.902  0.869
REMARK   3    22  1.4641 -  1.4416    1.00     5167   290  0.2028 0.2195   0.889  0.883
REMARK   3    23  1.4416 -  1.4204    1.00     5125   278  0.2017 0.2271   0.894  0.850
REMARK   3    24  1.4204 -  1.4004    1.00     5119   259  0.2139 0.2083   0.878  0.868
REMARK   3    25  1.4004 -  1.3815    0.99     5187   259  0.2280 0.2651   0.866  0.823
REMARK   3    26  1.3815 -  1.3635    0.99     5111   254  0.2336 0.2246   0.851  0.859
REMARK   3    27  1.3635 -  1.3465    0.97     5051   276  0.2451 0.2571   0.834  0.817
REMARK   3    28  1.3465 -  1.3303    0.97     4998   247  0.2588 0.2964   0.804  0.759
REMARK   3    29  1.3303 -  1.3148    0.94     4812   291  0.2882 0.2783   0.776  0.735
REMARK   3    30  1.3148 -  1.3000    0.89     4641   225  0.3345 0.3317   0.698  0.702
REMARK   3  
REMARK   3  BULK SOLVENT MODELLING.
REMARK   3   METHOD USED        : FLAT BULK SOLVENT MODEL
REMARK   3   SOLVENT RADIUS     : 1.11    
REMARK   3   SHRINKAGE RADIUS   : 0.90    
REMARK   3   GRID STEP FACTOR   : 4.00    
REMARK   3  
REMARK   3  ERROR ESTIMATES.
REMARK   3   COORDINATE ERROR (MAXIMUM-LIKELIHOOD BASED)     : 0.13    
REMARK   3   PHASE ERROR (DEGREES, MAXIMUM-LIKELIHOOD BASED) : 17.79   
REMARK   3  
REMARK   3  STRUCTURE FACTORS CALCULATION ALGORITHM : FFT
REMARK   3  
REMARK   3  
REMARK   3  DEVIATIONS FROM IDEAL VALUES.
REMARK   3    BOND      :  0.014   0.117   2125
REMARK   3    ANGLE     :  1.339  13.189   2877
REMARK   3    CHIRALITY :  0.110   0.506    297
REMARK   3    PLANARITY :  0.009   0.047    375
REMARK   3    DIHEDRAL  : 13.640 179.598    765
REMARK   3    MIN NONBONDED DISTANCE : 1.982 
REMARK   3  REMARK   3  
REMARK   3  MOLPROBITY STATISTICS.
REMARK   3    ALL-ATOM CLASHSCORE : 2.22
REMARK   3    RAMACHANDRAN PLOT:
REMARK   3      OUTLIERS : 0.00  %
REMARK   3      ALLOWED  : 1.94  %
REMARK   3      FAVORED  : 98.06 %
REMARK   3    ROTAMER OUTLIERS : 0.00 %
REMARK   3    CBETA DEVIATIONS : 0
REMARK   3    PEPTIDE PLANE:
REMARK   3      CIS-PROLINE     : 9.09090909091
REMARK   3      CIS-GENERAL     : 0.803212851406
REMARK   3      TWISTED PROLINE : 0.0
REMARK   3      TWISTED GENERAL : 0.0
REMARK   3  
REMARK   3  ATOMIC DISPLACEMENT PARAMETERS.
REMARK   3   WILSON B : 17.79
REMARK   3   RMS(B_ISO_OR_EQUIVALENT_BONDED) : 3.39
REMARK   3   ATOMS          NUMBER OF ATOMS
REMARK   3                    ISO.  ANISO. 
REMARK   3    ALL         :   2313       0
REMARK   3    ALL (NO H)  :   2313       0
REMARK   3    SOLVENT     :    244       0
REMARK   3    NON-SOLVENT :   2069       0
REMARK   3    HYDROGENS   :      0       0
REMARK   3  
REMARK   3
SSBOND   1 CYS A   29    CYS A   71 
SSBOND   2 CYS A  168    CYS A  197 
CRYST1   61.348   68.743   81.134  90.00  90.00  90.00 P 21 21 21
SCALE1      0.016300  0.000000  0.000000        0.00000
SCALE2      0.000000  0.014547  0.000000        0.00000
SCALE3      0.000000  0.000000  0.012325        0.00000
ATOM      1  N   SER A   6      12.144 -13.127  -5.568  1.00 33.86      A    N
ATOM      2  CA  SER A   6      10.875 -13.729  -6.008  1.00 35.05      A    C
ATOM      3  C   SER A   6      10.041 -12.649  -6.686  1.00 30.00      A    C
ATOM      4  O   SER A   6      10.498 -11.522  -6.844  1.00 26.59      A    O
ATOM      5  CB  SER A   6      10.141 -14.432  -4.847  1.00 39.11      A    C
ATOM      6  OG  SER A   6       9.094 -13.706  -4.238  1.00 27.35      A    O
ATOM      7  N   GLN A   7       8.841 -12.986  -7.132  1.00 25.47      A    N
ATOM      8  CA  GLN A   7       8.019 -11.946  -7.732  1.00 20.18      A    C
ATOM      9  C   GLN A   7       7.271 -11.136  -6.677  1.00 20.09      A    C
ATOM     10  O   GLN A   7       6.573 -10.195  -7.025  1.00 21.37      A    O
ATOM     11  CB  GLN A   7       7.058 -12.592  -8.710  1.00 21.91      A    C
ATOM     12  CG  GLN A   7       7.753 -13.252  -9.897  1.00 22.93      A    C
ATOM     13  CD  GLN A   7       8.544 -12.278 -10.699  1.00 25.79      A    C
ATOM     14  OE1 GLN A   7       8.082 -11.181 -11.010  1.00 24.98      A    O
ATOM     15  NE2 GLN A   7       9.788 -12.654 -11.019  1.00 30.78      A    N
ATOM     16  N   ASN A   8       7.409 -11.468  -5.390  1.00 21.77      A    N
ATOM     17  CA  ASN A   8       6.821 -10.615  -4.358  1.00 20.07      A    C
ATOM     18  C   ASN A   8       7.800  -9.491  -4.087  1.00 21.37      A    C
ATOM     19  O   ASN A   8       8.776  -9.674  -3.341  1.00 25.60      A    O
ATOM     20  CB  ASN A   8       6.531 -11.390  -3.080  1.00 19.93      A    C
ATOM     21  CG  ASN A   8       5.998 -10.470  -2.022  1.00 19.42      A    C
ATOM     22  OD1 ASN A   8       5.534  -9.370  -2.335  1.00 19.06      A    O
ATOM     23  ND2 ASN A   8       6.056 -10.888  -0.767  1.00 19.63      A    N
ATOM     24  N   THR A   9       7.539  -8.329  -4.693  1.00 22.54      A    N
ATOM     25  CA  THR A   9       8.346  -7.126  -4.506  1.00 23.00      A    C
ATOM     26  C   THR A   9       7.977  -6.363  -3.256  1.00 27.38      A    C
ATOM     27  O   THR A   9       8.563  -5.319  -2.987  1.00 28.03      A    O
ATOM     28  CB  THR A   9       8.131  -6.213  -5.709  1.00 29.38      A    C
ATOM     29  OG1 THR A   9       6.726  -6.035  -5.901  1.00 29.58      A    O
ATOM     30  CG2 THR A   9       8.761  -6.810  -6.945  1.00 32.26      A    C
ATOM     31  N   GLY A  10       6.992  -6.824  -2.479  1.00 21.91      A    N
ATOM     32  CA  GLY A  10       6.509  -6.021  -1.378  1.00 20.69      A    C
ATOM     33  C   GLY A  10       6.638  -6.702  -0.020  1.00 18.39      A    C
ATOM     34  O   GLY A  10       7.591  -7.453   0.219  1.00 20.88      A    O
ATOM     35  N   ASP A  11       5.716  -6.382   0.891  1.00 17.43      A    N
ATOM     36  CA  ASP A  11       5.734  -6.941   2.245  1.00 18.01      A    C
ATOM     37  C   ASP A  11       5.321  -8.412   2.242  1.00 16.81      A    C
ATOM     38  O   ASP A  11       4.770  -8.934   1.274  1.00 16.26      A    O
ATOM     39  CB  ASP A  11       4.723  -6.201   3.129  1.00 18.75      A    C
ATOM     40  CG  ASP A  11       5.237  -4.847   3.612  1.00 23.22      A    C
ATOM     41  OD1 ASP A  11       6.265  -4.819   4.316  1.00 34.31      A    O
ATOM     42  OD2 ASP A  11       4.625  -3.835   3.291  1.00 30.27      A    O
ATOM     43  N   THR A  12       5.660  -9.109   3.338  1.00 16.42      A    N
ATOM     44  CA  THR A  12       5.173 -10.469   3.593  1.00 16.82      A    C
ATOM     45  C   THR A  12       4.501 -10.410   4.951  1.00 15.85      A    C
ATOM     46  O   THR A  12       5.166 -10.192   5.976  1.00 16.88      A    O
ATOM     47  CB  THR A  12       6.306 -11.496   3.571  1.00 17.37      A    C
ATOM     48  OG1 THR A  12       6.960 -11.455   2.291  1.00 19.53      A    O
ATOM     49  CG2 THR A  12       5.764 -12.921   3.731  1.00 18.77      A    C
ATOM     50  N   VAL A  13       3.185 -10.603   4.968  1.00 14.54      A    N
ATOM     51  CA  VAL A  13       2.388 -10.417   6.162  1.00 14.61      A    C
ATOM     52  C   VAL A  13       1.871 -11.783   6.566  1.00 15.75      A    C
ATOM     53  O   VAL A  13       1.308 -12.492   5.716  1.00 17.81      A    O
ATOM     54  CB  VAL A  13       1.229  -9.485   5.818  1.00 16.04      A    C
ATOM     55  CG1 VAL A  13       0.371  -9.249   7.054  1.00 17.26      A    C
ATOM     56  CG2 VAL A  13       1.772  -8.178   5.224  1.00 17.83      A    C
ATOM     57  N   ILE A  14       2.047 -12.176   7.827  1.00 14.35      A    N
ATOM     58  CA  ILE A  14       1.624 -13.491   8.295  1.00 14.18      A    C
ATOM     59  C   ILE A  14       0.493 -13.341   9.306  1.00 13.65      A    C
ATOM     60  O   ILE A  14       0.526 -12.461  10.176  1.00 14.62      A    O
ATOM     61  CB  ILE A  14       2.829 -14.264   8.895  1.00 13.68      A    C
ATOM     62  CG1 ILE A  14       2.510 -15.759   9.100  1.00 14.38      A    C
ATOM     63  CG2 ILE A  14       3.313 -13.638  10.205  1.00 15.32      A    C
ATOM     64  CD1 ILE A  14       2.283 -16.514   7.825  1.00 14.77      A    C
ATOM     65  N   ILE A  15      -0.529 -14.192   9.187  1.00 13.50      A    N
ATOM     66  CA  ILE A  15      -1.575 -14.298  10.202  1.00 13.76      A    C
ATOM     67  C   ILE A  15      -1.046 -15.145  11.347  1.00 13.00      A    C
ATOM     68  O   ILE A  15      -0.455 -16.214  11.103  1.00 15.05      A    O
ATOM     69  CB  ILE A  15      -2.803 -14.988   9.589  1.00 14.58      A    C
ATOM     70  CG1 ILE A  15      -3.410 -14.152   8.451  1.00 16.06      A    C
ATOM     71  CG2 ILE A  15      -3.846 -15.377  10.665  1.00 15.95      A    C
ATOM     72  CD1 ILE A  15      -4.131 -12.929   8.927  1.00 19.15      A    C
ATOM     73  N   TRP A  16      -1.222 -14.685  12.581  1.00 13.97      A    N
ATOM     74  CA  TRP A  16      -0.802 -15.448  13.749  1.00 13.68      A    C
ATOM     75  C   TRP A  16      -1.938 -15.410  14.760  1.00 14.40      A    C
ATOM     76  O   TRP A  16      -2.700 -14.417  14.830  1.00 14.81      A    O
ATOM     77  CB  TRP A  16       0.448 -14.816  14.336  1.00 14.49      A    C
ATOM     78  CG  TRP A  16       1.009 -15.445  15.569  1.00 14.44      A    C
ATOM     79  CD1 TRP A  16       2.024 -16.388  15.636  1.00 15.23      A    C
ATOM     80  CD2 TRP A  16       0.648 -15.173  16.957  1.00 14.53      A    C
ATOM     81  NE1 TRP A  16       2.280 -16.715  16.947  1.00 14.65      A    N
ATOM     82  CE2 TRP A  16       1.475 -15.977  17.782  1.00 14.31      A    C
ATOM     83  CE3 TRP A  16      -0.303 -14.337  17.565  1.00 15.02      A    C
ATOM     84  CZ2 TRP A  16       1.399 -15.943  19.185  1.00 14.84      A    C
ATOM     85  CZ3 TRP A  16      -0.388 -14.306  18.962  1.00 15.76      A    C
ATOM     86  CH2 TRP A  16       0.477 -15.119  19.762  1.00 15.40      A    C
ATOM     87  N   GLY A  17      -2.084 -16.494  15.536  1.00 14.35      A    N
ATOM     88  CA  GLY A  17      -3.125 -16.518  16.546  1.00 15.20      A    C
ATOM     89  C   GLY A  17      -4.127 -17.632  16.377  1.00 15.75      A    C
ATOM     90  O   GLY A  17      -4.980 -17.803  17.273  1.00 15.78      A    O
ATOM     91  N   ARG A  18      -4.102 -18.365  15.259  1.00 14.74      A    N
ATOM     92  CA  ARG A  18      -5.150 -19.352  14.984  1.00 14.62      A    C
ATOM     93  C   ARG A  18      -4.802 -20.755  15.495  1.00 15.28      A    C
ATOM     94  O   ARG A  18      -5.680 -21.637  15.444  1.00 17.18      A    O
ATOM     95  CB  ARG A  18      -5.432 -19.436  13.494  1.00 15.62      A    C
ATOM     96  CG  ARG A  18      -5.756 -18.112  12.789  1.00 17.64      A    C
ATOM     97  CD  ARG A  18      -7.074 -17.480  13.178  1.00 20.75      A    C
ATOM     98  NE  ARG A  18      -7.075 -17.018  14.553  1.00 18.74      A    N
ATOM     99  CZ  ARG A  18      -7.951 -17.376  15.489  1.00 20.01      A    C
ATOM    100  NH1 ARG A  18      -8.904 -18.249  15.237  1.00 25.82      A    N
ATOM    101  NH2 ARG A  18      -7.857 -16.835  16.697  1.00 20.67      A    N
ATOM    102  N   ASN A  19      -3.595 -20.960  16.012  1.00 15.35      A    N
ATOM    103  CA  ASN A  19      -3.258 -22.281  16.570  1.00 16.73      A    C
ATOM    104  C   ASN A  19      -2.101 -22.079  17.529  1.00 17.52      A    C
ATOM    105  O   ASN A  19      -1.031 -21.685  17.100  1.00 16.00      A    O
ATOM    106  CB  ASN A  19      -2.862 -23.249  15.425  1.00 18.67      A    C
ATOM    107  CG  ASN A  19      -2.647 -24.695  15.920  1.00 19.78      A    C
ATOM    108  OD1 ASN A  19      -2.246 -24.909  17.049  1.00 21.06      A    O
ATOM    109  ND2 ASN A  19      -3.066 -25.653  15.110  1.00 27.77      A    N
ATOM    110  N   LYS A  20      -2.279 -22.394  18.823  1.00 18.15      A    N
ATOM    111  CA  LYS A  20      -1.208 -22.190  19.797  1.00 19.68      A    C
ATOM    112  C   LYS A  20       0.049 -22.948  19.405  1.00 19.27      A    C
ATOM    113  O   LYS A  20       1.167 -22.467  19.660  1.00 20.30      A    O
ATOM    114  CB  LYS A  20      -1.674 -22.638  21.193  1.00 22.79      A    C
ATOM    115  CG  LYS A  20      -0.643 -22.440  22.303  1.00 26.36      A    C
ATOM    116  CD  LYS A  20      -1.080 -23.234  23.537  1.00 34.36      A    C
ATOM    117  CE  LYS A  20      -0.024 -23.223  24.618  1.00 38.81      A    C
ATOM    118  NZ  LYS A  20       0.126 -21.855  25.092  1.00 33.78      A    N
ATOM    119  N   ASP A  21      -0.131 -24.064  18.672  1.00 17.70      A    N
ATOM    120  CA  ASP A  21       1.026 -24.906  18.302  1.00 17.73      A    C
ATOM    121  C   ASP A  21       1.864 -24.331  17.199  1.00 17.64      A    C
ATOM    122  O   ASP A  21       2.808 -24.967  16.713  1.00 17.52      A    O
ATOM    123  CB  ASP A  21       0.541 -26.321  17.959  1.00 18.16      A    C
ATOM    124  CG  ASP A  21      -0.043 -27.037  19.184  1.00 20.02      A    C
ATOM    125  OD1 ASP A  21       0.291 -26.621  20.319  1.00 22.09      A    O
ATOM    126  OD2 ASP A  21      -0.823 -27.979  18.981  1.00 21.99      A    O
ATOM    127  N   GLU A  22       1.560 -23.111  16.708  1.00 15.20      A    N
ATOM    128  CA  GLU A  22       2.410 -22.443  15.740  1.00 15.25      A    C
ATOM    129  C   GLU A  22       3.607 -21.763  16.381  1.00 15.48      A    C
ATOM    130  O   GLU A  22       4.443 -21.232  15.656  1.00 17.04      A    O
ATOM    131  CB  GLU A  22       1.601 -21.392  14.951  1.00 15.47      A    C
ATOM    132  CG  GLU A  22       1.187 -20.165  15.804  1.00 14.47      A    C
ATOM    133  CD  GLU A  22       0.010 -19.469  15.202  1.00 15.94      A    C
ATOM    134  OE1 GLU A  22      -0.803 -18.868  15.960  1.00 15.54      A    O
ATOM    135  OE2 GLU A  22      -0.152 -19.557  13.971  1.00 16.91      A    O
ATOM    136  N   GLY A  23       3.689 -21.731  17.711  1.00 15.73      A    N
ATOM    137  CA  GLY A  23       4.809 -21.104  18.382  1.00 16.34      A    C
ATOM    138  C   GLY A  23       4.535 -19.640  18.705  1.00 15.85      A    C
ATOM    139  O   GLY A  23       3.480 -19.051  18.371  1.00 16.17      A    O
ATOM    140  N   SER A  24       5.492 -19.045  19.407  1.00 15.96      A    N
ATOM    141  CA  SER A  24       5.303 -17.690  19.922  1.00 16.56      A    C
ATOM    142  C   SER A  24       5.350 -16.642  18.798  1.00 16.44      A    C
ATOM    143  O   SER A  24       5.853 -16.862  17.682  1.00 16.30      A    O
ATOM    144  CB  SER A  24       6.420 -17.363  20.936  1.00 17.61      A    C
ATOM    145  OG  SER A  24       7.665 -17.243  20.291  1.00 19.12      A    O
ATOM    146  N   LEU A  25       4.918 -15.431  19.158  1.00 15.49      A    N
ATOM    147  CA  LEU A  25       5.040 -14.320  18.242  1.00 16.46      A    C
ATOM    148  C   LEU A  25       6.510 -13.997  17.982  1.00 16.95      A    C
ATOM    149  O   LEU A  25       6.891 -13.700  16.843  1.00 17.01      A    O
ATOM    150  CB  LEU A  25       4.295 -13.116  18.841  1.00 16.61      A    C
ATOM    151  CG  LEU A  25       4.424 -11.849  18.015  1.00 17.09      A    C
ATOM    152  CD1 LEU A  25       3.798 -12.013  16.642  1.00 18.61      A    C
ATOM    153  CD2 LEU A  25       3.759 -10.689  18.811  1.00 18.43      A    C
ATOM    154  N   ARG A  26       7.364 -14.053  19.021  1.00 16.59      A    N
ATOM    155  CA  ARG A  26       8.781 -13.803  18.770  1.00 17.78      A    C
ATOM    156  C   ARG A  26       9.374 -14.812  17.776  1.00 17.63      A    C
ATOM    157  O   ARG A  26      10.169 -14.430  16.907  1.00 16.71      A    O
ATOM    158  CB  ARG A  26       9.577 -13.869  20.074  1.00 19.49      A    C
ATOM    159  CG  ARG A  26      11.083 -13.925  19.766  1.00 22.21      A    C
ATOM    160  CD  ARG A  26      11.954 -13.610  20.938  1.00 23.52      A    C
ATOM    161  NE  ARG A  26      13.349 -13.712  20.493  1.00 24.71      A    N
ATOM    162  CZ  ARG A  26      14.393 -13.459  21.276  1.00 36.88      A    C
ATOM    163  NH1 ARG A  26      14.202 -13.086  22.534  1.00 36.87      A    N
ATOM    164  NH2 ARG A  26      15.621 -13.579  20.803  1.00 33.71      A    N
ATOM    165  N   GLU A  27       8.979 -16.093  17.876  1.00 16.48      A    N
ATOM    166  CA  GLU A  27       9.471 -17.066  16.903  1.00 16.46      A    C
ATOM    167  C   GLU A  27       9.118 -16.630  15.478  1.00 16.42      A    C
ATOM    168  O   GLU A  27       9.955 -16.696  14.571  1.00 17.26      A    O
ATOM    169  CB  GLU A  27       8.917 -18.438  17.254  1.00 16.58      A    C
ATOM    170  CG  GLU A  27       9.374 -19.481  16.221  1.00 19.58      A    C
ATOM    171  CD  GLU A  27       8.621 -20.776  16.390  1.00 19.66      A    C
ATOM    172  OE1 GLU A  27       8.741 -21.383  17.465  1.00 26.77      A    O
ATOM    173  OE2 GLU A  27       7.936 -21.195  15.455  1.00 21.67      A    O
ATOM    174  N   ALA A  28       7.885 -16.149  15.254  1.00 15.55      A    N
ATOM    175  CA  ALA A  28       7.506 -15.721  13.915  1.00 16.65      A    C
ATOM    176  C   ALA A  28       8.389 -14.567  13.475  1.00 18.20      A    C
ATOM    177  O   ALA A  28       8.842 -14.538  12.331  1.00 18.30      A    O
ATOM    178  CB  ALA A  28       6.030 -15.301  13.911  1.00 16.70      A    C
ATOM    179  N   CYS A  29       8.695 -13.634  14.383  1.00 16.30      A    N
ATOM    180  CA  CYS A  29       9.506 -12.487  14.000  1.00 18.63      A    C
ATOM    181  C   CYS A  29      10.960 -12.868  13.771  1.00 21.15      A    C
ATOM    182  O   CYS A  29      11.651 -12.162  13.010  1.00 27.51      A    O
ATOM    183  CB  CYS A  29       9.444 -11.446  15.090  1.00 17.82      A    C
ATOM    184  SG  CYS A  29       7.744 -10.664  15.167  1.00 20.40      A    S
ATOM    185  N   ASP A  30      11.456 -13.918  14.437  1.00 17.14      A    N
ATOM    186  CA  ASP A  30      12.840 -14.358  14.242  1.00 18.81      A    C
ATOM    187  C   ASP A  30      12.977 -15.288  13.032  1.00 20.67      A    C
ATOM    188  O   ASP A  30      14.099 -15.719  12.698  1.00 19.49      A    O
ATOM    189  CB  ASP A  30      13.325 -15.119  15.489  1.00 18.92      A    C
ATOM    190  CG  ASP A  30      13.798 -14.206  16.608  1.00 19.60      A    C
ATOM    191  OD1 ASP A  30      14.147 -13.079  16.295  1.00 23.25      A    O
ATOM    192  OD2 ASP A  30      13.786 -14.649  17.765  1.00 22.34      A    O
ATOM    193  N   ALA A  31      11.888 -15.635  12.345  1.00 17.88      A    N
ATOM    194  CA  ALA A  31      11.971 -16.635  11.284  1.00 17.81      A    C
ATOM    195  C   ALA A  31      12.695 -16.110  10.048  1.00 18.56      A    C
ATOM    196  O   ALA A  31      13.038 -16.904   9.164  1.00 19.68      A    O
ATOM    197  CB  ALA A  31      10.557 -17.091  10.911  1.00 18.42      A    C
ATOM    198  N   GLY A  32      12.832 -14.795   9.924  1.00 18.29      A    N
ATOM    199  CA  GLY A  32      13.470 -14.250   8.749  1.00 20.19      A    C
ATOM    200  C   GLY A  32      12.579 -14.195   7.533  1.00 19.17      A    C
ATOM    201  O   GLY A  32      13.085 -14.073   6.424  1.00 21.24      A    O
ATOM    202  N   ARG A  33      11.247 -14.213   7.716  1.00 16.99      A    N
ATOM    203  CA  ARG A  33      10.323 -14.373   6.603  1.00 17.99      A    C
ATOM    204  C   ARG A  33       9.310 -13.250   6.469  1.00 18.67      A    C
ATOM    205  O   ARG A  33       8.770 -13.056   5.368  1.00 20.11      A    O
ATOM    206  CB  ARG A  33       9.507 -15.678   6.751  1.00 17.63      A    C
ATOM    207  CG  ARG A  33      10.382 -16.940   6.718  1.00 18.34      A    C
ATOM    208  CD  ARG A  33      10.642 -17.413   5.274  1.00 21.44      A    C
ATOM    209  NE  ARG A  33      11.608 -16.597   4.521  1.00 22.44      A    N
ATOM    210  CZ  ARG A  33      12.938 -16.719   4.616  1.00 24.42      A    C
ATOM    211  NH1 ARG A  33      13.462 -17.613   5.450  1.00 24.33      A    N
ATOM    212  NH2 ARG A  33      13.713 -15.929   3.884  1.00 23.67      A    N
ATOM    213  N   TYR A  34       9.016 -12.520   7.532  1.00 16.21      A    N
ATOM    214  CA  TYR A  34       7.842 -11.668   7.554  1.00 16.43      A    C
ATOM    215  C   TYR A  34       8.241 -10.237   7.854  1.00 17.75      A    C
ATOM    216  O   TYR A  34       9.155  -9.985   8.654  1.00 19.13      A    O
ATOM    217  CB  TYR A  34       6.839 -12.158   8.618  1.00 16.16      A    C
ATOM    218  CG  TYR A  34       6.617 -13.617   8.622  1.00 14.93      A    C
ATOM    219  CD1 TYR A  34       6.145 -14.283   7.490  1.00 15.39      A    C
ATOM    220  CD2 TYR A  34       6.884 -14.370   9.756  1.00 15.29      A    C
ATOM    221  CE1 TYR A  34       5.954 -15.652   7.500  1.00 15.51      A    C
ATOM    222  CE2 TYR A  34       6.673 -15.739   9.796  1.00 16.09      A    C
ATOM    223  CZ  TYR A  34       6.191 -16.368   8.672  1.00 14.61      A    C
ATOM    224  OH  TYR A  34       5.964 -17.723   8.719  1.00 15.80      A    O
ATOM    225  N   THR A  35       7.500  -9.298   7.271  1.00 15.48      A    N
ATOM    226  CA  THR A  35       7.644  -7.901   7.662  1.00 16.50      A    C
ATOM    227  C   THR A  35       6.585  -7.456   8.656  1.00 17.16      A    C
ATOM    228  O   THR A  35       6.816  -6.481   9.388  1.00 17.66      A    O
ATOM    229  CB  THR A  35       7.604  -6.978   6.465  1.00 20.29      A    C
ATOM    230  OG1 THR A  35       6.379  -7.168   5.795  1.00 22.24      A    O
ATOM    231  CG2 THR A  35       8.712  -7.293   5.499  1.00 25.10      A    C
ATOM    232  N   THR A  36       5.444  -8.159   8.716  1.00 16.23      A    N
ATOM    233  CA  THR A  36       4.298  -7.759   9.501  1.00 15.78      A    C
ATOM    234  C   THR A  36       3.623  -9.011  10.005  1.00 15.40      A    C
ATOM    235  O   THR A  36       3.543 -10.010   9.267  1.00 15.18      A    O
ATOM    236  CB  THR A  36       3.290  -7.013   8.617  1.00 17.20      A    C
ATOM    237  OG1 THR A  36       3.958  -5.850   8.043  1.00 21.73      A    O
ATOM    238  CG2 THR A  36       2.077  -6.526   9.370  1.00 18.60      A    C
ATOM    239  N   VAL A  37       3.123  -8.960  11.235  1.00 15.09      A    N
ATOM    240  CA  VAL A  37       2.285 -10.036  11.783  1.00 13.99      A    C
ATOM    241  C   VAL A  37       0.922  -9.449  12.108  1.00 14.58      A    C
ATOM    242  O   VAL A  37       0.844  -8.381  12.747  1.00 15.81      A    O
ATOM    243  CB  VAL A  37       2.895 -10.638  13.058  1.00 15.42      A    C
ATOM    244  CG1 VAL A  37       1.971 -11.774  13.554  1.00 16.58      A    C
ATOM    245  CG2 VAL A  37       4.324 -11.077  12.858  1.00 16.05      A    C
ATOM    246  N   ILE A  38      -0.147 -10.136  11.704  1.00 14.60      A    N
ATOM    247  CA  ILE A  38      -1.511  -9.766  12.075  1.00 14.60      A    C
ATOM    248  C   ILE A  38      -1.974 -10.741  13.152  1.00 14.73      A    C
ATOM    249  O   ILE A  38      -2.188 -11.942  12.864  1.00 15.23      A    O
ATOM    250  CB  ILE A  38      -2.453  -9.802  10.872  1.00 14.94      A    C
ATOM    251  CG1 ILE A  38      -1.996  -8.782   9.815  1.00 16.66      A    C
ATOM    252  CG2 ILE A  38      -3.894  -9.495  11.329  1.00 16.33      A    C
ATOM    253  CD1 ILE A  38      -2.878  -8.779   8.527  1.00 19.29      A    C
ATOM    254  N   ILE A  39      -2.112 -10.261  14.383  1.00 14.09      A    N
ATOM    255  CA  ILE A  39      -2.610 -11.065  15.502  1.00 14.87      A    C
ATOM    256  C   ILE A  39      -4.117 -11.187  15.348  1.00 14.63      A    C
ATOM    257  O   ILE A  39      -4.837 -10.175  15.266  1.00 15.16      A    O
ATOM    258  CB  ILE A  39      -2.257 -10.401  16.854  1.00 14.33      A    C
ATOM    259  CG1 ILE A  39      -0.739 -10.298  17.022  1.00 15.07      A    C
ATOM    260  CG2 ILE A  39      -2.907 -11.180  18.042  1.00 15.56      A    C
ATOM    261  CD1 ILE A  39      -0.335  -9.493  18.295  1.00 16.78      A    C
ATOM    262  N   SER A  40      -4.626 -12.421  15.319  1.00 14.85      A    N
ATOM    263  CA  SER A  40      -6.021 -12.689  14.937  1.00 14.10      A    C
ATOM    264  C   SER A  40      -6.630 -13.573  16.026  1.00 14.62      A    C
ATOM    265  O   SER A  40      -6.093 -14.671  16.260  1.00 15.60      A    O
ATOM    266  CB  SER A  40      -6.057 -13.368  13.566  1.00 16.67      A    C
ATOM    267  OG  SER A  40      -5.232 -12.653  12.619  1.00 21.45      A    O
ATOM    268  N   PHE A  41      -7.753 -13.193  16.673  1.00 14.64      A    N
ATOM    269  CA  PHE A  41      -8.637 -12.061  16.366  1.00 14.66      A    C
ATOM    270  C   PHE A  41      -9.199 -11.497  17.649  1.00 15.06      A    C
ATOM    271  O   PHE A  41      -9.425 -12.253  18.619  1.00 15.48      A    O
ATOM    272  CB  PHE A  41      -9.859 -12.513  15.571  1.00 16.05      A    C
ATOM    273  CG  PHE A  41      -9.550 -12.967  14.181  1.00 14.67      A    C
ATOM    274  CD1 PHE A  41      -9.276 -12.020  13.179  1.00 14.71      A    C
ATOM    275  CD2 PHE A  41      -9.576 -14.314  13.861  1.00 16.41      A    C
ATOM    276  CE1 PHE A  41      -9.004 -12.418  11.863  1.00 15.21      A    C
ATOM    277  CE2 PHE A  41      -9.341 -14.707  12.541  1.00 15.96      A    C
ATOM    278  CZ  PHE A  41      -9.043 -13.760  11.550  1.00 16.22      A    C
ATOM    279  N   LEU A  42      -9.538 -10.193  17.644  1.00 15.15      A    N
ATOM    280  CA  LEU A  42     -10.537  -9.719  18.608  1.00 15.21      A    C
ATOM    281  C   LEU A  42     -11.876 -10.105  18.009  1.00 15.58      A    C
ATOM    282  O   LEU A  42     -12.360  -9.476  17.070  1.00 16.64      A    O
ATOM    283  CB  LEU A  42     -10.423  -8.214  18.789  1.00 15.93      A    C
ATOM    284  CG  LEU A  42     -11.399  -7.728  19.895  1.00 19.79      A    C
ATOM    285  CD1 LEU A  42     -10.748  -7.901  21.270  1.00 20.34      A    C
ATOM    286  CD2 LEU A  42     -11.858  -6.278  19.718  1.00 22.75      A    C
ATOM    287  N   SER A  43     -12.467 -11.182  18.530  1.00 15.12      A    N
ATOM    288  CA  SER A  43     -13.506 -11.912  17.798  1.00 16.30      A    C
ATOM    289  C   SER A  43     -14.926 -11.662  18.308  1.00 16.73      A    C
ATOM    290  O   SER A  43     -15.888 -12.111  17.667  1.00 17.21      A    O
ATOM    291  CB  SER A  43     -13.256 -13.417  17.922  1.00 17.85      A    C
ATOM    292  OG  SER A  43     -13.170 -13.728  19.315  1.00 19.12      A    O
ATOM    293  N   ALA A  44     -15.087 -10.957  19.420  1.00 17.64      A    N
ATOM    294  CA  ALA A  44     -16.429 -10.659  19.923  1.00 18.62      A    C
ATOM    295  C   ALA A  44     -16.497  -9.203  20.331  1.00 17.16      A    C
ATOM    296  O   ALA A  44     -15.619  -8.713  21.040  1.00 18.22      A    O
ATOM    297  CB  ALA A  44     -16.792 -11.530  21.115  1.00 19.60      A    C
ATOM    298  N   PHE A  45     -17.535  -8.533  19.867  1.00 17.21      A    N
ATOM    299  CA  PHE A  45     -17.812  -7.140  20.201  1.00 17.53      A    C
ATOM    300  C   PHE A  45     -19.172  -6.787  19.632  1.00 18.58      A    C
ATOM    301  O   PHE A  45     -19.692  -7.459  18.746  1.00 17.96      A    O
ATOM    302  CB  PHE A  45     -16.742  -6.176  19.671  1.00 18.40      A    C
ATOM    303  CG  PHE A  45     -16.488  -6.262  18.167  1.00 16.63      A    C
ATOM    304  CD1 PHE A  45     -17.318  -5.650  17.249  1.00 16.48      A    C
ATOM    305  CD2 PHE A  45     -15.352  -6.950  17.683  1.00 16.15      A    C
ATOM    306  CE1 PHE A  45     -17.050  -5.700  15.873  1.00 17.19      A    C
ATOM    307  CE2 PHE A  45     -15.091  -6.974  16.329  1.00 16.87      A    C
ATOM    308  CZ  PHE A  45     -15.904  -6.380  15.413  1.00 17.06      A    C
ATOM    309  N   GLY A  46     -19.729  -5.702  20.151  1.00 20.36      A    N
ATOM    310  CA  GLY A  46     -20.916  -5.054  19.567  1.00 21.29      A    C
ATOM    311  C   GLY A  46     -22.242  -5.653  19.916  1.00 24.21      A    C
ATOM    312  O   GLY A  46     -23.180  -4.917  20.237  1.00 27.51      A    O
ATOM    313  N   TYR A  47     -22.377  -6.974  19.833  1.00 24.15      A    N
ATOM    314  CA  TYR A  47     -23.670  -7.589  20.138  1.00 27.57      A    C
ATOM    315  C   TYR A  47     -24.053  -7.412  21.609  1.00 36.24      A    C
ATOM    316  O   TYR A  47     -25.249  -7.316  21.923  1.00 37.83      A    O
ATOM    317  CB  TYR A  47     -23.664  -9.068  19.743  1.00 26.26      A    C
ATOM    318  CG  TYR A  47     -23.790  -9.363  18.281  1.00 25.23      A    C
ATOM    319  CD1 TYR A  47     -24.844  -8.854  17.523  1.00 29.66      A    C
ATOM    320  CD2 TYR A  47     -22.881 -10.208  17.643  1.00 26.84      A    C
ATOM    321  CE1 TYR A  47     -24.978  -9.162  16.177  1.00 27.07      A    C
ATOM    322  CE2 TYR A  47     -23.006 -10.516  16.313  1.00 25.70      A    C
ATOM    323  CZ  TYR A  47     -24.062 -10.001  15.574  1.00 29.16      A    C
ATOM    324  OH  TYR A  47     -24.198 -10.320  14.240  1.00 29.54      A    O
ATOM    325  N   ILE A  48     -23.077  -7.333  22.520  1.00 29.05      A    N
ATOM    326  CA  ILE A  48     -23.337  -7.225  23.949  1.00 28.13      A    C
ATOM    327  C   ILE A  48     -22.537  -6.064  24.513  1.00 38.36      A    C
ATOM    328  O   ILE A  48     -21.306  -6.105  24.508  1.00 32.08      A    O
ATOM    329  CB  ILE A  48     -22.993  -8.512  24.724  1.00 31.33      A    C
ATOM    330  CG1 ILE A  48     -23.710  -9.734  24.145  1.00 33.55      A    C
ATOM    331  CG2 ILE A  48     -23.294  -8.329  26.219  1.00 32.10      A    C
ATOM    332  CD1 ILE A  48     -23.192 -11.036  24.726  1.00 35.10      A    C
ATOM    333  N   PRO A  49     -23.175  -5.017  25.036  1.00 36.21      A    N
ATOM    334  CA  PRO A  49     -22.411  -3.877  25.564  1.00 38.18      A    C
ATOM    335  C   PRO A  49     -21.424  -4.303  26.638  1.00 31.85      A    C
ATOM    336  O   PRO A  49     -21.777  -5.001  27.595  1.00 36.42      A    O
ATOM    337  CB  PRO A  49     -23.498  -2.962  26.142  1.00 38.15      A    C
ATOM    338  CG  PRO A  49     -24.726  -3.327  25.395  1.00 43.56      A    C
ATOM    339  CD  PRO A  49     -24.632  -4.792  25.125  1.00 39.29      A    C
ATOM    340  N   GLY A  50     -20.174  -3.874  26.469  1.00 29.74      A    N
ATOM    341  CA  GLY A  50     -19.153  -4.193  27.429  1.00 32.76      A    C
ATOM    342  C   GLY A  50     -18.526  -5.569  27.314  1.00 31.63      A    C
ATOM    343  O   GLY A  50     -17.590  -5.849  28.072  1.00 36.38      A    O
ATOM    344  N   THR A  51     -19.012  -6.439  26.417  1.00 28.44      A    N
ATOM    345  CA  THR A  51     -18.425  -7.761  26.176  1.00 24.61      A    C
ATOM    346  C   THR A  51     -17.494  -7.698  24.964  1.00 20.07      A    C
ATOM    347  O   THR A  51     -17.935  -7.410  23.851  1.00 22.70      A    O
ATOM    348  CB  THR A  51     -19.480  -8.844  25.910  1.00 29.43      A    C
ATOM    349  OG1 THR A  51     -20.240  -9.098  27.100  1.00 36.88      A    O
ATOM    350  CG2 THR A  51     -18.794 -10.151  25.540  1.00 31.00      A    C
ATOM    351  N   TYR A  52     -16.228  -8.042  25.191  1.00 20.87      A    N
ATOM    352  CA  TYR A  52     -15.201  -8.112  24.158  1.00 19.80      A    C
ATOM    353  C   TYR A  52     -14.427  -9.381  24.429  1.00 22.93      A    C
ATOM    354  O   TYR A  52     -14.139  -9.691  25.588  1.00 23.04      A    O
ATOM    355  CB  TYR A  52     -14.221  -6.911  24.247  1.00 19.16      A    C
ATOM    356  CG  TYR A  52     -14.962  -5.633  23.986  1.00 19.84      A    C
ATOM    357  CD1 TYR A  52     -15.182  -5.189  22.687  1.00 20.72      A    C
ATOM    358  CD2 TYR A  52     -15.523  -4.897  25.032  1.00 22.22      A    C
ATOM    359  CE1 TYR A  52     -15.911  -4.036  22.414  1.00 18.95      A    C
ATOM    360  CE2 TYR A  52     -16.279  -3.742  24.766  1.00 22.94      A    C
ATOM    361  CZ  TYR A  52     -16.442  -3.327  23.464  1.00 20.23      A    C
ATOM    362  OH  TYR A  52     -17.194  -2.223  23.132  1.00 23.07      A    O
ATOM    363  N   LYS A  53     -14.055 -10.102  23.371  1.00 18.35      A    N
ATOM    364  CA  LYS A  53     -13.248 -11.316  23.538  1.00 18.66      A    C
ATOM    365  C   LYS A  53     -12.066 -11.283  22.578  1.00 17.16      A    C
ATOM    366  O   LYS A  53     -12.237 -10.974  21.397  1.00 17.74      A    O
ATOM    367  CB  LYS A  53     -14.037 -12.604  23.274  1.00 19.80      A    C
ATOM    368  CG  LYS A  53     -15.223 -12.810  24.176  1.00 28.13      A    C
ATOM    369  CD  LYS A  53     -15.873 -14.137  23.825  1.00 32.38      A    C
ATOM    370  CE  LYS A  53     -17.285 -14.275  24.387  1.00 35.30      A    C
ATOM    371  NZ  LYS A  53     -17.887 -15.557  23.871  1.00 33.75      A    N
ATOM    372  N   LEU A  54     -10.899 -11.640  23.090  1.00 17.02      A    N
ATOM    373  CA  LEU A  54      -9.699 -11.875  22.289  1.00 16.46      A    C
ATOM    374  C   LEU A  54      -9.550 -13.387  22.170  1.00 18.06      A    C
ATOM    375  O   LEU A  54      -9.428 -14.083  23.188  1.00 20.71      A    O
ATOM    376  CB  LEU A  54      -8.464 -11.289  22.999  1.00 17.49      A    C
ATOM    377  CG  LEU A  54      -7.175 -11.526  22.231  1.00 17.26      A    C
ATOM    378  CD1 LEU A  54      -7.061 -10.717  20.941  1.00 17.64      A    C
ATOM    379  CD2 LEU A  54      -5.998 -11.254  23.178  1.00 20.07      A    C
ATOM    380  N   ASP A  55      -9.591 -13.892  20.954  1.00 16.01      A    N
ATOM    381  CA  ASP A  55      -9.424 -15.327  20.682  1.00 16.01      A    C
ATOM    382  C   ASP A  55      -8.109 -15.484  19.937  1.00 16.26      A    C
ATOM    383  O   ASP A  55      -8.069 -15.307  18.711  1.00 17.11      A    O
ATOM    384  CB  ASP A  55     -10.596 -15.842  19.831  1.00 17.94      A    C
ATOM    385  CG  ASP A  55     -10.401 -17.270  19.344  1.00 20.86      A    C
ATOM    386  OD1 ASP A  55      -9.454 -17.942  19.796  1.00 20.79      A    O
ATOM    387  OD2 ASP A  55     -11.207 -17.724  18.510  1.00 26.94      A    O
ATOM    388  N   ILE A  56      -7.053 -15.836  20.666  1.00 15.18      A    N
ATOM    389  CA  ILE A  56      -5.803 -16.233  20.018  1.00 15.90      A    C
ATOM    390  C   ILE A  56      -5.519 -17.706  20.302  1.00 15.69      A    C
ATOM    391  O   ILE A  56      -4.372 -18.120  20.509  1.00 16.43      A    O
ATOM    392  CB  ILE A  56      -4.645 -15.291  20.377  1.00 16.40      A    C
ATOM    393  CG1 ILE A  56      -4.446 -15.161  21.891  1.00 16.27      A    C
ATOM    394  CG2 ILE A  56      -4.855 -13.922  19.688  1.00 16.72      A    C
ATOM    395  CD1 ILE A  56      -3.157 -14.370  22.269  1.00 17.93      A    C
ATOM    396  N   SER A  57      -6.595 -18.491  20.338  1.00 16.33      A    N
ATOM    397  CA  SER A  57      -6.499 -19.958  20.265  1.00 17.56      A    C
ATOM    398  C   SER A  57      -5.745 -20.549  21.451  1.00 20.10      A    C
ATOM    399  O   SER A  57      -5.132 -21.607  21.317  1.00 22.38      A    O
ATOM    400  CB  SER A  57      -5.915 -20.432  18.924  1.00 17.66      A    C
ATOM    401  OG  SER A  57      -6.634 -19.828  17.869  1.00 19.37      A    O
ATOM    402  N   GLY A  58      -5.760 -19.896  22.605  1.00 19.90      A    N
ATOM    403  CA  GLY A  58      -5.031 -20.438  23.744  1.00 22.86      A    C
ATOM    404  C   GLY A  58      -3.565 -20.040  23.836  1.00 23.26      A    C
ATOM    405  O   GLY A  58      -2.872 -20.456  24.788  1.00 24.05      A    O
ATOM    406  N   HIS A  59      -3.037 -19.282  22.873  1.00 18.86      A    N
ATOM    407  CA  HIS A  59      -1.731 -18.673  23.084  1.00 19.12      A    C
ATOM    408  C   HIS A  59      -1.750 -17.884  24.394  1.00 19.18      A    C
ATOM    409  O   HIS A  59      -2.762 -17.261  24.757  1.00 21.68      A    O
ATOM    410  CB  HIS A  59      -1.451 -17.679  21.952  1.00 16.92      A    C
ATOM    411  CG  HIS A  59      -0.945 -18.294  20.684  1.00 15.90      A    C
ATOM    412  ND1 HIS A  59       0.357 -18.745  20.559  1.00 17.30      A    N
ATOM    413  CD2 HIS A  59      -1.507 -18.382  19.451  1.00 15.62      A    C
ATOM    414  CE1 HIS A  59       0.552 -19.134  19.307  1.00 16.55      A    C
ATOM    415  NE2 HIS A  59      -0.549 -18.895  18.607  1.00 15.49      A    N
ATOM    416  N   GLN A  60      -0.633 -17.905  25.096  1.00 19.13      A    N
ATOM    417  CA  GLN A  60      -0.560 -17.192  26.364  1.00 21.19      A    C
ATOM    418  C   GLN A  60      -0.450 -15.702  26.122  1.00 20.67      A    C
ATOM    419  O   GLN A  60       0.533 -15.224  25.547  1.00 20.28      A    O
ATOM    420  CB  GLN A  60       0.685 -17.638  27.123  1.00 21.87      A    C
ATOM    421  CG  GLN A  60       0.586 -19.028  27.661  1.00 28.06      A    C
ATOM    422  CD  GLN A  60      -0.634 -19.237  28.512  1.00 39.11      A    C
ATOM    423  OE1 GLN A  60      -0.875 -18.485  29.458  1.00 36.04      A    O
ATOM    424  NE2 GLN A  60      -1.425 -20.261  28.180  1.00 44.53      A    N
ATOM    425  N   VAL A  61      -1.428 -14.953  26.621  1.00 19.73      A    N
ATOM    426  CA  VAL A  61      -1.399 -13.518  26.414  1.00 20.79      A    C
ATOM    427  C   VAL A  61      -0.198 -12.886  27.103  1.00 20.03      A    C
ATOM    428  O   VAL A  61       0.359 -11.887  26.617  1.00 21.41      A    O
ATOM    429  CB  VAL A  61      -2.770 -13.001  26.909  1.00 30.10      A    C
ATOM    430  CG1 VAL A  61      -2.741 -11.657  27.382  1.00 40.15      A    C
ATOM    431  CG2 VAL A  61      -3.848 -13.219  25.905  1.00 26.81      A    C
ATOM    432  N   SER A  62       0.307 -13.511  28.183  1.00 21.79      A    N
ATOM    433  CA  SER A  62       1.426 -12.914  28.897  1.00 23.53      A    C
ATOM    434  C   SER A  62       2.728 -12.948  28.111  1.00 22.68      A    C
ATOM    435  O   SER A  62       3.647 -12.205  28.431  1.00 23.42      A    O
ATOM    436  CB  SER A  62       1.647 -13.599  30.260  1.00 29.82      A    C
ATOM    437  OG  SER A  62       1.874 -14.962  30.097  1.00 34.00      A    O
ATOM    438  N   ALA A  63       2.841 -13.795  27.092  1.00 21.31      A    N
ATOM    439  CA  ALA A  63       4.022 -13.820  26.239  1.00 21.01      A    C
ATOM    440  C   ALA A  63       3.942 -12.779  25.123  1.00 18.61      A    C
ATOM    441  O   ALA A  63       4.975 -12.425  24.552  1.00 20.40      A    O
ATOM    442  CB  ALA A  63       4.216 -15.220  25.606  1.00 21.96      A    C
ATOM    443  N   VAL A  64       2.729 -12.333  24.780  1.00 18.22      A    N
ATOM    444  CA  VAL A  64       2.576 -11.540  23.563  1.00 17.95      A    C
ATOM    445  C   VAL A  64       3.197 -10.148  23.702  1.00 17.70      A    C
ATOM    446  O   VAL A  64       3.863  -9.683  22.785  1.00 17.61      A    O
ATOM    447  CB  VAL A  64       1.103 -11.451  23.143  1.00 16.25      A    C
ATOM    448  CG1 VAL A  64       0.940 -10.546  21.925  1.00 19.01      A    C
ATOM    449  CG2 VAL A  64       0.500 -12.816  22.906  1.00 18.07      A    C
ATOM    450  N   GLY A  65       2.927  -9.432  24.807  1.00 18.09      A    N
ATOM    451  CA  GLY A  65       3.438  -8.067  24.934  1.00 18.16      A    C
ATOM    452  C   GLY A  65       4.955  -7.935  24.824  1.00 17.96      A    C
ATOM    453  O   GLY A  65       5.460  -7.116  24.054  1.00 18.36      A    O
ATOM    454  N   PRO A  66       5.715  -8.734  25.591  1.00 19.17      A    N
ATOM    455  CA  PRO A  66       7.176  -8.705  25.419  1.00 21.16      A    C
ATOM    456  C   PRO A  66       7.601  -9.050  23.996  1.00 19.33      A    C
ATOM    457  O   PRO A  66       8.524  -8.431  23.441  1.00 20.01      A    O
ATOM    458  CB  PRO A  66       7.686  -9.702  26.479  1.00 23.29      A    C
ATOM    459  CG  PRO A  66       6.587  -9.711  27.523  1.00 24.52      A    C
ATOM    460  CD  PRO A  66       5.299  -9.565  26.723  1.00 19.59      A    C
ATOM    461  N   ASP A  67       6.875  -9.986  23.361  1.00 18.54      A    N
ATOM    462  CA  ASP A  67       7.215 -10.338  21.992  1.00 17.89      A    C
ATOM    463  C   ASP A  67       6.889  -9.222  21.010  1.00 16.94      A    C
ATOM    464  O   ASP A  67       7.641  -9.014  20.059  1.00 18.43      A    O
ATOM    465  CB  ASP A  67       6.501 -11.625  21.594  1.00 18.19      A    C
ATOM    466  CG  ASP A  67       7.134 -12.840  22.232  1.00 18.76      A    C
ATOM    467  OD1 ASP A  67       8.092 -12.677  23.030  1.00 20.12      A    O
ATOM    468  OD2 ASP A  67       6.646 -13.958  21.963  1.00 18.76      A    O
ATOM    469  N   ILE A  68       5.803  -8.474  21.227  1.00 16.86      A    N
ATOM    470  CA  ILE A  68       5.506  -7.337  20.351  1.00 16.67      A    C
ATOM    471  C   ILE A  68       6.639  -6.337  20.391  1.00 17.74      A    C
ATOM    472  O   ILE A  68       7.103  -5.862  19.345  1.00 18.01      A    O
ATOM    473  CB  ILE A  68       4.174  -6.655  20.748  1.00 15.92      A    C
ATOM    474  CG1 ILE A  68       2.984  -7.549  20.353  1.00 16.69      A    C
ATOM    475  CG2 ILE A  68       4.085  -5.267  20.100  1.00 17.31      A    C
ATOM    476  CD1 ILE A  68       1.666  -7.066  20.919  1.00 16.52      A    C
ATOM    477  N   LYS A  69       7.102  -6.004  21.619  1.00 18.31      A    N
ATOM    478  CA  LYS A  69       8.176  -5.012  21.730  1.00 19.66      A    C
ATOM    479  C   LYS A  69       9.444  -5.521  21.068  1.00 19.42      A    C
ATOM    480  O   LYS A  69      10.125  -4.767  20.365  1.00 20.48      A    O
ATOM    481  CB  LYS A  69       8.416  -4.679  23.200  1.00 22.17      A    C
ATOM    482  CG  LYS A  69       7.228  -3.948  23.830  1.00 24.89      A    C
ATOM    483  CD  LYS A  69       7.619  -3.326  25.181  1.00 36.02      A    C
ATOM    484  CE  LYS A  69       6.717  -2.158  25.569  1.00 48.24      A    C
ATOM    485  NZ  LYS A  69       7.292  -1.347  26.705  1.00 53.73      A    N
ATOM    486  N   TYR A  70       9.753  -6.806  21.243  1.00 18.96      A    N
ATOM    487  CA  TYR A  70      10.911  -7.387  20.579  1.00 18.96      A    C
ATOM    488  C   TYR A  70      10.759  -7.295  19.063  1.00 20.13      A    C
ATOM    489  O   TYR A  70      11.669  -6.861  18.348  1.00 19.34      A    O
ATOM    490  CB  TYR A  70      11.032  -8.850  21.008  1.00 20.42      A    C
ATOM    491  CG  TYR A  70      12.111  -9.581  20.258  1.00 21.12      A    C
ATOM    492  CD1 TYR A  70      13.443  -9.515  20.668  1.00 23.75      A    C
ATOM    493  CD2 TYR A  70      11.811 -10.335  19.108  1.00 20.92      A    C
ATOM    494  CE1 TYR A  70      14.426 -10.166  19.955  1.00 25.99      A    C
ATOM    495  CE2 TYR A  70      12.798 -10.987  18.389  1.00 22.78      A    C
ATOM    496  CZ  TYR A  70      14.100 -10.908  18.834  1.00 24.04      A    C
ATOM    497  OH  TYR A  70      15.083 -11.543  18.114  1.00 25.56      A    O
ATOM    498  N   CYS A  71       9.602  -7.728  18.545  1.00 17.15      A    N
ATOM    499  CA  CYS A  71       9.367  -7.690  17.114  1.00 18.16      A    C
ATOM    500  C   CYS A  71       9.553  -6.285  16.574  1.00 17.61      A    C
ATOM    501  O   CYS A  71      10.160  -6.097  15.516  1.00 18.92      A    O
ATOM    502  CB  CYS A  71       7.929  -8.113  16.838  1.00 17.40      A    C
ATOM    503  SG  CYS A  71       7.584  -9.880  17.064  1.00 18.89      A    S
ATOM    504  N   GLN A  72       8.972  -5.280  17.252  1.00 16.89      A    N
ATOM    505  CA  GLN A  72       9.103  -3.895  16.800  1.00 18.50      A    C
ATOM    506  C   GLN A  72      10.561  -3.414  16.854  1.00 18.78      A    C
ATOM    507  O   GLN A  72      10.980  -2.683  15.951  1.00 20.43      A    O
ATOM    508  CB  GLN A  72       8.205  -3.007  17.647  1.00 17.80      A    C
ATOM    509  CG  GLN A  72       6.723  -3.266  17.346  1.00 18.40      A    C
ATOM    510  CD  GLN A  72       5.789  -2.649  18.372  1.00 18.14      A    C
ATOM    511  OE1 GLN A  72       6.173  -2.432  19.528  1.00 19.59      A    O
ATOM    512  NE2 GLN A  72       4.538  -2.459  17.995  1.00 18.34      A    N
ATOM    513  N   SER A  73      11.318  -3.866  17.838  1.00 19.04      A    N
ATOM    514  CA  SER A  73      12.738  -3.490  17.901  1.00 20.72      A    C
ATOM    515  C   SER A  73      13.498  -4.064  16.717  1.00 23.14      A    C
ATOM    516  O   SER A  73      14.558  -3.523  16.356  1.00 26.29      A    O
ATOM    517  CB  SER A  73      13.335  -3.960  19.225  1.00 23.15      A    C
ATOM    518  OG  SER A  73      13.698  -5.314  19.190  1.00 25.28      A    O
ATOM    519  N   LYS A  74      13.023  -5.160  16.132  1.00 20.93      A    N
ATOM    520  CA  LYS A  74      13.599  -5.771  14.933  1.00 21.97      A    C
ATOM    521  C   LYS A  74      12.984  -5.218  13.652  1.00 22.51      A    C
ATOM    522  O   LYS A  74      13.269  -5.747  12.566  1.00 27.87      A    O
ATOM    523  CB  LYS A  74      13.504  -7.305  14.992  1.00 24.20      A    C
ATOM    524  CG  LYS A  74      14.143  -7.878  16.232  1.00 26.49      A    C
ATOM    525  CD  LYS A  74      15.652  -7.555  16.286  1.00 30.31      A    C
ATOM    526  CE  LYS A  74      16.305  -8.268  17.469  1.00 35.95      A    C
ATOM    527  NZ  LYS A  74      17.716  -7.804  17.667  1.00 37.09      A    N
ATOM    528  N   GLY A  75      12.164  -4.162  13.747  1.00 21.78      A    N
ATOM    529  CA  GLY A  75      11.588  -3.512  12.591  1.00 22.75      A    C
ATOM    530  C   GLY A  75      10.307  -4.123  12.049  1.00 21.11      A    C
ATOM    531  O   GLY A  75       9.855  -3.709  10.987  1.00 23.68      A    O
ATOM    532  N   LYS A  76       9.703  -5.071  12.761  1.00 20.81      A    N
ATOM    533  CA  LYS A  76       8.452  -5.687  12.295  1.00 18.78      A    C
ATOM    534  C   LYS A  76       7.265  -4.864  12.736  1.00 19.05      A    C
ATOM    535  O   LYS A  76       7.257  -4.273  13.826  1.00 22.09      A    O
ATOM    536  CB  LYS A  76       8.296  -7.056  12.920  1.00 19.26      A    C
ATOM    537  CG  LYS A  76       9.508  -7.949  12.797  1.00 25.68      A    C
ATOM    538  CD  LYS A  76       9.895  -8.102  11.363  1.00 25.79      A    C
ATOM    539  CE  LYS A  76      11.102  -9.035  11.211  1.00 27.91      A    C
ATOM    540  NZ  LYS A  76      11.501  -9.040   9.792  1.00 28.65      A    N
ATOM    541  N   LEU A  77       6.237  -4.846  11.899  1.00 17.26      A    N
ATOM    542  CA  LEU A  77       4.975  -4.211  12.258  1.00 17.50      A    C
ATOM    543  C   LEU A  77       4.005  -5.271  12.809  1.00 16.89      A    C
ATOM    544  O   LEU A  77       3.975  -6.413  12.314  1.00 17.19      A    O
ATOM    545  CB  LEU A  77       4.323  -3.622  11.025  1.00 19.19      A    C
ATOM    546  CG  LEU A  77       4.996  -2.338  10.554  1.00 30.08      A    C
ATOM    547  CD1 LEU A  77       4.326  -1.867   9.272  1.00 32.74      A    C
ATOM    548  CD2 LEU A  77       4.891  -1.262  11.646  1.00 32.98      A    C
ATOM    549  N   ILE A  78       3.240  -4.894  13.821  1.00 16.24      A    N
ATOM    550  CA  ILE A  78       2.286  -5.789  14.469  1.00 15.11      A    C
ATOM    551  C   ILE A  78       0.916  -5.159  14.384  1.00 15.79      A    C
ATOM    552  O   ILE A  78       0.727  -4.043  14.890  1.00 17.25      A    O
ATOM    553  CB  ILE A  78       2.656  -6.046  15.938  1.00 16.60      A    C
ATOM    554  CG1 ILE A  78       4.079  -6.587  16.089  1.00 17.76      A    C
ATOM    555  CG2 ILE A  78       1.620  -7.006  16.572  1.00 19.05      A    C
ATOM    556  CD1 ILE A  78       4.266  -7.922  15.411  1.00 18.10      A    C
ATOM    557  N   LEU A  79      -0.074  -5.852  13.797  1.00 15.16      A    N
ATOM    558  CA  LEU A  79      -1.437  -5.358  13.741  1.00 14.62      A    C
ATOM    559  C   LEU A  79      -2.319  -6.294  14.538  1.00 15.03      A    C
ATOM    560  O   LEU A  79      -2.020  -7.485  14.642  1.00 15.77      A    O
ATOM    561  CB  LEU A  79      -1.954  -5.330  12.314  1.00 15.64      A    C
ATOM    562  CG  LEU A  79      -1.118  -4.506  11.336  1.00 16.72      A    C
ATOM    563  CD1 LEU A  79      -1.618  -4.670   9.888  1.00 19.06      A    C
ATOM    564  CD2 LEU A  79      -1.154  -3.021  11.784  1.00 19.25      A    C
ATOM    565  N   LEU A  80      -3.396  -5.772  15.104  1.00 14.85      A    N
ATOM    566  CA  LEU A  80      -4.451  -6.609  15.693  1.00 14.05      A    C
ATOM    567  C   LEU A  80      -5.595  -6.641  14.711  1.00 13.78      A    C
ATOM    568  O   LEU A  80      -6.134  -5.574  14.346  1.00 14.96      A    O
ATOM    569  CB  LEU A  80      -4.927  -6.031  17.038  1.00 15.95      A    C
ATOM    570  CG  LEU A  80      -6.121  -6.763  17.649  1.00 15.21      A    C
ATOM    571  CD1 LEU A  80      -5.773  -8.223  18.137  1.00 17.53      A    C
ATOM    572  CD2 LEU A  80      -6.680  -5.939  18.830  1.00 18.21      A    C
ATOM    573  N   ALA A  81      -6.043  -7.849  14.339  1.00 13.98      A    N
ATOM    574  CA  ALA A  81      -7.228  -7.965  13.506  1.00 13.82      A    C
ATOM    575  C   ALA A  81      -8.473  -8.055  14.363  1.00 14.16      A    C
ATOM    576  O   ALA A  81      -8.567  -8.905  15.267  1.00 14.78      A    O
ATOM    577  CB  ALA A  81      -7.159  -9.181  12.574  1.00 13.87      A    C
ATOM    578  N   ILE A  82      -9.465  -7.237  14.029  1.00 14.10      A    N
ATOM    579  CA  ILE A  82     -10.796  -7.311  14.608  1.00 14.07      A    C
ATOM    580  C   ILE A  82     -11.655  -8.147  13.668  1.00 15.01      A    C
ATOM    581  O   ILE A  82     -11.504  -8.094  12.436  1.00 14.39      A    O
ATOM    582  CB  ILE A  82     -11.421  -5.929  14.890  1.00 14.79      A    C
ATOM    583  CG1 ILE A  82     -11.509  -5.104  13.604  1.00 15.68      A    C
ATOM    584  CG2 ILE A  82     -10.562  -5.238  15.951  1.00 17.16      A    C
ATOM    585  CD1 ILE A  82     -12.367  -3.773  13.741  1.00 17.73      A    C
ATOM    586  N   GLY A  83     -12.605  -8.904  14.268  1.00 14.34      A    N
ATOM    587  CA  GLY A  83     -13.553  -9.658  13.469  1.00 15.17      A    C
ATOM    588  C   GLY A  83     -13.149 -11.099  13.412  1.00 14.46      A    C
ATOM    589  O   GLY A  83     -13.113 -11.787  14.439  1.00 15.45      A    O
ATOM    590  N   GLY A  84     -12.926 -11.606  12.205  1.00 14.43      A    N
ATOM    591  CA  GLY A  84     -12.582 -13.002  11.987  1.00 15.02      A    C
ATOM    592  C   GLY A  84     -13.734 -13.767  11.366  1.00 15.38      A    C
ATOM    593  O   GLY A  84     -14.654 -13.207  10.757  1.00 15.88      A    O
ATOM    594  N   GLN A  85     -13.681 -15.095  11.521  1.00 16.91      A    N
ATOM    595  CA  GLN A  85     -14.634 -15.980  10.834  1.00 17.11      A    C
ATOM    596  C   GLN A  85     -15.813 -16.394  11.691  1.00 19.26      A    C
ATOM    597  O   GLN A  85     -16.673 -17.155  11.207  1.00 19.78      A    O
ATOM    598  CB  GLN A  85     -13.907 -17.222  10.342  1.00 18.97      A    C
ATOM    599  CG  GLN A  85     -12.870 -16.876   9.263  1.00 20.12      A    C
ATOM    600  CD  GLN A  85     -12.308 -18.127   8.659  1.00 25.69      A    C
ATOM    601  OE1 GLN A  85     -12.803 -18.618   7.637  1.00 34.57      A    O
ATOM    602  NE2 GLN A  85     -11.342 -18.709   9.338  1.00 23.02      A    N
ATOM    603  N   GLY A  86     -15.923 -15.900  12.932  1.00 18.35      A    N
ATOM    604  CA  GLY A  86     -16.975 -16.330  13.843  1.00 17.56      A    C
ATOM    605  C   GLY A  86     -18.201 -15.441  13.781  1.00 19.01      A    C
ATOM    606  O   GLY A  86     -18.281 -14.457  13.043  1.00 19.08      A    O
ATOM    607  N   GLY A  87     -19.181 -15.779  14.621  1.00 19.77      A    N
ATOM    608  CA  GLY A  87     -20.472 -15.115  14.573  1.00 19.23      A    C
ATOM    609  C   GLY A  87     -20.735 -14.242  15.769  1.00 20.84      A    C
ATOM    610  O   GLY A  87     -21.892 -13.940  16.034  1.00 21.48      A    O
ATOM    611  N   GLU A  88     -19.696 -13.823  16.519  1.00 18.09      A    N
ATOM    612  CA  GLU A  88     -19.915 -13.090  17.768  1.00 19.84      A    C
ATOM    613  C   GLU A  88     -19.623 -11.606  17.650  1.00 18.30      A    C
ATOM    614  O   GLU A  88     -19.407 -10.938  18.672  1.00 18.27      A    O
ATOM    615  CB  GLU A  88     -19.124 -13.692  18.927  1.00 20.66      A    C
ATOM    616  CG  GLU A  88     -19.508 -15.168  19.108  1.00 23.35      A    C
ATOM    617  CD  GLU A  88     -19.068 -15.772  20.434  1.00 41.95      A    C
ATOM    618  OE1 GLU A  88     -18.551 -15.059  21.312  1.00 43.63      A    O
ATOM    619  OE2 GLU A  88     -19.258 -16.995  20.589  1.00 53.35      A    O
ATOM    620  N   TYR A  89     -19.594 -11.061  16.438  1.00 17.00      A    N
ATOM    621  CA  TYR A  89     -19.274  -9.651  16.329  1.00 16.15      A    C
ATOM    622  C   TYR A  89     -20.086  -8.950  15.235  1.00 17.14      A    C
ATOM    623  O   TYR A  89     -20.411  -9.527  14.185  1.00 17.56      A    O
ATOM    624  CB  TYR A  89     -17.770  -9.398  16.075  1.00 16.62      A    C
ATOM    625  CG  TYR A  89     -17.289  -9.799  14.683  1.00 15.21      A    C
ATOM    626  CD1 TYR A  89     -17.327  -8.886  13.621  1.00 15.73      A    C
ATOM    627  CD2 TYR A  89     -16.843 -11.098  14.439  1.00 15.06      A    C
ATOM    628  CE1 TYR A  89     -16.883  -9.252  12.336  1.00 14.87      A    C
ATOM    629  CE2 TYR A  89     -16.427 -11.479  13.163  1.00 15.38      A    C
ATOM    630  CZ  TYR A  89     -16.415 -10.543  12.140  1.00 15.22      A    C
ATOM    631  OH  TYR A  89     -15.962 -10.887  10.889  1.00 16.23      A    O
ATOM    632  N   SER A  90     -20.386  -7.666  15.479  1.00 17.44      A    N
ATOM    633  CA  SER A  90     -21.011  -6.761  14.514  1.00 17.83      A    C
ATOM    634  C   SER A  90     -21.038  -5.399  15.212  1.00 17.26      A    C
ATOM    635  O   SER A  90     -20.688  -5.298  16.385  1.00 19.86      A    O
ATOM    636  CB  SER A  90     -22.445  -7.201  14.166  1.00 20.46      A    C
ATOM    637  OG  SER A  90     -22.874  -6.638  12.937  1.00 25.26      A    O
ATOM    638  N   LEU A  91     -21.423  -4.352  14.482  1.00 18.39      A    N
ATOM    639  CA  LEU A  91     -21.584  -3.018  15.093  1.00 18.31      A    C
ATOM    640  C   LEU A  91     -23.055  -2.624  14.924  1.00 19.47      A    C
ATOM    641  O   LEU A  91     -23.428  -2.037  13.904  1.00 22.04      A    O
ATOM    642  CB  LEU A  91     -20.683  -1.983  14.435  1.00 19.08      A    C
ATOM    643  CG  LEU A  91     -19.181  -2.211  14.690  1.00 19.04      A    C
ATOM    644  CD1 LEU A  91     -18.347  -1.167  13.901  1.00 21.49      A    C
ATOM    645  CD2 LEU A  91     -18.825  -2.171  16.186  1.00 19.82      A    C
ATOM    646  N   PRO A  92     -23.920  -2.930  15.890  1.00 21.08      A    N
ATOM    647  CA  PRO A  92     -25.362  -2.672  15.677  1.00 21.91      A    C
ATOM    648  C   PRO A  92     -25.754  -1.205  15.762  1.00 23.76      A    C
ATOM    649  O   PRO A  92     -26.917  -0.878  15.470  1.00 27.22      A    O
ATOM    650  CB  PRO A  92     -26.034  -3.489  16.768  1.00 23.43      A    C
ATOM    651  CG  PRO A  92     -24.972  -4.559  17.164  1.00 23.07      A    C
ATOM    652  CD  PRO A  92     -23.686  -3.808  17.053  1.00 20.88      A    C
ATOM    653  N   SER A  93     -24.850  -0.313  16.134  1.00 20.85      A    N
ATOM    654  CA  SER A  93     -25.173   1.099  16.273  1.00 21.55      A    C
ATOM    655  C   SER A  93     -23.883   1.891  16.205  1.00 24.44      A    C
ATOM    656  O   SER A  93     -22.782   1.348  16.364  1.00 22.92      A    O
ATOM    657  CB  SER A  93     -25.847   1.358  17.617  1.00 22.68      A    C
ATOM    658  OG  SER A  93     -24.896   1.189  18.658  1.00 23.74      A    O
ATOM    659  N   SER A  94     -24.025   3.195  15.985  1.00 22.24      A    N
ATOM    660  CA  SER A  94     -22.886   4.099  16.109  1.00 20.15      A    C
ATOM    661  C   SER A  94     -22.240   4.010  17.484  1.00 21.71      A    C
ATOM    662  O   SER A  94     -21.013   4.080  17.604  1.00 21.91      A    O
ATOM    663  CB  SER A  94     -23.322   5.545  15.822  1.00 24.64      A    C
ATOM    664  OG  SER A  94     -23.631   5.697  14.457  1.00 27.67      A    O
ATOM    665  N   GLN A  95     -23.039   3.906  18.547  1.00 22.59      A    N
ATOM    666  CA  GLN A  95     -22.452   3.794  19.874  1.00 22.42      A    C
ATOM    667  C   GLN A  95     -21.585   2.539  19.994  1.00 20.89      A    C
ATOM    668  O   GLN A  95     -20.557   2.566  20.668  1.00 22.03      A    O
ATOM    669  CB  GLN A  95     -23.531   3.842  20.966  1.00 24.11      A    C
ATOM    670  CG  GLN A  95     -22.949   3.950  22.369  1.00 24.62      A    C
ATOM    671  CD  GLN A  95     -22.084   5.199  22.584  1.00 33.26      A    C
ATOM    672  OE1 GLN A  95     -22.522   6.322  22.312  1.00 39.05      A    O
ATOM    673  NE2 GLN A  95     -20.864   5.016  23.091  1.00 29.15      A    N
ATOM    674  N   ALA A  96     -22.007   1.442  19.364  1.00 21.16      A    N
ATOM    675  CA  ALA A  96     -21.170   0.236  19.357  1.00 20.20      A    C
ATOM    676  C   ALA A  96     -19.813   0.530  18.720  1.00 20.42      A    C
ATOM    677  O   ALA A  96     -18.775   0.045  19.198  1.00 19.89      A    O
ATOM    678  CB  ALA A  96     -21.884  -0.902  18.631  1.00 21.23      A    C
ATOM    679  N   ALA A  97     -19.795   1.329  17.654  1.00 19.03      A    N
ATOM    680  CA  ALA A  97     -18.525   1.699  17.035  1.00 19.98      A    C
ATOM    681  C   ALA A  97     -17.672   2.542  17.981  1.00 19.99      A    C
ATOM    682  O   ALA A  97     -16.448   2.350  18.074  1.00 19.31      A    O
ATOM    683  CB  ALA A  97     -18.784   2.413  15.707  1.00 20.83      A    C
ATOM    684  N   VAL A  98     -18.285   3.522  18.680  1.00 19.46      A    N
ATOM    685  CA  VAL A  98     -17.524   4.318  19.634  1.00 19.72      A    C
ATOM    686  C   VAL A  98     -16.967   3.431  20.740  1.00 18.04      A    C
ATOM    687  O   VAL A  98     -15.799   3.557  21.146  1.00 18.95      A    O
ATOM    688  CB  VAL A  98     -18.427   5.421  20.229  1.00 21.11      A    C
ATOM    689  CG1 VAL A  98     -17.679   6.150  21.383  1.00 24.82      A    C
ATOM    690  CG2 VAL A  98     -18.887   6.369  19.135  1.00 22.60      A    C
ATOM    691  N   ASP A  99     -17.805   2.509  21.245  1.00 18.87      A    N
ATOM    692  CA  ASP A  99     -17.376   1.646  22.336  1.00 20.60      A    C
ATOM    693  C   ASP A  99     -16.195   0.770  21.897  1.00 18.56      A    C
ATOM    694  O   ASP A  99     -15.232   0.593  22.649  1.00 19.00      A    O
ATOM    695  CB  ASP A  99     -18.511   0.726  22.797  1.00 21.47      A    C
ATOM    696  CG  ASP A  99     -19.577   1.431  23.585  1.00 28.24      A    C
ATOM    697  OD1 ASP A  99     -19.423   2.609  23.919  1.00 25.53      A    O
ATOM    698  OD2 ASP A  99     -20.574   0.754  23.869  1.00 31.12      A    O
ATOM    699  N   LEU A 100     -16.263   0.222  20.671  1.00 18.64      A    N
ATOM    700  CA  LEU A 100     -15.169  -0.634  20.194  1.00 18.07      A    C
ATOM    701  C   LEU A 100     -13.922   0.211  19.969  1.00 17.77      A    C
ATOM    702  O   LEU A 100     -12.812  -0.196  20.313  1.00 17.52      A    O
ATOM    703  CB  LEU A 100     -15.579  -1.345  18.907  1.00 18.19      A    C
ATOM    704  CG  LEU A 100     -14.423  -2.200  18.306  1.00 17.63      A    C
ATOM    705  CD1 LEU A 100     -13.849  -3.246  19.277  1.00 18.37      A    C
ATOM    706  CD2 LEU A 100     -14.886  -2.887  17.026  1.00 18.40      A    C
ATOM    707  N   HIS A 101     -14.092   1.423  19.410  1.00 17.50      A    N
ATOM    708  CA  HIS A 101     -12.956   2.334  19.340  1.00 16.87      A    C
ATOM    709  C   HIS A 101     -12.266   2.491  20.694  1.00 18.32      A    C
ATOM    710  O   HIS A 101     -11.044   2.374  20.815  1.00 17.59      A    O
ATOM    711  CB  HIS A 101     -13.368   3.725  18.840  1.00 18.35      A    C
ATOM    712  CG  HIS A 101     -12.264   4.713  19.070  1.00 19.59      A    C
ATOM    713  ND1 HIS A 101     -12.143   5.462  20.231  1.00 21.24      A    N
ATOM    714  CD2 HIS A 101     -11.155   4.961  18.341  1.00 20.65      A    C
ATOM    715  CE1 HIS A 101     -11.009   6.137  20.186  1.00 21.26      A    C
ATOM    716  NE2 HIS A 101     -10.406   5.882  19.037  1.00 21.96      A    N
ATOM    717  N   ASP A 102     -13.042   2.806  21.738  1.00 17.88      A    N
ATOM    718  CA  ASP A 102     -12.430   3.066  23.028  1.00 18.69      A    C
ATOM    719  C   ASP A 102     -11.778   1.816  23.580  1.00 19.06      A    C
ATOM    720  O   ASP A 102     -10.687   1.885  24.164  1.00 19.37      A    O
ATOM    721  CB  ASP A 102     -13.489   3.575  24.011  1.00 20.21      A    C
ATOM    722  CG  ASP A 102     -13.989   4.981  23.668  1.00 25.77      A    C
ATOM    723  OD1 ASP A 102     -13.465   5.644  22.776  1.00 23.29      A    O
ATOM    724  OD2 ASP A 102     -14.962   5.410  24.312  1.00 30.77      A    O
ATOM    725  N   HIS A 103     -12.422   0.662  23.361  1.00 18.37      A    N
ATOM    726  CA  HIS A 103     -11.817  -0.593  23.794  1.00 17.40      A    C
ATOM    727  C   HIS A 103     -10.474  -0.815  23.108  1.00 16.32      A    C
ATOM    728  O   HIS A 103      -9.484  -1.148  23.766  1.00 17.43      A    O
ATOM    729  CB  HIS A 103     -12.727  -1.773  23.453  1.00 19.99      A    C
ATOM    730  CG  HIS A 103     -12.224  -3.078  23.973  1.00 18.22      A    C
ATOM    731  ND1 HIS A 103     -12.240  -3.408  25.304  1.00 20.80      A    N
ATOM    732  CD2 HIS A 103     -11.609  -4.112  23.334  1.00 19.76      A    C
ATOM    733  CE1 HIS A 103     -11.725  -4.626  25.467  1.00 21.14      A    C
ATOM    734  NE2 HIS A 103     -11.322  -5.067  24.284  1.00 20.04      A    N
ATOM    735  N   LEU A 104     -10.432  -0.598  21.784  1.00 16.80      A    N
ATOM    736  CA  LEU A 104      -9.174  -0.818  21.066  1.00 17.41      A    C
ATOM    737  C   LEU A 104      -8.099   0.162  21.528  1.00 16.64      A    C
ATOM    738  O   LEU A 104      -6.928  -0.212  21.727  1.00 17.06      A    O
ATOM    739  CB  LEU A 104      -9.376  -0.671  19.567  1.00 16.51      A    C
ATOM    740  CG  LEU A 104     -10.249  -1.783  18.954  1.00 15.07      A    C
ATOM    741  CD1 LEU A 104     -10.574  -1.435  17.502  1.00 16.63      A    C
ATOM    742  CD2 LEU A 104      -9.596  -3.161  19.081  1.00 17.00      A    C
ATOM    743  N   TRP A 105      -8.493   1.453  21.657  1.00 17.88      A    N
ATOM    744  CA  TRP A 105      -7.503   2.497  21.928  1.00 17.51      A    C
ATOM    745  C   TRP A 105      -6.864   2.296  23.296  1.00 16.91      A    C
ATOM    746  O   TRP A 105      -5.634   2.356  23.442  1.00 18.25      A    O
ATOM    747  CB  TRP A 105      -8.257   3.841  21.817  1.00 18.23      A    C
ATOM    748  CG  TRP A 105      -7.362   4.985  22.210  1.00 19.26      A    C
ATOM    749  CD1 TRP A 105      -7.510   5.804  23.297  1.00 22.82      A    C
ATOM    750  CD2 TRP A 105      -6.168   5.408  21.541  1.00 17.86      A    C
ATOM    751  NE1 TRP A 105      -6.467   6.717  23.338  1.00 19.89      A    N
ATOM    752  CE2 TRP A 105      -5.640   6.509  22.265  1.00 19.86      A    C
ATOM    753  CE3 TRP A 105      -5.499   4.977  20.398  1.00 18.15      A    C
ATOM    754  CZ2 TRP A 105      -4.443   7.128  21.896  1.00 19.13      A    C
ATOM    755  CZ3 TRP A 105      -4.358   5.585  20.021  1.00 18.18      A    C
ATOM    756  CH2 TRP A 105      -3.828   6.678  20.764  1.00 18.19      A    C
ATOM    757  N   TYR A 106      -7.678   1.981  24.308  1.00 17.90      A    N
ATOM    758  CA  TYR A 106      -7.150   1.849  25.638  1.00 17.47      A    C
ATOM    759  C   TYR A 106      -6.677   0.447  25.977  1.00 18.22      A    C
ATOM    760  O   TYR A 106      -5.910   0.308  26.921  1.00 18.38      A    O
ATOM    761  CB  TYR A 106      -8.200   2.272  26.687  1.00 18.47      A    C
ATOM    762  CG  TYR A 106      -8.511   3.768  26.634  1.00 21.24      A    C
ATOM    763  CD1 TYR A 106      -7.521   4.708  26.902  1.00 21.52      A    C
ATOM    764  CD2 TYR A 106      -9.776   4.207  26.294  1.00 22.96      A    C
ATOM    765  CE1 TYR A 106      -7.821   6.097  26.846  1.00 22.35      A    C
ATOM    766  CE2 TYR A 106     -10.072   5.587  26.197  1.00 25.91      A    C
ATOM    767  CZ  TYR A 106      -9.079   6.490  26.489  1.00 26.41      A    C
ATOM    768  OH  TYR A 106      -9.345   7.858  26.439  1.00 30.23      A    O
ATOM    769  N   SER A 107      -7.146  -0.591  25.245  1.00 17.91      A    N
ATOM    770  CA  SER A 107      -6.696  -1.947  25.559  1.00 17.94      A    C
ATOM    771  C   SER A 107      -5.505  -2.421  24.737  1.00 16.17      A    C
ATOM    772  O   SER A 107      -4.743  -3.242  25.241  1.00 18.15      A    O
ATOM    773  CB  SER A 107      -7.828  -2.974  25.358  1.00 18.11      A    C
ATOM    774  OG  SER A 107      -8.997  -2.564  26.075  1.00 19.19      A    O
ATOM    775  N   TYR A 108      -5.332  -1.907  23.509  1.00 16.02      A    N
ATOM    776  CA  TYR A 108      -4.345  -2.462  22.576  1.00 15.96      A    C
ATOM    777  C   TYR A 108      -3.441  -1.424  21.934  1.00 15.08      A    C
ATOM    778  O   TYR A 108      -2.312  -1.742  21.562  1.00 16.24      A    O
ATOM    779  CB  TYR A 108      -5.019  -3.257  21.428  1.00 16.56      A    C
ATOM    780  CG  TYR A 108      -5.735  -4.494  21.937  1.00 15.68      A    C
ATOM    781  CD1 TYR A 108      -5.045  -5.656  22.190  1.00 16.85      A    C
ATOM    782  CD2 TYR A 108      -7.082  -4.467  22.173  1.00 17.03      A    C
ATOM    783  CE1 TYR A 108      -5.715  -6.787  22.659  1.00 17.46      A    C
ATOM    784  CE2 TYR A 108      -7.761  -5.600  22.677  1.00 15.90      A    C
ATOM    785  CZ  TYR A 108      -7.047  -6.741  22.896  1.00 16.63      A    C
ATOM    786  OH  TYR A 108      -7.706  -7.870  23.360  1.00 17.97      A    O
ATOM    787  N   LEU A 109      -3.968  -0.197  21.707  1.00 16.76      A    N
ATOM    788  CA  LEU A 109      -3.199   0.829  21.010  1.00 17.35      A    C
ATOM    789  C   LEU A 109      -2.523   1.715  22.062  1.00 17.02      A    C
ATOM    790  O   LEU A 109      -2.332   1.319  23.208  1.00 17.83      A    O
ATOM    791  CB  LEU A 109      -4.110   1.606  20.070  1.00 17.16      A    C
ATOM    792  CG  LEU A 109      -4.753   0.733  18.966  1.00 18.64      A    C
ATOM    793  CD1 LEU A 109      -5.970   1.427  18.361  1.00 18.74      A    C
ATOM    794  CD2 LEU A 109      -3.691   0.476  17.931  1.00 20.58      A    C
ATOM    795  N   GLY A 110      -2.150   2.953  21.667  1.00 17.60      A    N
ATOM    796  CA  GLY A 110      -1.318   3.779  22.557  1.00 20.14      A    C
ATOM    797  C   GLY A 110      -2.056   4.450  23.723  1.00 18.49      A    C
ATOM    798  O   GLY A 110      -1.386   5.026  24.596  1.00 19.82      A    O
ATOM    799  N   GLY A 111      -3.371   4.357  23.791  1.00 17.67      A    N
ATOM    800  CA  GLY A 111      -4.081   4.966  24.919  1.00 18.60      A    C
ATOM    801  C   GLY A 111      -3.805   4.236  26.224  1.00 20.23      A    C
ATOM    802  O   GLY A 111      -3.501   3.044  26.257  1.00 19.25      A    O
ATOM    803  N   ARG A 112      -3.893   4.976  27.347  1.00 20.01      A    N
ATOM    804  CA  ARG A 112      -3.728   4.347  28.647  1.00 19.89      A    C
ATOM    805  C   ARG A 112      -4.796   4.882  29.581  1.00 20.50      A    C
ATOM    806  O   ARG A 112      -4.982   6.100  29.682  1.00 20.17      A    O
ATOM    807  CB  ARG A 112      -2.350   4.613  29.264  1.00 20.48      A    C
ATOM    808  CG  ARG A 112      -1.216   3.961  28.512  1.00 19.13      A    C
ATOM    809  CD  ARG A 112      -1.351   2.425  28.607  1.00 19.72      A    C
ATOM    810  NE  ARG A 112      -0.147   1.775  28.083  1.00 21.28      A    N
ATOM    811  CZ  ARG A 112       0.061   1.554  26.779  1.00 17.72      A    C
ATOM    812  NH1 ARG A 112       1.204   0.992  26.398  1.00 21.02      A    N
ATOM    813  NH2 ARG A 112      -0.832   1.935  25.904  1.00 18.68      A    N
ATOM    814  N   ARG A 113      -5.460   3.976  30.294  1.00 19.69      A    N
ATOM    815  CA  ARG A 113      -6.414   4.340  31.340  1.00 20.82      A    C
ATOM    816  C   ARG A 113      -6.319   3.285  32.432  1.00 20.55      A    C
ATOM    817  O   ARG A 113      -6.548   2.088  32.176  1.00 21.89      A    O
ATOM    818  CB  ARG A 113      -7.837   4.419  30.797  1.00 23.40      A    C
ATOM    819  CG  ARG A 113      -8.722   5.380  31.584  1.00 36.79      A    C
ATOM    820  CD  ARG A 113      -9.584   4.668  32.563  1.00 41.48      A    C
ATOM    821  NE  ARG A 113     -10.687   3.998  31.883  1.00 38.64      A    N
ATOM    822  CZ  ARG A 113     -11.205   2.845  32.297  1.00 44.58      A    C
ATOM    823  NH1 ARG A 113     -12.206   2.286  31.619  1.00 42.53      A    N
ATOM    824  NH2 ARG A 113     -10.713   2.252  33.384  1.00 27.09      A    N
ATOM    825  N   ASN A 114      -5.978   3.699  33.638  1.00 20.02      A    N
ATOM    826  CA  ASN A 114      -5.839   2.769  34.743  1.00 20.84      A    C
ATOM    827  C   ASN A 114      -7.136   2.030  34.965  1.00 20.26      A    C
ATOM    828  O   ASN A 114      -8.212   2.598  34.828  1.00 20.96      A    O
ATOM    829  CB  ASN A 114      -5.452   3.501  36.014  1.00 20.85      A    C
ATOM    830  CG  ASN A 114      -3.986   3.789  36.053  1.00 25.80      A    C
ATOM    831  OD1 ASN A 114      -3.231   3.379  35.145  1.00 26.02      A    O
ATOM    832  ND2 ASN A 114      -3.548   4.396  37.133  1.00 27.36      A    N
ATOM    833  N   GLY A 115      -7.009   0.719  35.216  1.00 23.62      A    N
ATOM    834  CA  GLY A 115      -8.133  -0.173  35.376  1.00 22.81      A    C
ATOM    835  C   GLY A 115      -8.483  -0.961  34.128  1.00 29.88      A    C
ATOM    836  O   GLY A 115      -9.143  -2.006  34.248  1.00 29.75      A    O
ATOM    837  N   VAL A 116      -8.094  -0.486  32.939  1.00 22.40      A    N
ATOM    838  CA  VAL A 116      -8.347  -1.213  31.692  1.00 20.95      A    C
ATOM    839  C   VAL A 116      -7.370  -2.374  31.589  1.00 22.86      A    C
ATOM    840  O   VAL A 116      -6.161  -2.208  31.783  1.00 24.89      A    O
ATOM    841  CB  VAL A 116      -8.223  -0.299  30.458  1.00 21.95      A    C
ATOM    842  CG1 VAL A 116      -8.251  -1.133  29.146  1.00 22.39      A    C
ATOM    843  CG2 VAL A 116      -9.302   0.711  30.441  1.00 21.99      A    C
ATOM    844  N   TYR A 117      -7.907  -3.567  31.342  1.00 21.87      A    N
ATOM    845  CA  TYR A 117      -7.077  -4.738  31.145  1.00 22.39      A    C
ATOM    846  C   TYR A 117      -6.413  -4.661  29.774  1.00 19.90      A    C
ATOM    847  O   TYR A 117      -7.110  -4.602  28.750  1.00 22.16      A    O
ATOM    848  CB  TYR A 117      -7.985  -5.957  31.181  1.00 22.80      A    C
ATOM    849  CG  TYR A 117      -7.223  -7.213  30.862  1.00 24.06      A    C
ATOM    850  CD1 TYR A 117      -6.048  -7.511  31.516  1.00 26.74      A    C
ATOM    851  CD2 TYR A 117      -7.698  -8.109  29.903  1.00 22.96      A    C
ATOM    852  CE1 TYR A 117      -5.334  -8.671  31.218  1.00 31.16      A    C
ATOM    853  CE2 TYR A 117      -6.987  -9.293  29.624  1.00 27.29      A    C
ATOM    854  CZ  TYR A 117      -5.835  -9.529  30.279  1.00 24.43      A    C
ATOM    855  OH  TYR A 117      -5.143 -10.679  29.993  1.00 32.83      A    O
ATOM    856  N   ARG A 118      -5.079  -4.631  29.754  1.00 19.47      A    N
ATOM    857  CA  ARG A 118      -4.374  -4.687  28.469  1.00 18.92      A    C
ATOM    858  C   ARG A 118      -3.805  -6.078  28.327  1.00 19.39      A    C
ATOM    859  O   ARG A 118      -2.842  -6.417  29.026  1.00 19.80      A    O
ATOM    860  CB  ARG A 118      -3.236  -3.672  28.397  1.00 18.24      A    C
ATOM    861  CG  ARG A 118      -3.769  -2.277  28.380  1.00 18.44      A    C
ATOM    862  CD  ARG A 118      -2.670  -1.208  28.189  1.00 20.50      A    C
ATOM    863  NE  ARG A 118      -1.932  -1.394  26.930  1.00 17.23      A    N
ATOM    864  CZ  ARG A 118      -2.256  -0.836  25.767  1.00 17.73      A    C
ATOM    865  NH1 ARG A 118      -3.288  -0.035  25.647  1.00 17.22      A    N
ATOM    866  NH2 ARG A 118      -1.494  -1.057  24.689  1.00 17.49      A    N
ATOM    867  N   PRO A 119      -4.355  -6.919  27.443  1.00 18.09      A    N
ATOM    868  CA  PRO A 119      -3.831  -8.297  27.349  1.00 19.07      A    C
ATOM    869  C   PRO A 119      -2.348  -8.338  27.056  1.00 18.38      A    C
ATOM    870  O   PRO A 119      -1.673  -9.269  27.482  1.00 20.28      A    O
ATOM    871  CB  PRO A 119      -4.651  -8.898  26.220  1.00 19.97      A    C
ATOM    872  CG  PRO A 119      -5.971  -8.120  26.219  1.00 20.01      A    C
ATOM    873  CD  PRO A 119      -5.548  -6.695  26.604  1.00 19.14      A    C
ATOM    874  N   PHE A 120      -1.820  -7.371  26.300  1.00 18.45      A    N
ATOM    875  CA  PHE A 120      -0.413  -7.375  25.927  1.00 18.66      A    C
ATOM    876  C   PHE A 120       0.380  -6.344  26.741  1.00 20.21      A    C
ATOM    877  O   PHE A 120       1.484  -5.961  26.349  1.00 19.86      A    O
ATOM    878  CB  PHE A 120      -0.244  -7.156  24.424  1.00 17.25      A    C
ATOM    879  CG  PHE A 120      -1.174  -7.992  23.550  1.00 16.67      A    C
ATOM    880  CD1 PHE A 120      -1.558  -9.270  23.930  1.00 17.14      A    C
ATOM    881  CD2 PHE A 120      -1.608  -7.485  22.337  1.00 16.24      A    C
ATOM    882  CE1 PHE A 120      -2.413 -10.005  23.121  1.00 16.82      A    C
ATOM    883  CE2 PHE A 120      -2.439  -8.260  21.504  1.00 16.14      A    C
ATOM    884  CZ  PHE A 120      -2.832  -9.533  21.915  1.00 16.79      A    C
ATOM    885  N   GLY A 121      -0.189  -5.915  27.869  1.00 20.08      A    N
ATOM    886  CA  GLY A 121       0.577  -5.127  28.836  1.00 20.13      A    C
ATOM    887  C   GLY A 121       0.962  -3.780  28.267  1.00 19.24      A    C
ATOM    888  O   GLY A 121       0.167  -3.105  27.622  1.00 21.14      A    O
ATOM    889  N   ASP A 122       2.240  -3.421  28.431  1.00 20.25      A    N
ATOM    890  CA  ASP A 122       2.685  -2.100  27.996  1.00 20.78      A    C
ATOM    891  C   ASP A 122       3.056  -2.030  26.521  1.00 20.67      A    C
ATOM    892  O   ASP A 122       3.463  -0.973  26.031  1.00 22.18      A    O
ATOM    893  CB  ASP A 122       3.859  -1.635  28.861  1.00 26.22      A    C
ATOM    894  CG  ASP A 122       4.098  -0.142  28.732  1.00 37.31      A    C
ATOM    895  OD1 ASP A 122       3.102   0.625  28.743  1.00 32.55      A    O
ATOM    896  OD2 ASP A 122       5.269   0.256  28.583  1.00 53.42      A    O
ATOM    897  N   ALA A 123       2.899  -3.111  25.773  1.00 20.10      A    N
ATOM    898  CA  ALA A 123       3.170  -3.037  24.349  1.00 18.43      A    C
ATOM    899  C   ALA A 123       1.971  -2.411  23.623  1.00 17.56      A    C
ATOM    900  O   ALA A 123       0.819  -2.578  24.040  1.00 17.42      A    O
ATOM    901  CB  ALA A 123       3.393  -4.462  23.817  1.00 20.06      A    C
ATOM    902  N   ASN A 124       2.260  -1.697  22.537  1.00 16.86      A    N
ATOM    903  CA  ASN A 124       1.248  -1.118  21.655  1.00 17.74      A    C
ATOM    904  C   ASN A 124       1.307  -1.816  20.307  1.00 17.38      A    C
ATOM    905  O   ASN A 124       2.376  -1.905  19.712  1.00 19.65      A    O
ATOM    906  CB  ASN A 124       1.505   0.365  21.380  1.00 18.77      A    C
ATOM    907  CG  ASN A 124       1.374   1.226  22.622  1.00 20.60      A    C
ATOM    908  OD1 ASN A 124       0.707   0.893  23.570  1.00 19.71      A    O
ATOM    909  ND2 ASN A 124       2.105   2.338  22.625  1.00 23.38      A    N
ATOM    910  N   VAL A 125       0.159  -2.308  19.812  1.00 15.96      A    N
ATOM    911  CA  VAL A 125       0.164  -2.720  18.406  1.00 16.93      A    C
ATOM    912  C   VAL A 125       0.273  -1.494  17.513  1.00 16.34      A    C
ATOM    913  O   VAL A 125      -0.038  -0.359  17.932  1.00 18.23      A    O
ATOM    914  CB  VAL A 125      -1.049  -3.605  18.061  1.00 15.82      A    C
ATOM    915  CG1 VAL A 125      -1.012  -4.850  18.956  1.00 17.30      A    C
ATOM    916  CG2 VAL A 125      -2.391  -2.867  18.173  1.00 18.42      A    C
ATOM    917  N   ASN A 126       0.738  -1.703  16.292  1.00 17.31      A    N
ATOM    918  CA  ASN A 126       0.931  -0.639  15.315  1.00 16.63      A    C
ATOM    919  C   ASN A 126      -0.343  -0.243  14.580  1.00 16.30      A    C
ATOM    920  O   ASN A 126      -0.343   0.763  13.853  1.00 17.84      A    O
ATOM    921  CB  ASN A 126       1.990  -1.026  14.279  1.00 16.08      A    C
ATOM    922  CG  ASN A 126       3.340  -1.254  14.898  1.00 17.17      A    C
ATOM    923  OD1 ASN A 126       3.813  -2.349  15.065  1.00 17.21      A    O
ATOM    924  ND2 ASN A 126       4.011  -0.140  15.275  1.00 21.78      A    N
ATOM    925  N   GLY A 127      -1.440  -0.986  14.727  1.00 16.39      A    N
ATOM    926  CA  GLY A 127      -2.641  -0.651  14.008  1.00 16.79      A    C
ATOM    927  C   GLY A 127      -3.620  -1.798  14.056  1.00 15.35      A    C
ATOM    928  O   GLY A 127      -3.408  -2.785  14.778  1.00 15.13      A    O
ATOM    929  N   ILE A 128      -4.721  -1.601  13.346  1.00 14.16      A    N
ATOM    930  CA  ILE A 128      -5.886  -2.483  13.407  1.00 14.93      A    C
ATOM    931  C   ILE A 128      -6.215  -2.931  11.983  1.00 15.22      A    C
ATOM    932  O   ILE A 128      -6.353  -2.091  11.074  1.00 16.05      A    O
ATOM    933  CB  ILE A 128      -7.117  -1.740  13.975  1.00 14.80      A    C
ATOM    934  CG1 ILE A 128      -6.822  -1.196  15.384  1.00 17.44      A    C
ATOM    935  CG2 ILE A 128      -8.396  -2.628  13.944  1.00 15.94      A    C
ATOM    936  CD1 ILE A 128      -6.475  -2.220  16.457  1.00 17.22      A    C
ATOM    937  N   ASP A 129      -6.349  -4.259  11.781  1.00 15.37      A    N
ATOM    938  CA  ASP A 129      -6.866  -4.800  10.528  1.00 13.95      A    C
ATOM    939  C   ASP A 129      -8.352  -5.102  10.661  1.00 14.36      A    C
ATOM    940  O   ASP A 129      -8.766  -5.840  11.579  1.00 14.97      A    O
ATOM    941  CB  ASP A 129      -6.086  -6.084  10.147  1.00 15.59      A    C
ATOM    942  CG  ASP A 129      -6.504  -6.597   8.800  1.00 16.42      A    C
ATOM    943  OD1 ASP A 129      -6.321  -5.871   7.775  1.00 16.48      A    O
ATOM    944  OD2 ASP A 129      -7.048  -7.748   8.742  1.00 17.09      A    O
ATOM    945  N   PHE A 130      -9.140  -4.574   9.737  1.00 14.70      A    N
ATOM    946  CA  PHE A 130     -10.589  -4.806   9.726  1.00 14.58      A    C
ATOM    947  C   PHE A 130     -10.835  -6.101   8.943  1.00 14.53      A    C
ATOM    948  O   PHE A 130     -11.050  -6.094   7.726  1.00 15.64      A    O
ATOM    949  CB  PHE A 130     -11.285  -3.641   9.021  1.00 15.48      A    C
ATOM    950  CG  PHE A 130     -11.398  -2.370   9.839  1.00 15.44      A    C
ATOM    951  CD1 PHE A 130     -10.288  -1.746  10.422  1.00 15.93      A    C
ATOM    952  CD2 PHE A 130     -12.625  -1.755   9.935  1.00 15.75      A    C
ATOM    953  CE1 PHE A 130     -10.461  -0.542  11.155  1.00 16.92      A    C
ATOM    954  CE2 PHE A 130     -12.797  -0.573  10.667  1.00 17.67      A    C
ATOM    955  CZ  PHE A 130     -11.701   0.029  11.243  1.00 16.92      A    C
ATOM    956  N   PHE A 131     -10.794  -7.219   9.671  1.00 14.46      A    N
ATOM    957  CA  PHE A 131     -11.018  -8.528   9.038  1.00 14.26      A    C
ATOM    958  C   PHE A 131     -12.503  -8.848   9.184  1.00 14.10      A    C
ATOM    959  O   PHE A 131     -12.938  -9.761   9.907  1.00 14.31      A    O
ATOM    960  CB  PHE A 131     -10.116  -9.560   9.732  1.00 14.55      A    C
ATOM    961  CG  PHE A 131      -9.839 -10.833   8.944  1.00 14.74      A    C
ATOM    962  CD1 PHE A 131     -10.883 -11.705   8.628  1.00 17.42      A    C
ATOM    963  CD2 PHE A 131      -8.532 -11.153   8.575  1.00 16.69      A    C
ATOM    964  CE1 PHE A 131     -10.602 -12.960   7.969  1.00 18.72      A    C
ATOM    965  CE2 PHE A 131      -8.295 -12.403   7.886  1.00 17.40      A    C
ATOM    966  CZ  PHE A 131      -9.319 -13.199   7.584  1.00 18.01      A    C
ATOM    967  N   ILE A 132     -13.315  -8.043   8.504  1.00 15.05      A    N
ATOM    968  CA  ILE A 132     -14.777  -8.072   8.710  1.00 14.57      A    C
ATOM    969  C   ILE A 132     -15.346  -9.038   7.681  1.00 15.87      A    C
ATOM    970  O   ILE A 132     -15.860  -8.655   6.617  1.00 16.28      A    O
ATOM    971  CB  ILE A 132     -15.385  -6.678   8.634  1.00 16.91      A    C
ATOM    972  CG1 ILE A 132     -14.603  -5.683   9.521  1.00 16.19      A    C
ATOM    973  CG2 ILE A 132     -16.873  -6.741   9.022  1.00 15.93      A    C
ATOM    974  CD1 ILE A 132     -14.442  -6.105  10.953  1.00 16.72      A    C
ATOM    975  N   ASP A 133     -15.231 -10.322   8.009  1.00 14.81      A    N
ATOM    976  CA  ASP A 133     -15.658 -11.420   7.160  1.00 15.36      A    C
ATOM    977  C   ASP A 133     -17.085 -11.872   7.467  1.00 14.96      A    C
ATOM    978  O   ASP A 133     -17.680 -12.633   6.681  1.00 16.34      A    O
ATOM    979  CB  ASP A 133     -14.702 -12.606   7.441  1.00 15.40      A    C
ATOM    980  CG  ASP A 133     -14.939 -13.772   6.547  1.00 17.82      A    C
ATOM    981  OD1 ASP A 133     -14.899 -13.588   5.331  1.00 17.84      A    O
ATOM    982  OD2 ASP A 133     -15.137 -14.897   7.091  1.00 19.10      A    O
ATOM    983  N   GLN A 134     -17.638 -11.407   8.581  1.00 15.26      A    N
ATOM    984  CA  GLN A 134     -18.935 -11.867   9.091  1.00 15.57      A    C
ATOM    985  C   GLN A 134     -19.678 -10.692   9.675  1.00 15.91      A    C
ATOM    986  O   GLN A 134     -19.135  -9.609   9.861  1.00 16.22      A    O
ATOM    987  CB  GLN A 134     -18.751 -12.935  10.172  1.00 15.88      A    C
ATOM    988  CG  GLN A 134     -17.981 -14.166   9.678  1.00 16.13      A    C
ATOM    989  CD  GLN A 134     -18.708 -14.971   8.589  1.00 18.10      A    C
ATOM    990  OE1 GLN A 134     -19.955 -14.907   8.443  1.00 19.09      A    O
ATOM    991  NE2 GLN A 134     -17.958 -15.711   7.798  1.00 18.00      A    N
ATOM    992  N   GLY A 135     -20.937 -10.913  10.042  1.00 16.37      A    N
ATOM    993  CA  GLY A 135     -21.754  -9.863  10.670  1.00 17.31      A    C
ATOM    994  C   GLY A 135     -22.251  -8.846   9.652  1.00 17.67      A    C
ATOM    995  O   GLY A 135     -22.146  -9.020   8.441  1.00 18.38      A    O
ATOM    996  N   ALA A 136     -22.803  -7.749  10.169  1.00 17.87      A    N
ATOM    997  CA  ALA A 136     -23.366  -6.723   9.294  1.00 18.93      A    C
ATOM    998  C   ALA A 136     -22.317  -5.672   8.958  1.00 18.64      A    C
ATOM    999  O   ALA A 136     -21.281  -5.574   9.600  1.00 19.27      A    O
ATOM   1000  CB  ALA A 136     -24.529  -6.016  10.005  1.00 19.53      A    C
ATOM   1001  N   ARG A 137     -22.592  -4.854   7.946  1.00 19.35      A    N
ATOM   1002  CA  ARG A 137     -21.612  -3.909   7.411  1.00 19.90      A    C
ATOM   1003  C   ARG A 137     -21.587  -2.561   8.096  1.00 20.19      A    C
ATOM   1004  O   ARG A 137     -20.627  -1.800   7.895  1.00 21.35      A    O
ATOM   1005  CB  ARG A 137     -21.869  -3.625   5.925  1.00 21.51      A    C
ATOM   1006  CG  ARG A 137     -23.188  -2.866   5.660  1.00 25.91      A    C
ATOM   1007  CD  ARG A 137     -23.609  -3.089   4.214  1.00 27.23      A    C
ATOM   1008  NE  ARG A 137     -22.822  -2.277   3.296  1.00 47.88      A    N
ATOM   1009  CZ  ARG A 137     -23.131  -1.026   2.964  1.00 53.77      A    C
ATOM   1010  NH1 ARG A 137     -22.379  -0.353   2.103  1.00 50.27      A    N
ATOM   1011  NH2 ARG A 137     -24.197  -0.448   3.498  1.00 53.95      A    N
ATOM   1012  N   GLU A 138     -22.626  -2.213   8.848  1.00 19.68      A    N
ATOM   1013  CA  GLU A 138     -22.777  -0.812   9.219  1.00 20.61      A    C
ATOM   1014  C   GLU A 138     -21.754  -0.373  10.260  1.00 19.69      A    C
ATOM   1015  O   GLU A 138     -21.321  -1.161  11.114  1.00 19.82      A    O
ATOM   1016  CB  GLU A 138     -24.190  -0.561   9.768  1.00 22.56      A    C
ATOM   1017  CG  GLU A 138     -25.261  -0.585   8.686  1.00 25.93      A    C
ATOM   1018  CD  GLU A 138     -25.816  -1.983   8.404  1.00 36.42      A    C
ATOM   1019  OE1 GLU A 138     -25.430  -2.963   9.081  1.00 26.43      A    O
ATOM   1020  OE2 GLU A 138     -26.660  -2.099   7.490  1.00 39.39      A    O
ATOM   1021  N   HIS A 139     -21.377   0.909  10.189  1.00 19.60      A    N
ATOM   1022  CA  HIS A 139     -20.643   1.661  11.199  1.00 19.01      A    C
ATOM   1023  C   HIS A 139     -19.138   1.405  11.209  1.00 19.02      A    C
ATOM   1024  O   HIS A 139     -18.439   2.060  11.975  1.00 17.83      A    O
ATOM   1025  CB  HIS A 139     -21.201   1.508  12.619  1.00 18.69      A    C
ATOM   1026  CG  HIS A 139     -22.684   1.756  12.675  1.00 19.57      A    C
ATOM   1027  ND1 HIS A 139     -23.226   2.989  12.365  1.00 23.84      A    N
ATOM   1028  CD2 HIS A 139     -23.735   0.929  12.924  1.00 21.65      A    C
ATOM   1029  CE1 HIS A 139     -24.548   2.917  12.461  1.00 22.86      A    C
ATOM   1030  NE2 HIS A 139     -24.889   1.686  12.793  1.00 24.27      A    N
ATOM   1031  N   TYR A 140     -18.622   0.492  10.378  1.00 18.77      A    N
ATOM   1032  CA  TYR A 140     -17.169   0.352  10.305  1.00 18.27      A    C
ATOM   1033  C   TYR A 140     -16.511   1.587   9.719  1.00 18.61      A    C
ATOM   1034  O   TYR A 140     -15.362   1.876  10.052  1.00 18.41      A    O
ATOM   1035  CB  TYR A 140     -16.767  -0.931   9.545  1.00 18.20      A    C
ATOM   1036  CG  TYR A 140     -17.067  -2.165  10.324  1.00 17.52      A    C
ATOM   1037  CD1 TYR A 140     -16.277  -2.556  11.409  1.00 16.72      A    C
ATOM   1038  CD2 TYR A 140     -18.162  -2.950   9.997  1.00 16.97      A    C
ATOM   1039  CE1 TYR A 140     -16.556  -3.703  12.138  1.00 15.80      A    C
ATOM   1040  CE2 TYR A 140     -18.449  -4.087  10.730  1.00 16.06      A    C
ATOM   1041  CZ  TYR A 140     -17.632  -4.462  11.786  1.00 16.72      A    C
ATOM   1042  OH  TYR A 140     -17.901  -5.580  12.501  1.00 17.33      A    O
ATOM   1043  N   ASN A 141     -17.232   2.348   8.873  1.00 19.43      A    N
ATOM   1044  CA  ASN A 141     -16.696   3.621   8.381  1.00 19.20      A    C
ATOM   1045  C   ASN A 141     -16.433   4.589   9.531  1.00 18.74      A    C
ATOM   1046  O   ASN A 141     -15.411   5.276   9.553  1.00 19.78      A    O
ATOM   1047  CB  ASN A 141     -17.654   4.218   7.344  1.00 21.67      A    C
ATOM   1048  CG  ASN A 141     -19.048   4.449   7.905  1.00 21.16      A    C
ATOM   1049  OD1 ASN A 141     -19.547   3.726   8.733  1.00 21.67      A    O
ATOM   1050  ND2 ASN A 141     -19.689   5.530   7.439  1.00 26.35      A    N
ATOM   1051  N   GLU A 142     -17.323   4.595  10.509  1.00 18.93      A    N
ATOM   1052  CA  GLU A 142     -17.160   5.455  11.672  1.00 20.32      A    C
ATOM   1053  C   GLU A 142     -16.007   4.985  12.532  1.00 19.00      A    C
ATOM   1054  O   GLU A 142     -15.207   5.792  13.009  1.00 19.05      A    O
ATOM   1055  CB  GLU A 142     -18.445   5.482  12.504  1.00 22.70      A    C
ATOM   1056  CG  GLU A 142     -19.631   6.081  11.736  1.00 22.44      A    C
ATOM   1057  CD  GLU A 142     -20.968   5.654  12.285  1.00 28.47      A    C
ATOM   1058  OE1 GLU A 142     -21.147   5.727  13.501  1.00 34.78      A    O
ATOM   1059  OE2 GLU A 142     -21.843   5.234  11.506  1.00 37.95      A    O
ATOM   1060  N   LEU A 143     -15.906   3.661  12.753  1.00 18.17      A    N
ATOM   1061  CA  LEU A 143     -14.762   3.157  13.503  1.00 18.21      A    C
ATOM   1062  C   LEU A 143     -13.444   3.506  12.818  1.00 17.28      A    C
ATOM   1063  O   LEU A 143     -12.482   3.888  13.484  1.00 17.59      A    O
ATOM   1064  CB  LEU A 143     -14.891   1.633  13.626  1.00 19.06      A    C
ATOM   1065  CG  LEU A 143     -13.766   0.962  14.402  1.00 17.72      A    C
ATOM   1066  CD1 LEU A 143     -13.677   1.434  15.833  1.00 19.78      A    C
ATOM   1067  CD2 LEU A 143     -13.964  -0.591  14.294  1.00 17.34      A    C
ATOM   1068  N   ALA A 144     -13.385   3.371  11.482  1.00 17.37      A    N
ATOM   1069  CA  ALA A 144     -12.151   3.701  10.772  1.00 17.89      A    C
ATOM   1070  C   ALA A 144     -11.763   5.162  10.975  1.00 17.30      A    C
ATOM   1071  O   ALA A 144     -10.584   5.465  11.188  1.00 17.90      A    O
ATOM   1072  CB  ALA A 144     -12.271   3.402   9.277  1.00 18.85      A    C
ATOM   1073  N   LYS A 145     -12.754   6.075  10.894  1.00 18.71      A    N
ATOM   1074  CA  LYS A 145     -12.479   7.493  11.122  1.00 19.39      A    C
ATOM   1075  C   LYS A 145     -11.954   7.742  12.532  1.00 18.65      A    C
ATOM   1076  O   LYS A 145     -10.953   8.468  12.718  1.00 20.00      A    O
ATOM   1077  CB  LYS A 145     -13.767   8.292  10.849  1.00 21.18      A    C
ATOM   1078  CG  LYS A 145     -13.609   9.825  11.068  1.00 29.79      A    C
ATOM   1079  CD  LYS A 145     -12.479  10.353  10.218  1.00 32.08      A    C
ATOM   1080  CE  LYS A 145     -12.424  11.876  10.220  1.00 34.47      A    C
ATOM   1081  NZ  LYS A 145     -11.392  12.323   9.224  1.00 38.61      A    N
ATOM   1082  N   MET A 146     -12.566   7.112  13.535  1.00 17.93      A    N
ATOM   1083  CA  MET A 146     -12.139   7.299  14.914  1.00 18.26      A    C
ATOM   1084  C   MET A 146     -10.728   6.783  15.137  1.00 19.44      A    C
ATOM   1085  O   MET A 146      -9.920   7.403  15.854  1.00 19.82      A    O
ATOM   1086  CB  MET A 146     -13.130   6.705  15.890  1.00 19.91      A    C
ATOM   1087  CG  MET A 146     -14.476   7.454  15.886  1.00 21.16      A    C
ATOM   1088  SD  MET A 146     -15.646   6.834  17.119  1.00 25.02      A    S
ATOM   1089  CE  MET A 146     -16.302   5.450  16.240  1.00 20.64      A    C
ATOM   1090  N   LEU A 147     -10.391   5.624  14.538  1.00 17.80      A    N
ATOM   1091  CA  LEU A 147      -9.036   5.111  14.708  1.00 18.14      A    C
ATOM   1092  C   LEU A 147      -8.028   5.975  13.959  1.00 18.59      A    C
ATOM   1093  O   LEU A 147      -6.954   6.294  14.487  1.00 19.78      A    O
ATOM   1094  CB  LEU A 147      -8.960   3.653  14.212  1.00 17.55      A    C
ATOM   1095  CG  LEU A 147      -9.675   2.653  15.117  1.00 17.05      A    C
ATOM   1096  CD1 LEU A 147      -9.835   1.303  14.360  1.00 17.72      A    C
ATOM   1097  CD2 LEU A 147      -8.901   2.435  16.403  1.00 19.77      A    C
ATOM   1098  N   TYR A 148      -8.365   6.362  12.728  1.00 19.21      A    N
ATOM   1099  CA  TYR A 148      -7.439   7.153  11.934  1.00 19.87      A    C
ATOM   1100  C   TYR A 148      -7.170   8.500  12.570  1.00 19.91      A    C
ATOM   1101  O   TYR A 148      -6.054   9.023  12.445  1.00 21.41      A    O
ATOM   1102  CB  TYR A 148      -7.985   7.351  10.522  1.00 22.57      A    C
ATOM   1103  CG  TYR A 148      -6.964   7.929   9.595  1.00 20.63      A    C
ATOM   1104  CD1 TYR A 148      -6.779   9.316   9.513  1.00 25.97      A    C
ATOM   1105  CD2 TYR A 148      -6.164   7.114   8.802  1.00 23.47      A    C
ATOM   1106  CE1 TYR A 148      -5.833   9.841   8.661  1.00 25.64      A    C
ATOM   1107  CE2 TYR A 148      -5.210   7.646   7.945  1.00 31.57      A    C
ATOM   1108  CZ  TYR A 148      -5.053   9.007   7.891  1.00 31.87      A    C
ATOM   1109  OH  TYR A 148      -4.097   9.559   7.048  1.00 39.82      A    O
ATOM   1110  N   ASP A 149      -8.157   9.027  13.292  1.00 18.96      A    N
ATOM   1111  CA  ASP A 149      -8.018  10.403  13.784  1.00 21.43      A    C
ATOM   1112  C   ASP A 149      -6.873  10.552  14.769  1.00 19.79      A    C
ATOM   1113  O   ASP A 149      -6.352  11.667  14.930  1.00 21.26      A    O
ATOM   1114  CB  ASP A 149      -9.315  10.891  14.395  1.00 23.27      A    C
ATOM   1115  CG  ASP A 149     -10.280  11.441  13.346  1.00 32.45      A    C
ATOM   1116  OD1 ASP A 149      -9.860  11.652  12.185  1.00 39.28      A    O
ATOM   1117  OD2 ASP A 149     -11.460  11.618  13.680  1.00 39.19      A    O
ATOM   1118  N   HIS A 150      -6.401   9.472  15.366  1.00 18.64      A    N
ATOM   1119  CA  HIS A 150      -5.239   9.550  16.247  1.00 18.79      A    C
ATOM   1120  C   HIS A 150      -4.015  10.023  15.500  1.00 20.83      A    C
ATOM   1121  O   HIS A 150      -3.138  10.641  16.102  1.00 23.67      A    O
ATOM   1122  CB  HIS A 150      -4.991   8.203  16.966  1.00 19.49      A    C
ATOM   1123  CG  HIS A 150      -6.136   7.828  17.838  1.00 19.36      A    C
ATOM   1124  ND1 HIS A 150      -6.346   8.380  19.083  1.00 20.72      A    N
ATOM   1125  CD2 HIS A 150      -7.161   6.956  17.636  1.00 21.43      A    C
ATOM   1126  CE1 HIS A 150      -7.453   7.876  19.611  1.00 22.65      A    C
ATOM   1127  NE2 HIS A 150      -7.975   7.023  18.741  1.00 21.89      A    N
ATOM   1128  N   ASN A 151      -3.944   9.749  14.197  1.00 18.57      A    N
ATOM   1129  CA  ASN A 151      -2.842  10.198  13.357  1.00 19.28      A    C
ATOM   1130  C   ASN A 151      -2.877  11.695  13.110  1.00 19.04      A    C
ATOM   1131  O   ASN A 151      -1.840  12.253  12.740  1.00 22.94      A    O
ATOM   1132  CB  ASN A 151      -2.886   9.460  12.004  1.00 18.89      A    C
ATOM   1133  CG  ASN A 151      -2.681   7.964  12.177  1.00 20.43      A    C
ATOM   1134  OD1 ASN A 151      -1.777   7.546  12.866  1.00 22.93      A    O
ATOM   1135  ND2 ASN A 151      -3.559   7.169  11.573  1.00 20.47      A    N
ATOM   1136  N   LYS A 152      -4.020  12.324  13.286  1.00 19.50      A    N
ATOM   1137  CA  LYS A 152      -4.160  13.765  13.116  1.00 20.38      A    C
ATOM   1138  C   LYS A 152      -4.037  14.469  14.449  1.00 21.92      A    C
ATOM   1139  O   LYS A 152      -4.005  15.726  14.455  1.00 25.66      A    O
ATOM   1140  CB  LYS A 152      -5.524  14.059  12.478  1.00 26.20      A    C
ATOM   1141  CG  LYS A 152      -5.762  13.330  11.166  1.00 28.80      A    C
ATOM   1142  CD  LYS A 152      -7.217  13.556  10.770  1.00 34.89      A    C
ATOM   1143  CE  LYS A 152      -7.533  13.072   9.393  1.00 43.74      A    C
ATOM   1144  NZ  LYS A 152      -8.986  13.289   9.123  1.00 47.49      A    N
ATOM   1145  N   ASP A 153      -3.952  13.651  15.513  1.00 29.79      A    N
ATOM   1146  CA  ASP A 153      -4.107  13.846  16.969  1.00 39.24      A    C
ATOM   1147  C   ASP A 153      -5.396  13.464  17.777  1.00 32.80      A    C
ATOM   1148  O   ASP A 153      -6.457  14.055  17.570  1.00 30.24      A    O
ATOM   1149  CB  ASP A 153      -3.723  15.192  17.227  1.00 38.99      A    C
ATOM   1150  CG  ASP A 153      -2.284  15.300  17.344  1.00 22.18      A    C
ATOM   1151  OD1 ASP A 153      -1.488  14.767  16.490  1.00 24.10      A    O
ATOM   1152  OD2 ASP A 153      -2.018  15.895  18.339  1.00 26.34      A    O
ATOM   1153  N   GLY A 159       2.082   5.968  15.253  1.00 50.11      A    N
ATOM   1154  CA  GLY A 159       0.936   6.009  14.356  1.00 31.10      A    C
ATOM   1155  C   GLY A 159      -0.014   4.824  14.488  1.00 30.93      A    C
ATOM   1156  O   GLY A 159       0.348   3.757  15.030  1.00 26.13      A    O
ATOM   1157  N   VAL A 160      -1.235   5.025  13.998  1.00 20.44      A    N
ATOM   1158  CA  VAL A 160      -2.258   3.971  13.945  1.00 19.36      A    C
ATOM   1159  C   VAL A 160      -2.422   3.596  12.481  1.00 18.20      A    C
ATOM   1160  O   VAL A 160      -3.055   4.320  11.709  1.00 19.36      A    O
ATOM   1161  CB  VAL A 160      -3.604   4.403  14.560  1.00 19.99      A    C
ATOM   1162  CG1 VAL A 160      -4.631   3.236  14.463  1.00 19.91      A    C
ATOM   1163  CG2 VAL A 160      -3.412   4.828  16.031  1.00 21.92      A    C
ATOM   1164  N   MET A 161      -1.926   2.410  12.092  1.00 17.11      A    N
ATOM   1165  CA  MET A 161      -2.192   1.936  10.744  1.00 17.44      A    C
ATOM   1166  C   MET A 161      -3.599   1.345  10.687  1.00 17.72      A    C
ATOM   1167  O   MET A 161      -4.049   0.689  11.635  1.00 18.83      A    O
ATOM   1168  CB  MET A 161      -1.199   0.834  10.416  1.00 21.19      A    C
ATOM   1169  CG  MET A 161       0.205   1.289  10.264  1.00 36.54      A    C
ATOM   1170  SD  MET A 161       1.151  -0.018   9.439  1.00 65.84      A    S
ATOM   1171  CE  MET A 161      -0.035  -0.620   8.230  1.00 15.28      A    C
ATOM   1172  N   VAL A 162      -4.319   1.663   9.631  1.00 16.69      A    N
ATOM   1173  CA  VAL A 162      -5.686   1.183   9.429  1.00 17.47      A    C
ATOM   1174  C   VAL A 162      -5.676   0.317   8.183  1.00 16.75      A    C
ATOM   1175  O   VAL A 162      -5.381   0.792   7.082  1.00 17.24      A    O
ATOM   1176  CB  VAL A 162      -6.650   2.372   9.270  1.00 18.50      A    C
ATOM   1177  CG1 VAL A 162      -8.085   1.911   9.035  1.00 21.09      A    C
ATOM   1178  CG2 VAL A 162      -6.537   3.254  10.549  1.00 20.81      A    C
ATOM   1179  N   THR A 163      -5.949  -0.986   8.346  1.00 15.90      A    N
ATOM   1180  CA  THR A 163      -5.922  -1.914   7.206  1.00 15.79      A    C
ATOM   1181  C   THR A 163      -7.220  -2.682   7.172  1.00 15.59      A    C
ATOM   1182  O   THR A 163      -7.973  -2.698   8.141  1.00 15.55      A    O
ATOM   1183  CB  THR A 163      -4.683  -2.857   7.230  1.00 15.82      A    C
ATOM   1184  OG1 THR A 163      -4.802  -3.805   8.274  1.00 17.29      A    O
ATOM   1185  CG2 THR A 163      -3.416  -2.062   7.518  1.00 17.08      A    C
ATOM   1186  N   ALA A 164      -7.464  -3.350   6.045  1.00 15.50      A    N
ATOM   1187  CA  ALA A 164      -8.643  -4.200   5.912  1.00 15.10      A    C
ATOM   1188  C   ALA A 164      -8.246  -5.495   5.247  1.00 15.01      A    C
ATOM   1189  O   ALA A 164      -7.339  -5.522   4.438  1.00 15.54      A    O
ATOM   1190  CB  ALA A 164      -9.658  -3.500   4.979  1.00 16.90      A    C
ATOM   1191  N   THR A 165      -9.014  -6.541   5.535  1.00 14.70      A    N
ATOM   1192  CA  THR A 165      -8.854  -7.819   4.851  1.00 13.82      A    C
ATOM   1193  C   THR A 165     -10.213  -8.189   4.276  1.00 14.75      A    C
ATOM   1194  O   THR A 165     -11.190  -8.342   5.034  1.00 15.78      A    O
ATOM   1195  CB  THR A 165      -8.329  -8.924   5.764  1.00 15.07      A    C
ATOM   1196  OG1 THR A 165      -7.005  -8.579   6.212  1.00 15.56      A    O
ATOM   1197  CG2 THR A 165      -8.262 -10.245   4.961  1.00 16.31      A    C
ATOM   1198  N   THR A 166     -10.281  -8.285   2.943  1.00 14.96      A    N
ATOM   1199  CA  THR A 166     -11.551  -8.425   2.233  1.00 15.57      A    C
ATOM   1200  C   THR A 166     -11.681  -9.806   1.625  1.00 15.40      A    C
ATOM   1201  O   THR A 166     -10.698 -10.536   1.477  1.00 15.33      A    O
ATOM   1202  CB  THR A 166     -11.603  -7.448   1.054  1.00 16.56      A    C
ATOM   1203  OG1 THR A 166     -10.663  -7.830   0.025  1.00 17.32      A    O
ATOM   1204  CG2 THR A 166     -11.286  -6.027   1.492  1.00 17.92      A    C
ATOM   1205  N   ARG A 167     -12.910 -10.197   1.281  1.00 15.02      A    N
ATOM   1206  CA  ARG A 167     -13.124 -11.348   0.411  1.00 16.11      A    C
ATOM   1207  C   ARG A 167     -12.643 -11.033  -1.008  1.00 16.62      A    C
ATOM   1208  O   ARG A 167     -12.239  -9.905  -1.330  1.00 16.09      A    O
ATOM   1209  CB  ARG A 167     -14.595 -11.781   0.453  1.00 15.98      A    C
ATOM   1210  CG  ARG A 167     -14.972 -12.297   1.855  1.00 15.95      A    C
ATOM   1211  CD  ARG A 167     -16.432 -12.797   1.834  1.00 17.51      A    C
ATOM   1212  NE  ARG A 167     -16.789 -13.270   3.150  1.00 17.60      A    N
ATOM   1213  CZ  ARG A 167     -17.665 -14.252   3.359  1.00 16.45      A    C
ATOM   1214  NH1 ARG A 167     -18.246 -14.878   2.324  1.00 16.84      A    N
ATOM   1215  NH2 ARG A 167     -17.941 -14.651   4.587  1.00 16.63      A    N
ATOM   1216  N   CYS A 168     -12.658 -12.074  -1.849  1.00 16.02      A    N
ATOM   1217  CA  CYS A 168     -11.901 -11.993  -3.102  1.00 17.04      A    C
ATOM   1218  C   CYS A 168     -12.546 -11.062  -4.116  1.00 18.32      A    C
ATOM   1219  O   CYS A 168     -11.857 -10.352  -4.854  1.00 18.66      A    O
ATOM   1220  CB  CYS A 168     -11.792 -13.394  -3.679  1.00 18.19      A    C
ATOM   1221  SG  CYS A 168     -10.498 -13.531  -4.950  1.00 19.26      A    S
ATOM   1222  N   GLY A 169     -13.877 -11.080  -4.195  1.00 19.45      A    N
ATOM   1223  CA  GLY A 169     -14.554 -10.316  -5.247  1.00 20.67      A    C
ATOM   1224  C   GLY A 169     -14.719  -8.856  -4.872  1.00 20.11      A    C
ATOM   1225  O   GLY A 169     -15.049  -8.507  -3.745  1.00 22.66      A    O
ATOM   1226  N   TYR A 170     -14.484  -7.975  -5.865  1.00 20.92      A    N
ATOM   1227  CA  TYR A 170     -14.775  -6.569  -5.603  1.00 20.60      A    C
ATOM   1228  C   TYR A 170     -16.207  -6.288  -6.072  1.00 20.90      A    C
ATOM   1229  O   TYR A 170     -16.556  -6.669  -7.195  1.00 23.83      A    O
ATOM   1230  CB  TYR A 170     -13.781  -5.665  -6.369  1.00 22.87      A    C
ATOM   1231  CG  TYR A 170     -14.209  -4.234  -6.299  1.00 21.01      A    C
ATOM   1232  CD1 TYR A 170     -13.914  -3.443  -5.199  1.00 22.39      A    C
ATOM   1233  CD2 TYR A 170     -15.040  -3.685  -7.285  1.00 20.82      A    C
ATOM   1234  CE1 TYR A 170     -14.378  -2.162  -5.075  1.00 23.81      A    C
ATOM   1235  CE2 TYR A 170     -15.504  -2.376  -7.170  1.00 23.53      A    C
ATOM   1236  CZ  TYR A 170     -15.173  -1.631  -6.076  1.00 24.72      A    C
ATOM   1237  OH  TYR A 170     -15.615  -0.333  -5.955  1.00 26.76      A    O
ATOM   1238  N   PRO A 171     -17.033  -5.613  -5.263  1.00 19.95      A    N
ATOM   1239  CA  PRO A 171     -16.764  -5.062  -3.942  1.00 21.22      A    C
ATOM   1240  C   PRO A 171     -17.086  -6.059  -2.842  1.00 20.87      A    C
ATOM   1241  O   PRO A 171     -17.864  -6.979  -3.030  1.00 21.75      A    O
ATOM   1242  CB  PRO A 171     -17.719  -3.862  -3.846  1.00 23.89      A    C
ATOM   1243  CG  PRO A 171     -18.877  -4.316  -4.630  1.00 23.51      A    C
ATOM   1244  CD  PRO A 171     -18.369  -5.187  -5.751  1.00 24.23      A    C
ATOM   1245  N   ASP A 172     -16.478  -5.835  -1.687  1.00 19.23      A    N
ATOM   1246  CA  ASP A 172     -16.832  -6.576  -0.474  1.00 18.58      A    C
ATOM   1247  C   ASP A 172     -17.765  -5.666   0.299  1.00 18.61      A    C
ATOM   1248  O   ASP A 172     -17.353  -4.644   0.837  1.00 18.29      A    O
ATOM   1249  CB  ASP A 172     -15.574  -6.909   0.337  1.00 18.49      A    C
ATOM   1250  CG  ASP A 172     -15.893  -7.711   1.574  1.00 19.88      A    C
ATOM   1251  OD1 ASP A 172     -17.057  -7.675   2.083  1.00 18.22      A    O
ATOM   1252  OD2 ASP A 172     -14.954  -8.362   2.057  1.00 18.48      A    O
ATOM   1253  N   HIS A 173     -19.036  -6.046   0.350  1.00 18.08      A    N
ATOM   1254  CA  HIS A 173     -20.009  -5.124   0.947  1.00 18.66      A    C
ATOM   1255  C   HIS A 173     -19.857  -4.964   2.447  1.00 19.05      A    C
ATOM   1256  O   HIS A 173     -20.442  -4.030   3.013  1.00 21.47      A    O
ATOM   1257  CB  HIS A 173     -21.432  -5.551   0.548  1.00 19.46      A    C
ATOM   1258  CG  HIS A 173     -21.691  -5.365  -0.910  1.00 18.91      A    C
ATOM   1259  ND1 HIS A 173     -21.577  -4.137  -1.531  1.00 24.99      A    N
ATOM   1260  CD2 HIS A 173     -22.014  -6.249  -1.880  1.00 21.71      A    C
ATOM   1261  CE1 HIS A 173     -21.844  -4.278  -2.819  1.00 30.38      A    C
ATOM   1262  NE2 HIS A 173     -22.122  -5.547  -3.055  1.00 24.41      A    N
ATOM   1263  N   ARG A 174     -19.088  -5.833   3.122  1.00 17.00      A    N
ATOM   1264  CA  ARG A 174     -18.837  -5.596   4.526  1.00 18.34      A    C
ATOM   1265  C   ARG A 174     -17.830  -4.475   4.749  1.00 18.99      A    C
ATOM   1266  O   ARG A 174     -17.869  -3.841   5.801  1.00 21.39      A    O
ATOM   1267  CB  ARG A 174     -18.373  -6.901   5.211  1.00 18.82      A    C
ATOM   1268  CG  ARG A 174     -19.525  -7.909   5.382  1.00 17.28      A    C
ATOM   1269  CD  ARG A 174     -19.120  -9.052   6.288  1.00 16.90      A    C
ATOM   1270  NE  ARG A 174     -20.267  -9.910   6.579  1.00 17.54      A    N
ATOM   1271  CZ  ARG A 174     -20.642 -10.939   5.854  1.00 16.70      A    C
ATOM   1272  NH1 ARG A 174     -20.017 -11.319   4.746  1.00 17.42      A    N
ATOM   1273  NH2 ARG A 174     -21.743 -11.613   6.269  1.00 18.78      A    N
ATOM   1274  N   LEU A 175     -16.977  -4.199   3.765  1.00 18.35      A    N
ATOM   1275  CA  LEU A 175     -15.879  -3.248   3.898  1.00 18.37      A    C
ATOM   1276  C   LEU A 175     -15.989  -2.058   2.968  1.00 19.26      A    C
ATOM   1277  O   LEU A 175     -15.285  -1.076   3.188  1.00 18.29      A    O
ATOM   1278  CB  LEU A 175     -14.521  -3.954   3.689  1.00 19.00      A    C
ATOM   1279  CG  LEU A 175     -14.282  -4.808   4.964  1.00 23.26      A    C
ATOM   1280  CD1 LEU A 175     -13.376  -5.955   4.726  1.00 26.77      A    C
ATOM   1281  CD2 LEU A 175     -13.786  -4.024   6.143  1.00 22.50      A    C
ATOM   1282  N   ASP A 176     -16.865  -2.101   1.962  1.00 19.43      A    N
ATOM   1283  CA  ASP A 176     -16.822  -1.072   0.920  1.00 19.04      A    C
ATOM   1284  C   ASP A 176     -17.072   0.337   1.477  1.00 18.88      A    C
ATOM   1285  O   ASP A 176     -16.392   1.298   1.085  1.00 19.68      A    O
ATOM   1286  CB  ASP A 176     -17.840  -1.433  -0.168  1.00 21.98      A    C
ATOM   1287  CG  ASP A 176     -17.729  -0.546  -1.366  1.00 36.02      A    C
ATOM   1288  OD1 ASP A 176     -16.772  -0.694  -2.152  1.00 34.47      A    O
ATOM   1289  OD2 ASP A 176     -18.616   0.319  -1.514  1.00 46.98      A    O
ATOM   1290  N   GLU A 177     -18.025   0.483   2.384  1.00 19.34      A    N
ATOM   1291  CA  GLU A 177     -18.300   1.806   2.921  1.00 21.00      A    C
ATOM   1292  C   GLU A 177     -17.134   2.287   3.762  1.00 21.61      A    C
ATOM   1293  O   GLU A 177     -16.762   3.464   3.711  1.00 21.93      A    O
ATOM   1294  CB  GLU A 177     -19.570   1.752   3.760  1.00 22.57      A    C
ATOM   1295  CG  GLU A 177     -20.013   3.160   4.192  1.00 26.83      A    C
ATOM   1296  CD  GLU A 177     -21.154   3.198   5.196  1.00 36.95      A    C
ATOM   1297  OE1 GLU A 177     -21.254   2.328   6.101  1.00 27.87      A    O
ATOM   1298  OE2 GLU A 177     -21.959   4.154   5.073  1.00 38.80      A    O
ATOM   1299  N   ALA A 178     -16.516   1.386   4.534  1.00 19.90      A    N
ATOM   1300  CA  ALA A 178     -15.344   1.792   5.308  1.00 19.35      A    C
ATOM   1301  C   ALA A 178     -14.186   2.168   4.392  1.00 19.02      A    C
ATOM   1302  O   ALA A 178     -13.512   3.188   4.603  1.00 19.00      A    O
ATOM   1303  CB  ALA A 178     -14.948   0.651   6.265  1.00 20.44      A    C
ATOM   1304  N   LEU A 179     -13.965   1.394   3.331  1.00 17.29      A    N
ATOM   1305  CA  LEU A 179     -12.893   1.740   2.413  1.00 19.85      A    C
ATOM   1306  C   LEU A 179     -13.155   3.077   1.722  1.00 19.11      A    C
ATOM   1307  O   LEU A 179     -12.200   3.802   1.405  1.00 19.47      A    O
ATOM   1308  CB  LEU A 179     -12.704   0.630   1.382  1.00 18.38      A    C
ATOM   1309  CG  LEU A 179     -12.173  -0.700   1.947  1.00 17.33      A    C
ATOM   1310  CD1 LEU A 179     -12.222  -1.817   0.887  1.00 20.40      A    C
ATOM   1311  CD2 LEU A 179     -10.764  -0.514   2.477  1.00 20.33      A    C
ATOM   1312  N   ALA A 180     -14.438   3.414   1.513  1.00 20.54      A    N
ATOM   1313  CA  ALA A 180     -14.775   4.681   0.856  1.00 21.36      A    C
ATOM   1314  C   ALA A 180     -14.374   5.889   1.683  1.00 21.95      A    C
ATOM   1315  O   ALA A 180     -14.414   7.015   1.144  1.00 24.18      A    O
ATOM   1316  CB  ALA A 180     -16.281   4.694   0.598  1.00 23.39      A    C
ATOM   1317  N   THR A 181     -14.062   5.744   2.975  1.00 21.09      A    N
ATOM   1318  CA  THR A 181     -13.560   6.869   3.746  1.00 22.29      A    C
ATOM   1319  C   THR A 181     -12.219   7.340   3.237  1.00 23.08      A    C
ATOM   1320  O   THR A 181     -11.816   8.474   3.549  1.00 23.92      A    O
ATOM   1321  CB  THR A 181     -13.363   6.534   5.228  1.00 23.06      A    C
ATOM   1322  OG1 THR A 181     -12.343   5.517   5.363  1.00 20.55      A    O
ATOM   1323  CG2 THR A 181     -14.598   6.049   5.872  1.00 22.67      A    C
ATOM   1324  N   GLY A 182     -11.495   6.521   2.483  1.00 20.59      A    N
ATOM   1325  CA  GLY A 182     -10.163   6.838   2.041  1.00 21.15      A    C
ATOM   1326  C   GLY A 182      -9.076   6.710   3.088  1.00 21.88      A    C
ATOM   1327  O   GLY A 182      -7.940   7.118   2.837  1.00 23.50      A    O
ATOM   1328  N   LEU A 183      -9.380   6.107   4.239  1.00 18.75      A    N
ATOM   1329  CA  LEU A 183      -8.462   6.100   5.364  1.00 19.75      A    C
ATOM   1330  C   LEU A 183      -7.640   4.823   5.489  1.00 21.81      A    C
ATOM   1331  O   LEU A 183      -6.887   4.703   6.454  1.00 23.35      A    O
ATOM   1332  CB  LEU A 183      -9.247   6.302   6.654  1.00 20.38      A    C
ATOM   1333  CG  LEU A 183     -10.029   7.632   6.638  1.00 22.11      A    C
ATOM   1334  CD1 LEU A 183     -10.799   7.740   7.923  1.00 27.38      A    C
ATOM   1335  CD2 LEU A 183      -9.127   8.866   6.434  1.00 22.62      A    C
ATOM   1336  N   PHE A 184      -7.756   3.870   4.565  1.00 18.25      A    N
ATOM   1337  CA  PHE A 184      -7.087   2.576   4.772  1.00 17.52      A    C
ATOM   1338  C   PHE A 184      -5.730   2.564   4.104  1.00 17.64      A    C
ATOM   1339  O   PHE A 184      -5.627   2.718   2.876  1.00 20.53      A    O
ATOM   1340  CB  PHE A 184      -7.970   1.448   4.268  1.00 18.00      A    C
ATOM   1341  CG  PHE A 184      -9.062   1.106   5.241  1.00 16.96      A    C
ATOM   1342  CD1 PHE A 184     -10.172   1.919   5.378  1.00 17.06      A    C
ATOM   1343  CD2 PHE A 184      -8.962  -0.016   6.076  1.00 16.63      A    C
ATOM   1344  CE1 PHE A 184     -11.137   1.666   6.291  1.00 17.95      A    C
ATOM   1345  CE2 PHE A 184      -9.963  -0.327   6.999  1.00 17.07      A    C
ATOM   1346  CZ  PHE A 184     -11.068   0.518   7.126  1.00 18.03      A    C
ATOM   1347  N   HIS A 185      -4.692   2.348   4.914  1.00 17.35      A    N
ATOM   1348  CA  HIS A 185      -3.333   2.298   4.398  1.00 18.55      A    C
ATOM   1349  C   HIS A 185      -3.082   1.063   3.543  1.00 18.90      A    C
ATOM   1350  O   HIS A 185      -2.310   1.118   2.563  1.00 19.19      A    O
ATOM   1351  CB  HIS A 185      -2.358   2.258   5.570  1.00 20.36      A    C
ATOM   1352  CG  HIS A 185      -2.435   3.475   6.441  1.00 24.39      A    C
ATOM   1353  ND1 HIS A 185      -3.097   3.502   7.648  1.00 21.34      A    N
ATOM   1354  CD2 HIS A 185      -1.973   4.736   6.240  1.00 27.25      A    C
ATOM   1355  CE1 HIS A 185      -3.009   4.713   8.182  1.00 22.12      A    C
ATOM   1356  NE2 HIS A 185      -2.335   5.480   7.338  1.00 23.97      A    N
ATOM   1357  N   ARG A 186      -3.641  -0.104   3.949  1.00 17.63      A    N
ATOM   1358  CA  ARG A 186      -3.395  -1.350   3.239  1.00 17.42      A    C
ATOM   1359  C   ARG A 186      -4.705  -2.104   3.130  1.00 16.87      A    C
ATOM   1360  O   ARG A 186      -5.549  -2.005   4.016  1.00 17.66      A    O
ATOM   1361  CB  ARG A 186      -2.412  -2.302   3.980  1.00 17.35      A    C
ATOM   1362  CG  ARG A 186      -1.027  -1.651   4.246  1.00 19.60      A    C
ATOM   1363  CD  ARG A 186      -0.083  -2.713   4.905  1.00 27.36      A    C
ATOM   1364  NE  ARG A 186       1.274  -2.191   5.152  1.00 29.11      A    N
ATOM   1365  CZ  ARG A 186       2.245  -2.842   5.792  1.00 36.76      A    C
ATOM   1366  NH1 ARG A 186       2.061  -4.074   6.314  1.00 24.62      A    N
ATOM   1367  NH2 ARG A 186       3.421  -2.242   5.932  1.00 36.43      A    N
ATOM   1368  N   ILE A 187      -4.840  -2.865   2.040  1.00 15.45      A    N
ATOM   1369  CA  ILE A 187      -5.975  -3.774   1.823  1.00 15.38      A    C
ATOM   1370  C   ILE A 187      -5.391  -5.134   1.475  1.00 15.04      A    C
ATOM   1371  O   ILE A 187      -4.590  -5.233   0.549  1.00 16.69      A    O
ATOM   1372  CB  ILE A 187      -6.872  -3.270   0.681  1.00 16.32      A    C
ATOM   1373  CG1 ILE A 187      -7.346  -1.830   0.961  1.00 18.75      A    C
ATOM   1374  CG2 ILE A 187      -8.113  -4.173   0.513  1.00 17.43      A    C
ATOM   1375  CD1 ILE A 187      -8.066  -1.222  -0.246  1.00 19.61      A    C
ATOM   1376  N   HIS A 188      -5.792  -6.177   2.213  1.00 14.66      A    N
ATOM   1377  CA  HIS A 188      -5.342  -7.544   1.959  1.00 14.83      A    C
ATOM   1378  C   HIS A 188      -6.532  -8.249   1.309  1.00 14.54      A    C
ATOM   1379  O   HIS A 188      -7.589  -8.405   1.950  1.00 16.39      A    O
ATOM   1380  CB  HIS A 188      -4.987  -8.282   3.267  1.00 15.57      A    C
ATOM   1381  CG  HIS A 188      -4.136  -7.471   4.190  1.00 16.16      A    C
ATOM   1382  ND1 HIS A 188      -4.629  -6.859   5.327  1.00 16.39      A    N
ATOM   1383  CD2 HIS A 188      -2.810  -7.179   4.140  1.00 16.93      A    C
ATOM   1384  CE1 HIS A 188      -3.654  -6.165   5.897  1.00 17.42      A    C
ATOM   1385  NE2 HIS A 188      -2.547  -6.371   5.213  1.00 17.36      A    N
ATOM   1386  N   VAL A 189      -6.393  -8.624   0.042  1.00 14.74      A    N
ATOM   1387  CA  VAL A 189      -7.502  -9.200  -0.726  1.00 15.23      A    C
ATOM   1388  C   VAL A 189      -7.361 -10.712  -0.639  1.00 14.92      A    C
ATOM   1389  O   VAL A 189      -6.465 -11.287  -1.268  1.00 15.63      A    O
ATOM   1390  CB  VAL A 189      -7.469  -8.741  -2.189  1.00 16.43      A    C
ATOM   1391  CG1 VAL A 189      -8.622  -9.404  -2.970  1.00 16.85      A    C
ATOM   1392  CG2 VAL A 189      -7.547  -7.185  -2.312  1.00 17.67      A    C
ATOM   1393  N   LYS A 190      -8.257 -11.387   0.069  1.00 15.40      A    N
ATOM   1394  CA  LYS A 190      -8.140 -12.844   0.192  1.00 14.85      A    C
ATOM   1395  C   LYS A 190      -8.481 -13.534  -1.122  1.00 17.25      A    C
ATOM   1396  O   LYS A 190      -9.558 -13.302  -1.686  1.00 18.31      A    O
ATOM   1397  CB  LYS A 190      -9.083 -13.380   1.280  1.00 16.09      A    C
ATOM   1398  CG  LYS A 190      -8.797 -12.875   2.670  1.00 17.00      A    C
ATOM   1399  CD  LYS A 190      -9.738 -13.503   3.720  1.00 16.34      A    C
ATOM   1400  CE  LYS A 190     -11.219 -13.281   3.339  1.00 17.09      A    C
ATOM   1401  NZ  LYS A 190     -12.076 -13.372   4.575  1.00 18.30      A    N
ATOM   1402  N   MET A 191      -7.594 -14.415  -1.598  1.00 15.13      A    N
ATOM   1403  CA  MET A 191      -7.968 -15.350  -2.674  1.00 15.54      A    C
ATOM   1404  C   MET A 191      -8.712 -16.555  -2.142  1.00 18.06      A    C
ATOM   1405  O   MET A 191      -9.244 -17.337  -2.942  1.00 19.00      A    O
ATOM   1406  CB  MET A 191      -6.699 -15.853  -3.386  1.00 18.40      A    C
ATOM   1407  CG  MET A 191      -5.846 -14.757  -4.040  1.00 18.97      A    C
ATOM   1408  SD  MET A 191      -6.694 -13.974  -5.447  1.00 20.99      A    S
ATOM   1409  CE  MET A 191      -7.145 -12.428  -4.659  1.00 24.46      A    C
ATOM   1410  N   PHE A 192      -8.758 -16.734  -0.841  1.00 15.60      A    N
ATOM   1411  CA  PHE A 192      -9.207 -17.938  -0.167  1.00 16.16      A    C
ATOM   1412  C   PHE A 192     -10.404 -17.626   0.720  1.00 16.09      A    C
ATOM   1413  O   PHE A 192     -10.834 -16.475   0.849  1.00 16.67      A    O
ATOM   1414  CB  PHE A 192      -8.049 -18.504   0.675  1.00 17.12      A    C
ATOM   1415  CG  PHE A 192      -7.593 -17.558   1.764  1.00 14.72      A    C
ATOM   1416  CD1 PHE A 192      -6.631 -16.597   1.510  1.00 14.70      A    C
ATOM   1417  CD2 PHE A 192      -8.093 -17.693   3.035  1.00 15.99      A    C
ATOM   1418  CE1 PHE A 192      -6.220 -15.756   2.518  1.00 14.40      A    C
ATOM   1419  CE2 PHE A 192      -7.683 -16.834   4.064  1.00 15.97      A    C
ATOM   1420  CZ  PHE A 192      -6.714 -15.873   3.780  1.00 15.49      A    C
ATOM   1421  N   SER A 193     -10.918 -18.698   1.323  1.00 16.14      A    N
ATOM   1422  CA  SER A 193     -12.071 -18.661   2.226  1.00 16.64      A    C
ATOM   1423  C   SER A 193     -13.377 -18.439   1.468  1.00 17.20      A    C
ATOM   1424  O   SER A 193     -13.409 -18.410   0.232  1.00 16.91      A    O
ATOM   1425  CB  SER A 193     -11.848 -17.604   3.317  1.00 18.40      A    C
ATOM   1426  OG  SER A 193     -12.769 -17.786   4.393  1.00 21.55      A    O
ATOM   1427  N   ASP A 194     -14.477 -18.374   2.211  1.00 16.28      A    N
ATOM   1428  CA  ASP A 194     -15.757 -18.130   1.552  1.00 16.89      A    C
ATOM   1429  C   ASP A 194     -15.657 -16.881   0.695  1.00 16.83      A    C
ATOM   1430  O   ASP A 194     -15.043 -15.877   1.091  1.00 17.13      A    O
ATOM   1431  CB  ASP A 194     -16.837 -17.944   2.625  1.00 18.85      A    C
ATOM   1432  CG  ASP A 194     -17.017 -19.168   3.502  1.00 20.71      A    C
ATOM   1433  OD1 ASP A 194     -16.993 -20.302   2.976  1.00 23.74      A    O
ATOM   1434  OD2 ASP A 194     -17.186 -18.989   4.717  1.00 26.43      A    O
ATOM   1435  N   GLY A 195     -16.271 -16.926  -0.477  1.00 18.00      A    N
ATOM   1436  CA  GLY A 195     -16.171 -15.844  -1.443  1.00 18.17      A    C
ATOM   1437  C   GLY A 195     -14.957 -15.920  -2.346  1.00 17.26      A    C
ATOM   1438  O   GLY A 195     -14.761 -15.042  -3.176  1.00 19.46      A    O
ATOM   1439  N   ARG A 196     -14.150 -16.983  -2.220  1.00 17.01      A    N
ATOM   1440  CA  ARG A 196     -12.962 -17.138  -3.067  1.00 18.72      A    C
ATOM   1441  C   ARG A 196     -13.302 -16.953  -4.545  1.00 18.85      A    C
ATOM   1442  O   ARG A 196     -14.346 -17.428  -5.025  1.00 19.09      A    O
ATOM   1443  CB  ARG A 196     -12.329 -18.509  -2.810  1.00 18.36      A    C
ATOM   1444  CG  ARG A 196     -13.213 -19.701  -3.252  1.00 19.63      A    C
ATOM   1445  CD  ARG A 196     -12.614 -21.054  -2.859  1.00 22.61      A    C
ATOM   1446  NE  ARG A 196     -12.549 -21.283  -1.411  1.00 21.27      A    N
ATOM   1447  CZ  ARG A 196     -13.572 -21.546  -0.602  1.00 20.67      A    C
ATOM   1448  NH1 ARG A 196     -14.821 -21.595  -1.062  1.00 25.90      A    N
ATOM   1449  NH2 ARG A 196     -13.356 -21.712   0.693  1.00 23.15      A    N
ATOM   1450  N   CYS A 197     -12.430 -16.268  -5.289  1.00 19.30      A    N
ATOM   1451  CA  CYS A 197     -12.625 -16.177  -6.732  1.00 21.30      A    C
ATOM   1452  C   CYS A 197     -12.364 -17.538  -7.375  1.00 21.40      A    C
ATOM   1453  O   CYS A 197     -11.511 -18.299  -6.939  1.00 21.20      A    O
ATOM   1454  CB  CYS A 197     -11.597 -15.223  -7.351  1.00 24.12      A    C
ATOM   1455  SG  CYS A 197     -11.532 -13.508  -6.727  1.00 26.20      A    S
ATOM   1456  N   PRO A 198     -13.056 -17.854  -8.452  1.00 20.62      A    N
ATOM   1457  CA  PRO A 198     -12.607 -18.979  -9.277  1.00 19.68      A    C
ATOM   1458  C   PRO A 198     -11.202 -18.667  -9.808  1.00 19.52      A    C
ATOM   1459  O   PRO A 198     -10.847 -17.519 -10.027  1.00 19.83      A    O
ATOM   1460  CB  PRO A 198     -13.671 -19.032 -10.401  1.00 21.31      A    C
ATOM   1461  CG  PRO A 198     -14.173 -17.639 -10.507  1.00 24.95      A    C
ATOM   1462  CD  PRO A 198     -14.095 -17.032  -9.098  1.00 21.29      A    C
ATOM   1463  N   ALA A 199     -10.419 -19.717 -10.006  1.00 21.11      A    N
ATOM   1464  CA  ALA A 199      -9.003 -19.504 -10.331  1.00 20.74      A    C
ATOM   1465  C   ALA A 199      -8.796 -18.601 -11.547  1.00 21.86      A    C
ATOM   1466  O   ALA A 199      -7.913 -17.729 -11.548  1.00 22.63      A    O
ATOM   1467  CB  ALA A 199      -8.314 -20.848 -10.543  1.00 22.73      A    C
ATOM   1468  N   TRP A 200      -9.651 -18.729 -12.569  1.00 21.17      A    N
ATOM   1469  CA  TRP A 200      -9.429 -17.968 -13.789  1.00 21.97      A    C
ATOM   1470  C   TRP A 200      -9.544 -16.475 -13.569  1.00 20.14      A    C
ATOM   1471  O   TRP A 200      -8.976 -15.680 -14.331  1.00 23.05      A    O
ATOM   1472  CB  TRP A 200     -10.407 -18.425 -14.877  1.00 22.63      A    C
ATOM   1473  CG  TRP A 200     -11.858 -18.112 -14.556  1.00 21.06      A    C
ATOM   1474  CD1 TRP A 200     -12.783 -18.959 -13.994  1.00 20.69      A    C
ATOM   1475  CD2 TRP A 200     -12.535 -16.877 -14.820  1.00 19.45      A    C
ATOM   1476  NE1 TRP A 200     -13.997 -18.288 -13.895  1.00 21.93      A    N
ATOM   1477  CE2 TRP A 200     -13.877 -17.023 -14.373  1.00 21.90      A    C
ATOM   1478  CE3 TRP A 200     -12.144 -15.664 -15.378  1.00 21.99      A    C
ATOM   1479  CZ2 TRP A 200     -14.806 -15.990 -14.477  1.00 22.60      A    C
ATOM   1480  CZ3 TRP A 200     -13.057 -14.654 -15.495  1.00 25.57      A    C
ATOM   1481  CH2 TRP A 200     -14.389 -14.815 -15.040  1.00 24.78      A    C
ATOM   1482  N   SER A 201     -10.270 -16.040 -12.540  1.00 19.81      A    N
ATOM   1483  CA  SER A 201     -10.526 -14.626 -12.357  1.00 19.55      A    C
ATOM   1484  C   SER A 201      -9.607 -13.961 -11.320  1.00 19.06      A    C
ATOM   1485  O   SER A 201      -9.769 -12.769 -11.058  1.00 19.49      A    O
ATOM   1486  CB  SER A 201     -12.000 -14.393 -11.978  1.00 22.74      A    C
ATOM   1487  OG  SER A 201     -12.256 -14.827 -10.651  1.00 25.98      A    O
ATOM   1488  N   ARG A 202      -8.652 -14.702 -10.734  1.00 18.83      A    N
ATOM   1489  CA  ARG A 202      -7.846 -14.108  -9.649  1.00 19.01      A    C
ATOM   1490  C   ARG A 202      -7.102 -12.851 -10.089  1.00 19.02      A    C
ATOM   1491  O   ARG A 202      -7.093 -11.837  -9.383  1.00 18.33      A    O
ATOM   1492  CB  ARG A 202      -6.849 -15.132  -9.113  1.00 19.33      A    C
ATOM   1493  CG  ARG A 202      -7.502 -16.245  -8.364  1.00 19.10      A    C
ATOM   1494  CD  ARG A 202      -6.487 -17.292  -7.940  1.00 22.75      A    C
ATOM   1495  NE  ARG A 202      -7.161 -18.402  -7.283  1.00 22.95      A    N
ATOM   1496  CZ  ARG A 202      -6.803 -19.668  -7.414  1.00 21.63      A    C
ATOM   1497  NH1 ARG A 202      -5.761 -20.007  -8.170  1.00 22.41      A    N
ATOM   1498  NH2 ARG A 202      -7.534 -20.602  -6.806  1.00 23.12      A    N
ATOM   1499  N   ARG A 203      -6.495 -12.884 -11.267  1.00 19.59      A    N
ATOM   1500  CA  ARG A 203      -5.706 -11.744 -11.727  1.00 18.82      A    C
ATOM   1501  C   ARG A 203      -6.574 -10.511 -11.927  1.00 18.61      A    C
ATOM   1502  O   ARG A 203      -6.283  -9.446 -11.386  1.00 19.55      A    O
ATOM   1503  CB  ARG A 203      -4.983 -12.103 -13.025  1.00 19.37      A    C
ATOM   1504  CG  ARG A 203      -4.219 -10.912 -13.601  1.00 21.57      A    C
ATOM   1505  CD  ARG A 203      -3.606 -11.330 -14.917  1.00 29.10      A    C
ATOM   1506  NE  ARG A 203      -3.095 -10.210 -15.697  1.00 48.22      A    N
ATOM   1507  CZ  ARG A 203      -2.856 -10.275 -17.009  1.00 55.40      A    C
ATOM   1508  NH1 ARG A 203      -2.383  -9.213 -17.648  1.00 55.89      A    N
ATOM   1509  NH2 ARG A 203      -3.102 -11.395 -17.682  1.00 59.71      A    N
ATOM   1510  N   GLN A 204      -7.699 -10.669 -12.640  1.00 19.34      A    N
ATOM   1511  CA  GLN A 204      -8.539  -9.516 -12.925  1.00 22.38      A    C
ATOM   1512  C   GLN A 204      -9.177  -8.994 -11.647  1.00 18.32      A    C
ATOM   1513  O   GLN A 204      -9.353  -7.785 -11.495  1.00 20.23      A    O
ATOM   1514  CB  GLN A 204      -9.596  -9.885 -13.984  1.00 22.87      A    C
ATOM   1515  CG  GLN A 204     -10.140 -11.284 -13.864  1.00 36.80      A    C
ATOM   1516  CD  GLN A 204      -9.381 -12.328 -14.755  1.00 52.93      A    C
ATOM   1517  OE1 GLN A 204      -8.288 -12.865 -14.410  1.00 24.83      A    O
ATOM   1518  NE2 GLN A 204      -9.989 -12.626 -15.907  1.00 55.88      A    N
ATOM   1519  N   SER A 205      -9.514  -9.898 -10.706  1.00 19.06      A    N
ATOM   1520  CA  SER A 205     -10.113  -9.444  -9.451  1.00 18.68      A    C
ATOM   1521  C   SER A 205      -9.118  -8.627  -8.648  1.00 19.49      A    C
ATOM   1522  O   SER A 205      -9.428  -7.530  -8.164  1.00 19.59      A    O
ATOM   1523  CB  SER A 205     -10.627 -10.613  -8.615  1.00 22.40      A    C
ATOM   1524  OG  SER A 205     -11.734 -11.229  -9.276  1.00 31.04      A    O
ATOM   1525  N   PHE A 206      -7.894  -9.145  -8.523  1.00 17.75      A    N
ATOM   1526  CA  PHE A 206      -6.905  -8.390  -7.783  1.00 17.21      A    C
ATOM   1527  C   PHE A 206      -6.664  -7.040  -8.439  1.00 16.91      A    C
ATOM   1528  O   PHE A 206      -6.528  -6.026  -7.757  1.00 18.68      A    O
ATOM   1529  CB  PHE A 206      -5.578  -9.176  -7.710  1.00 17.77      A    C
ATOM   1530  CG  PHE A 206      -4.539  -8.435  -6.943  1.00 18.75      A    C
ATOM   1531  CD1 PHE A 206      -3.702  -7.539  -7.570  1.00 19.21      A    C
ATOM   1532  CD2 PHE A 206      -4.483  -8.572  -5.549  1.00 18.12      A    C
ATOM   1533  CE1 PHE A 206      -2.795  -6.804  -6.837  1.00 20.91      A    C
ATOM   1534  CE2 PHE A 206      -3.606  -7.808  -4.823  1.00 19.11      A    C
ATOM   1535  CZ  PHE A 206      -2.749  -6.958  -5.453  1.00 19.34      A    C
ATOM   1536  N   GLU A 207      -6.501  -7.031  -9.759  1.00 19.07      A    N
ATOM   1537  CA  GLU A 207      -6.217  -5.751 -10.412  1.00 19.33      A    C
ATOM   1538  C   GLU A 207      -7.365  -4.769 -10.244  1.00 19.14      A    C
ATOM   1539  O   GLU A 207      -7.114  -3.568 -10.124  1.00 21.00      A    O
ATOM   1540  CB  GLU A 207      -5.888  -5.964 -11.899  1.00 21.64      A    C
ATOM   1541  CG  GLU A 207      -4.618  -6.771 -12.136  1.00 22.65      A    C
ATOM   1542  CD  GLU A 207      -4.467  -7.160 -13.592  1.00 32.64      A    C
ATOM   1543  OE1 GLU A 207      -5.452  -7.104 -14.383  1.00 35.67      A    O
ATOM   1544  OE2 GLU A 207      -3.349  -7.525 -13.944  1.00 28.50      A    O
ATOM   1545  N   LYS A 208      -8.604  -5.249 -10.218  1.00 18.55      A    N
ATOM   1546  CA  LYS A 208      -9.710  -4.340  -9.929  1.00 19.03      A    C
ATOM   1547  C   LYS A 208      -9.582  -3.709  -8.555  1.00 21.47      A    C
ATOM   1548  O   LYS A 208      -9.754  -2.494  -8.397  1.00 21.01      A    O
ATOM   1549  CB  LYS A 208     -11.027  -5.093 -10.063  1.00 20.31      A    C
ATOM   1550  CG  LYS A 208     -12.282  -4.301  -9.682  1.00 21.64      A    C
ATOM   1551  CD  LYS A 208     -12.463  -3.083 -10.643  1.00 24.93      A    C
ATOM   1552  CE  LYS A 208     -13.766  -2.342 -10.355  1.00 29.41      A    C
ATOM   1553  NZ  LYS A 208     -13.919  -1.099 -11.190  1.00 35.52      A    N
ATOM   1554  N   TRP A 209      -9.287  -4.520  -7.529  1.00 18.19      A    N
ATOM   1555  CA  TRP A 209      -9.068  -3.944  -6.206  1.00 18.10      A    C
ATOM   1556  C   TRP A 209      -7.928  -2.921  -6.230  1.00 17.84      A    C
ATOM   1557  O   TRP A 209      -8.058  -1.810  -5.674  1.00 18.84      A    O
ATOM   1558  CB  TRP A 209      -8.719  -5.073  -5.226  1.00 17.87      A    C
ATOM   1559  CG  TRP A 209      -9.874  -5.856  -4.715  1.00 16.71      A    C
ATOM   1560  CD1 TRP A 209     -10.294  -7.095  -5.134  1.00 16.57      A    C
ATOM   1561  CD2 TRP A 209     -10.754  -5.470  -3.668  1.00 16.25      A    C
ATOM   1562  NE1 TRP A 209     -11.355  -7.503  -4.389  1.00 16.81      A    N
ATOM   1563  CE2 TRP A 209     -11.655  -6.532  -3.471  1.00 15.95      A    C
ATOM   1564  CE3 TRP A 209     -10.839  -4.357  -2.845  1.00 16.65      A    C
ATOM   1565  CZ2 TRP A 209     -12.684  -6.468  -2.536  1.00 17.60      A    C
ATOM   1566  CZ3 TRP A 209     -11.847  -4.303  -1.901  1.00 18.04      A    C
ATOM   1567  CH2 TRP A 209     -12.752  -5.358  -1.738  1.00 16.67      A    C
ATOM   1568  N   ALA A 210      -6.785  -3.290  -6.840  1.00 17.80      A    N
ATOM   1569  CA  ALA A 210      -5.629  -2.388  -6.836  1.00 18.24      A    C
ATOM   1570  C   ALA A 210      -5.971  -1.053  -7.498  1.00 19.71      A    C
ATOM   1571  O   ALA A 210      -5.641   0.024  -6.979  1.00 20.06      A    O
ATOM   1572  CB  ALA A 210      -4.440  -3.031  -7.560  1.00 18.78      A    C
ATOM   1573  N   LYS A 211      -6.646  -1.118  -8.648  1.00 19.40      A    N
ATOM   1574  CA  LYS A 211      -6.912   0.114  -9.386  1.00 22.39      A    C
ATOM   1575  C   LYS A 211      -8.019   0.922  -8.749  1.00 21.99      A    C
ATOM   1576  O   LYS A 211      -8.097   2.134  -9.014  1.00 22.97      A    O
ATOM   1577  CB  LYS A 211      -7.277  -0.215 -10.826  1.00 24.08      A    C
ATOM   1578  CG  LYS A 211      -6.148  -0.732 -11.639  1.00 27.91      A    C
ATOM   1579  CD  LYS A 211      -6.756  -1.547 -12.785  1.00 33.15      A    C
ATOM   1580  CE  LYS A 211      -5.719  -2.001 -13.742  1.00 37.02      A    C
ATOM   1581  NZ  LYS A 211      -6.335  -2.685 -14.906  1.00 31.02      A    N
ATOM   1582  N   THR A 212      -8.884   0.308  -7.957  1.00 20.28      A    N
ATOM   1583  CA  THR A 212      -9.959   1.045  -7.294  1.00 19.54      A    C
ATOM   1584  C   THR A 212      -9.439   1.870  -6.120  1.00 21.04      A    C
ATOM   1585  O   THR A 212     -10.018   2.924  -5.784  1.00 22.50      A    O
ATOM   1586  CB  THR A 212     -11.066   0.071  -6.860  1.00 21.03      A    C
ATOM   1587  OG1 THR A 212     -11.569  -0.598  -8.015  1.00 22.26      A    O
ATOM   1588  CG2 THR A 212     -12.180   0.770  -6.103  1.00 22.02      A    C
ATOM   1589  N   TYR A 213      -8.351   1.421  -5.480  1.00 19.14      A    N
ATOM   1590  CA  TYR A 213      -7.812   2.057  -4.280  1.00 20.85      A    C
ATOM   1591  C   TYR A 213      -6.350   2.421  -4.495  1.00 20.78      A    C
ATOM   1592  O   TYR A 213      -5.444   1.902  -3.817  1.00 20.78      A    O
ATOM   1593  CB  TYR A 213      -7.989   1.112  -3.092  1.00 19.90      A    C
ATOM   1594  CG  TYR A 213      -9.451   0.778  -2.862  1.00 18.28      A    C
ATOM   1595  CD1 TYR A 213     -10.302   1.669  -2.237  1.00 19.34      A    C
ATOM   1596  CD2 TYR A 213      -9.974  -0.469  -3.229  1.00 19.50      A    C
ATOM   1597  CE1 TYR A 213     -11.614   1.365  -2.002  1.00 20.61      A    C
ATOM   1598  CE2 TYR A 213     -11.271  -0.774  -3.023  1.00 18.72      A    C
ATOM   1599  CZ  TYR A 213     -12.099   0.141  -2.394  1.00 20.48      A    C
ATOM   1600  OH  TYR A 213     -13.427  -0.234  -2.192  1.00 21.55      A    O
ATOM   1601  N   PRO A 214      -6.079   3.345  -5.432  1.00 21.57      A    N
ATOM   1602  CA  PRO A 214      -4.689   3.651  -5.794  1.00 22.17      A    C
ATOM   1603  C   PRO A 214      -3.872   4.270  -4.679  1.00 20.84      A    C
ATOM   1604  O   PRO A 214      -2.635   4.220  -4.750  1.00 25.56      A    O
ATOM   1605  CB  PRO A 214      -4.835   4.620  -6.986  1.00 26.68      A    C
ATOM   1606  CG  PRO A 214      -6.183   5.250  -6.789  1.00 23.47      A    C
ATOM   1607  CD  PRO A 214      -7.056   4.142  -6.211  1.00 21.71      A    C
ATOM   1608  N   GLN A 215      -4.500   4.834  -3.656  1.00 21.22      A    N
ATOM   1609  CA  GLN A 215      -3.782   5.401  -2.529  1.00 25.03      A    C
ATOM   1610  C   GLN A 215      -3.475   4.387  -1.436  1.00 25.02      A    C
ATOM   1611  O   GLN A 215      -2.794   4.733  -0.465  1.00 26.36      A    O
ATOM   1612  CB  GLN A 215      -4.535   6.597  -1.937  1.00 28.04      A    C
ATOM   1613  CG  GLN A 215      -4.829   7.706  -2.973  1.00 36.54      A    C
ATOM   1614  CD  GLN A 215      -3.596   8.160  -3.761  1.00 47.70      A    C
ATOM   1615  OE1 GLN A 215      -2.455   8.007  -3.315  1.00 59.41      A    O
ATOM   1616  NE2 GLN A 215      -3.828   8.725  -4.944  1.00 53.45      A    N
ATOM   1617  N   SER A 216      -3.966   3.160  -1.556  1.00 20.60      A    N
ATOM   1618  CA  SER A 216      -3.669   2.117  -0.582  1.00 19.54      A    C
ATOM   1619  C   SER A 216      -2.627   1.185  -1.185  1.00 18.75      A    C
ATOM   1620  O   SER A 216      -2.582   0.989  -2.404  1.00 20.37      A    O
ATOM   1621  CB  SER A 216      -4.923   1.271  -0.306  1.00 21.33      A    C
ATOM   1622  OG  SER A 216      -5.946   2.020   0.311  1.00 21.89      A    O
ATOM   1623  N   ARG A 217      -1.805   0.561  -0.343  1.00 18.29      A    N
ATOM   1624  CA  ARG A 217      -1.050  -0.610  -0.797  1.00 17.46      A    C
ATOM   1625  C   ARG A 217      -1.973  -1.821  -0.734  1.00 17.92      A    C
ATOM   1626  O   ARG A 217      -2.656  -2.031   0.278  1.00 19.00      A    O
ATOM   1627  CB  ARG A 217       0.173  -0.849   0.090  1.00 20.47      A    C
ATOM   1628  CG  ARG A 217       1.217   0.295  -0.069  1.00 24.83      A    C
ATOM   1629  CD  ARG A 217       2.107   0.056  -1.307  1.00 46.34      A    C
ATOM   1630  NE  ARG A 217       2.935   1.212  -1.672  1.00 54.69      A    N
ATOM   1631  CZ  ARG A 217       3.719   1.276  -2.748  1.00 60.11      A    C
ATOM   1632  NH1 ARG A 217       3.812   0.240  -3.582  1.00 64.44      A    N
ATOM   1633  NH2 ARG A 217       4.437   2.373  -2.972  1.00 49.79      A    N
ATOM   1634  N   VAL A 218      -2.028  -2.574  -1.820  1.00 16.47      A    N
ATOM   1635  CA  VAL A 218      -2.983  -3.672  -1.954  1.00 16.43      A    C
ATOM   1636  C   VAL A 218      -2.204  -4.963  -2.075  1.00 16.58      A    C
ATOM   1637  O   VAL A 218      -1.338  -5.119  -2.952  1.00 16.22      A    O
ATOM   1638  CB  VAL A 218      -3.939  -3.451  -3.130  1.00 16.77      A    C
ATOM   1639  CG1 VAL A 218      -4.953  -4.611  -3.246  1.00 18.52      A    C
ATOM   1640  CG2 VAL A 218      -4.672  -2.115  -2.932  1.00 18.56      A    C
ATOM   1641  N   LEU A 219      -2.477  -5.887  -1.149  1.00 15.36      A    N
ATOM   1642  CA  LEU A 219      -1.733  -7.134  -1.013  1.00 15.37      A    C
ATOM   1643  C   LEU A 219      -2.646  -8.296  -1.383  1.00 14.83      A    C
ATOM   1644  O   LEU A 219      -3.877  -8.231  -1.218  1.00 15.85      A    O
ATOM   1645  CB  LEU A 219      -1.307  -7.312   0.452  1.00 16.59      A    C
ATOM   1646  CG  LEU A 219      -0.208  -6.341   0.932  1.00 15.34      A    C
ATOM   1647  CD1 LEU A 219      -0.776  -5.006   1.359  1.00 17.80      A    C
ATOM   1648  CD2 LEU A 219       0.634  -6.954   2.069  1.00 17.89      A    C
ATOM   1649  N   ILE A 220      -2.039  -9.366  -1.906  1.00 14.55      A    N
ATOM   1650  CA  ILE A 220      -2.803 -10.579  -2.223  1.00 16.16      A    C
ATOM   1651  C   ILE A 220      -2.726 -11.558  -1.049  1.00 14.33      A    C
ATOM   1652  O   ILE A 220      -1.618 -11.851  -0.561  1.00 15.39      A    O
ATOM   1653  CB  ILE A 220      -2.312 -11.231  -3.520  1.00 14.57      A    C
ATOM   1654  CG1 ILE A 220      -3.194 -12.400  -3.870  1.00 16.35      A    C
ATOM   1655  CG2 ILE A 220      -0.817 -11.599  -3.467  1.00 15.99      A    C
ATOM   1656  CD1 ILE A 220      -2.933 -12.917  -5.282  1.00 18.04      A    C
ATOM   1657  N   GLY A 221      -3.884 -12.025  -0.577  1.00 14.75      A    N
ATOM   1658  CA  GLY A 221      -3.966 -12.971   0.519  1.00 14.50      A    C
ATOM   1659  C   GLY A 221      -4.052 -14.390  -0.015  1.00 14.32      A    C
ATOM   1660  O   GLY A 221      -4.900 -14.694  -0.870  1.00 15.27      A    O
ATOM   1661  N   VAL A 222      -3.175 -15.256   0.495  1.00 13.57      A    N
ATOM   1662  CA  VAL A 222      -3.099 -16.627   0.012  1.00 13.57      A    C
ATOM   1663  C   VAL A 222      -3.023 -17.561   1.208  1.00 14.90      A    C
ATOM   1664  O   VAL A 222      -2.641 -17.158   2.312  1.00 14.74      A    O
ATOM   1665  CB  VAL A 222      -1.853 -16.813  -0.900  1.00 14.88      A    C
ATOM   1666  CG1 VAL A 222      -1.906 -15.850  -2.086  1.00 16.26      A    C
ATOM   1667  CG2 VAL A 222      -0.534 -16.641  -0.126  1.00 15.94      A    C
ATOM   1668  N   VAL A 223      -3.374 -18.840   0.991  1.00 14.61      A    N
ATOM   1669  CA  VAL A 223      -3.158 -19.828   2.039  1.00 14.79      A    C
ATOM   1670  C   VAL A 223      -1.832 -20.557   1.836  1.00 14.78      A    C
ATOM   1671  O   VAL A 223      -1.376 -20.792   0.708  1.00 15.69      A    O
ATOM   1672  CB  VAL A 223      -4.292 -20.872   2.106  1.00 15.14      A    C
ATOM   1673  CG1 VAL A 223      -5.555 -20.212   2.600  1.00 16.51      A    C
ATOM   1674  CG2 VAL A 223      -4.556 -21.531   0.725  1.00 16.77      A    C
ATOM   1675  N   ALA A 224      -1.208 -20.944   2.953  1.00 14.96      A    N
ATOM   1676  CA  ALA A 224       0.075 -21.624   2.873  1.00 15.50      A    C
ATOM   1677  C   ALA A 224      -0.069 -23.112   2.608  1.00 16.47      A    C
ATOM   1678  O   ALA A 224       0.946 -23.770   2.361  1.00 16.97      A    O
ATOM   1679  CB  ALA A 224       0.801 -21.455   4.220  1.00 15.58      A    C
ATOM   1680  N   SER A 225      -1.285 -23.643   2.603  1.00 15.84      A    N
ATOM   1681  CA  SER A 225      -1.455 -25.096   2.447  1.00 16.70      A    C
ATOM   1682  C   SER A 225      -2.838 -25.368   1.885  1.00 18.44      A    C
ATOM   1683  O   SER A 225      -3.814 -24.695   2.269  1.00 17.24      A    O
ATOM   1684  CB  SER A 225      -1.348 -25.759   3.803  1.00 18.53      A    C
ATOM   1685  OG  SER A 225      -1.767 -27.138   3.712  1.00 19.39      A    O
ATOM   1686  N   PRO A 226      -2.977 -26.396   1.035  1.00 18.46      A    N
ATOM   1687  CA  PRO A 226      -4.324 -26.804   0.600  1.00 17.50      A    C
ATOM   1688  C   PRO A 226      -5.133 -27.448   1.704  1.00 18.69      A    C
ATOM   1689  O   PRO A 226      -6.352 -27.611   1.526  1.00 21.64      A    O
ATOM   1690  CB  PRO A 226      -4.031 -27.809  -0.533  1.00 19.29      A    C
ATOM   1691  CG  PRO A 226      -2.705 -28.430  -0.126  1.00 19.57      A    C
ATOM   1692  CD  PRO A 226      -1.896 -27.231   0.451  1.00 17.84      A    C
ATOM   1693  N   ASP A 227      -4.532 -27.746   2.851  1.00 19.07      A    N
ATOM   1694  CA  ASP A 227      -5.325 -28.188   3.994  1.00 20.91      A    C
ATOM   1695  C   ASP A 227      -6.218 -27.068   4.511  1.00 21.02      A    C
ATOM   1696  O   ASP A 227      -7.243 -27.340   5.149  1.00 23.97      A    O
ATOM   1697  CB  ASP A 227      -4.442 -28.630   5.149  1.00 22.94      A    C
ATOM   1698  CG  ASP A 227      -3.680 -29.930   4.891  1.00 30.04      A    C
ATOM   1699  OD1 ASP A 227      -3.822 -30.540   3.815  1.00 34.43      A    O
ATOM   1700  OD2 ASP A 227      -2.919 -30.303   5.805  1.00 31.03      A    O
ATOM   1701  N   VAL A 228      -5.826 -25.798   4.296  1.00 18.96      A    N
ATOM   1702  CA  VAL A 228      -6.666 -24.665   4.697  1.00 19.37      A    C
ATOM   1703  C   VAL A 228      -7.793 -24.443   3.699  1.00 19.01      A    C
ATOM   1704  O   VAL A 228      -8.951 -24.250   4.076  1.00 21.46      A    O
ATOM   1705  CB  VAL A 228      -5.775 -23.406   4.828  1.00 18.46      A    C
ATOM   1706  CG1 VAL A 228      -6.634 -22.216   5.270  1.00 22.01      A    C
ATOM   1707  CG2 VAL A 228      -4.635 -23.661   5.806  1.00 21.12      A    C
ATOM   1708  N   ASP A 229      -7.466 -24.427   2.409  1.00 19.20      A    N
ATOM   1709  CA  ASP A 229      -8.443 -24.163   1.348  1.00 18.07      A    C
ATOM   1710  C   ASP A 229      -7.900 -24.830   0.086  1.00 18.87      A    C
ATOM   1711  O   ASP A 229      -6.978 -24.327  -0.556  1.00 18.98      A    O
ATOM   1712  CB  ASP A 229      -8.650 -22.660   1.178  1.00 17.49      A    C
ATOM   1713  CG  ASP A 229      -9.739 -22.340   0.184  1.00 19.93      A    C
ATOM   1714  OD1 ASP A 229      -9.963 -23.116  -0.784  1.00 20.13      A    O
ATOM   1715  OD2 ASP A 229     -10.345 -21.263   0.310  1.00 20.28      A    O
ATOM   1716  N   LYS A 230      -8.470 -25.994  -0.252  1.00 19.65      A    N
ATOM   1717  CA  LYS A 230      -7.883 -26.763  -1.336  1.00 19.55      A    C
ATOM   1718  C   LYS A 230      -8.084 -26.098  -2.681  1.00 20.98      A    C
ATOM   1719  O   LYS A 230      -7.198 -26.160  -3.545  1.00 25.26      A    O
ATOM   1720  CB  LYS A 230      -8.506 -28.154  -1.336  1.00 28.53      A    C
ATOM   1721  CG  LYS A 230      -8.171 -29.018  -2.549  1.00 49.47      A    C
ATOM   1722  CD  LYS A 230      -8.095 -30.493  -2.161  1.00 60.52      A    C
ATOM   1723  CE  LYS A 230      -9.217 -30.931  -1.201  1.00 52.61      A    C
ATOM   1724  NZ  LYS A 230     -10.579 -30.345  -1.459  1.00 55.98      A    N
ATOM   1725  N   ASP A 231      -9.224 -25.451  -2.881  1.00 19.67      A    N
ATOM   1726  CA  ASP A 231      -9.518 -24.805  -4.150  1.00 22.24      A    C
ATOM   1727  C   ASP A 231      -8.725 -23.529  -4.344  1.00 23.22      A    C
ATOM   1728  O   ASP A 231      -8.366 -23.178  -5.479  1.00 26.63      A    O
ATOM   1729  CB  ASP A 231     -11.004 -24.485  -4.255  1.00 24.95      A    C
ATOM   1730  CG  ASP A 231     -11.874 -25.737  -4.362  1.00 41.03      A    C
ATOM   1731  OD1 ASP A 231     -11.342 -26.800  -4.721  1.00 38.21      A    O
ATOM   1732  OD2 ASP A 231     -13.086 -25.647  -4.081  1.00 55.67      A    O
ATOM   1733  N   ALA A 232      -8.446 -22.809  -3.260  1.00 18.58      A    N
ATOM   1734  CA  ALA A 232      -7.788 -21.525  -3.410  1.00 19.55      A    C
ATOM   1735  C   ALA A 232      -6.263 -21.637  -3.353  1.00 16.64      A    C
ATOM   1736  O   ALA A 232      -5.587 -20.670  -3.720  1.00 17.83      A    O
ATOM   1737  CB  ALA A 232      -8.283 -20.574  -2.313  1.00 19.38      A    C
ATOM   1738  N   TYR A 233      -5.737 -22.775  -2.887  1.00 17.69      A    N
ATOM   1739  CA  TYR A 233      -4.292 -22.904  -2.732  1.00 16.90      A    C
ATOM   1740  C   TYR A 233      -3.598 -22.773  -4.079  1.00 19.13      A    C
ATOM   1741  O   TYR A 233      -3.997 -23.416  -5.074  1.00 20.88      A    O
ATOM   1742  CB  TYR A 233      -3.962 -24.257  -2.123  1.00 18.76      A    C
ATOM   1743  CG  TYR A 233      -2.480 -24.517  -2.042  1.00 17.59      A    C
ATOM   1744  CD1 TYR A 233      -1.687 -23.820  -1.137  1.00 17.64      A    C
ATOM   1745  CD2 TYR A 233      -1.876 -25.438  -2.885  1.00 18.36      A    C
ATOM   1746  CE1 TYR A 233      -0.304 -24.035  -1.064  1.00 16.72      A    C
ATOM   1747  CE2 TYR A 233      -0.524 -25.655  -2.829  1.00 18.71      A    C
ATOM   1748  CZ  TYR A 233       0.255 -24.956  -1.930  1.00 19.60      A    C
ATOM   1749  OH  TYR A 233       1.632 -25.195  -1.868  1.00 20.55      A    O
ATOM   1750  N   MET A 234      -2.533 -21.985  -4.099  1.00 16.54      A    N
ATOM   1751  CA  MET A 234      -1.628 -21.857  -5.242  1.00 17.67      A    C
ATOM   1752  C   MET A 234      -0.262 -22.247  -4.721  1.00 17.97      A    C
ATOM   1753  O   MET A 234       0.263 -21.576  -3.813  1.00 18.65      A    O
ATOM   1754  CB  MET A 234      -1.551 -20.429  -5.746  1.00 17.51      A    C
ATOM   1755  CG  MET A 234      -2.869 -19.982  -6.413  1.00 19.60      A    C
ATOM   1756  SD  MET A 234      -2.871 -18.238  -6.878  1.00 21.37      A    S
ATOM   1757  CE  MET A 234      -3.324 -17.536  -5.288  1.00 21.51      A    C
ATOM   1758  N   PRO A 235       0.408 -23.231  -5.301  1.00 17.20      A    N
ATOM   1759  CA  PRO A 235       1.787 -23.497  -4.865  1.00 18.14      A    C
ATOM   1760  C   PRO A 235       2.688 -22.327  -5.216  1.00 18.07      A    C
ATOM   1761  O   PRO A 235       2.339 -21.482  -6.043  1.00 17.64      A    O
ATOM   1762  CB  PRO A 235       2.168 -24.757  -5.647  1.00 20.98      A    C
ATOM   1763  CG  PRO A 235       1.294 -24.763  -6.846  1.00 22.78      A    C
ATOM   1764  CD  PRO A 235      -0.044 -24.139  -6.377  1.00 18.83      A    C
ATOM   1765  N   PRO A 236       3.853 -22.221  -4.557  1.00 17.41      A    N
ATOM   1766  CA  PRO A 236       4.747 -21.071  -4.802  1.00 19.43      A    C
ATOM   1767  C   PRO A 236       4.959 -20.750  -6.272  1.00 18.81      A    C
ATOM   1768  O   PRO A 236       4.984 -19.573  -6.660  1.00 19.48      A    O
ATOM   1769  CB  PRO A 236       6.037 -21.483  -4.059  1.00 18.65      A    C
ATOM   1770  CG  PRO A 236       5.518 -22.305  -2.905  1.00 22.00      A    C
ATOM   1771  CD  PRO A 236       4.353 -23.116  -3.482  1.00 19.14      A    C
ATOM   1772  N   GLU A 237       5.195 -21.780  -7.094  1.00 18.72      A    N
ATOM   1773  CA  GLU A 237       5.454 -21.532  -8.505  1.00 18.70      A    C
ATOM   1774  C   GLU A 237       4.246 -20.903  -9.204  1.00 18.23      A    C
ATOM   1775  O   GLU A 237       4.420 -20.034 -10.070  1.00 20.21      A    O
ATOM   1776  CB  GLU A 237       5.950 -22.793  -9.220  1.00 20.03      A    C
ATOM   1777  CG  GLU A 237       5.007 -23.995  -9.233  1.00 20.93      A    C
ATOM   1778  CD  GLU A 237       5.003 -24.832  -7.960  1.00 21.78      A    C
ATOM   1779  OE1 GLU A 237       4.431 -25.950  -8.035  1.00 26.82      A    O
ATOM   1780  OE2 GLU A 237       5.505 -24.461  -6.864  1.00 22.18      A    O
ATOM   1781  N   ALA A 238       3.032 -21.315  -8.817  1.00 18.15      A    N
ATOM   1782  CA  ALA A 238       1.845 -20.724  -9.417  1.00 18.14      A    C
ATOM   1783  C   ALA A 238       1.601 -19.317  -8.888  1.00 18.49      A    C
ATOM   1784  O   ALA A 238       1.245 -18.421  -9.652  1.00 19.04      A    O
ATOM   1785  CB  ALA A 238       0.629 -21.577  -9.108  1.00 20.25      A    C
ATOM   1786  N   LEU A 239       1.835 -19.081  -7.595  1.00 17.61      A    N
ATOM   1787  CA  LEU A 239       1.704 -17.723  -7.106  1.00 17.39      A    C
ATOM   1788  C   LEU A 239       2.722 -16.807  -7.779  1.00 18.04      A    C
ATOM   1789  O   LEU A 239       2.396 -15.666  -8.140  1.00 18.41      A    O
ATOM   1790  CB  LEU A 239       1.797 -17.699  -5.582  1.00 17.66      A    C
ATOM   1791  CG  LEU A 239       1.715 -16.310  -4.951  1.00 17.54      A    C
ATOM   1792  CD1 LEU A 239       0.372 -15.555  -5.357  1.00 17.90      A    C
ATOM   1793  CD2 LEU A 239       1.831 -16.359  -3.420  1.00 18.15      A    C
ATOM   1794  N   ASN A 240       3.965 -17.271  -7.976  1.00 17.26      A    N
ATOM   1795  CA  ASN A 240       4.927 -16.417  -8.667  1.00 18.61      A    C
ATOM   1796  C   ASN A 240       4.492 -16.110 -10.094  1.00 18.67      A    C
ATOM   1797  O   ASN A 240       4.710 -14.994 -10.575  1.00 20.76      A    O
ATOM   1798  CB  ASN A 240       6.308 -17.066  -8.663  1.00 20.18      A    C
ATOM   1799  CG  ASN A 240       7.097 -16.673  -7.460  1.00 19.94      A    C
ATOM   1800  OD1 ASN A 240       7.151 -15.507  -7.079  1.00 22.48      A    O
ATOM   1801  ND2 ASN A 240       7.761 -17.666  -6.854  1.00 22.26      A    N
ATOM   1802  N   ASN A 241       3.845 -17.066 -10.762  1.00 18.42      A    N
ATOM   1803  CA  ASN A 241       3.321 -16.779 -12.099  1.00 20.51      A    C
ATOM   1804  C   ASN A 241       2.273 -15.673 -12.055  1.00 24.18      A    C
ATOM   1805  O   ASN A 241       2.252 -14.793 -12.927  1.00 24.46      A    O
ATOM   1806  CB  ASN A 241       2.719 -18.052 -12.704  1.00 22.05      A    C
ATOM   1807  CG  ASN A 241       2.276 -17.852 -14.135  1.00 36.29      A    C
ATOM   1808  OD1 ASN A 241       2.999 -17.256 -14.938  1.00 42.36      A    O
ATOM   1809  ND2 ASN A 241       1.079 -18.316 -14.452  1.00 44.47      A    N
ATOM   1810  N   LEU A 242       1.391 -15.693 -11.051  1.00 19.79      A    N
ATOM   1811  CA  LEU A 242       0.406 -14.626 -10.909  1.00 19.67      A    C
ATOM   1812  C   LEU A 242       1.069 -13.306 -10.536  1.00 19.84      A    C
ATOM   1813  O   LEU A 242       0.729 -12.255 -11.087  1.00 20.17      A    O
ATOM   1814  CB  LEU A 242      -0.633 -15.054  -9.868  1.00 19.08      A    C
ATOM   1815  CG  LEU A 242      -1.687 -14.019  -9.518  1.00 19.96      A    C
ATOM   1816  CD1 LEU A 242      -2.492 -13.548 -10.759  1.00 23.70      A    C
ATOM   1817  CD2 LEU A 242      -2.629 -14.614  -8.504  1.00 20.67      A    C
ATOM   1818  N   LEU A 243       2.052 -13.339  -9.627  1.00 18.32      A    N
ATOM   1819  CA  LEU A 243       2.721 -12.130  -9.158  1.00 18.99      A    C
ATOM   1820  C   LEU A 243       3.452 -11.420 -10.282  1.00 20.15      A    C
ATOM   1821  O   LEU A 243       3.565 -10.185 -10.255  1.00 20.48      A    O
ATOM   1822  CB  LEU A 243       3.710 -12.499  -8.045  1.00 19.41      A    C
ATOM   1823  CG  LEU A 243       3.034 -12.817  -6.696  1.00 18.44      A    C
ATOM   1824  CD1 LEU A 243       4.091 -13.315  -5.689  1.00 19.74      A    C
ATOM   1825  CD2 LEU A 243       2.270 -11.593  -6.125  1.00 21.15      A    C
ATOM   1826  N   GLN A 244       3.959 -12.175 -11.273  1.00 19.98      A    N
ATOM   1827  CA  GLN A 244       4.656 -11.467 -12.347  1.00 22.96      A    C
ATOM   1828  C   GLN A 244       3.713 -10.534 -13.116  1.00 22.55      A    C
ATOM   1829  O   GLN A 244       4.187  -9.589 -13.770  1.00 24.76      A    O
ATOM   1830  CB  GLN A 244       5.353 -12.457 -13.269  1.00 27.44      A    C
ATOM   1831  CG  GLN A 244       4.450 -13.087 -14.250  1.00 32.15      A    C
ATOM   1832  CD  GLN A 244       5.181 -14.057 -15.138  1.00 39.72      A    C
ATOM   1833  OE1 GLN A 244       6.282 -13.767 -15.612  1.00 42.15      A    O
ATOM   1834  NE2 GLN A 244       4.582 -15.220 -15.357  1.00 40.09      A    N
ATOM   1835  N   PHE A 245       2.404 -10.765 -13.056  1.00 21.31      A    N
ATOM   1836  CA  PHE A 245       1.462  -9.798 -13.600  1.00 22.13      A    C
ATOM   1837  C   PHE A 245       1.079  -8.751 -12.567  1.00 21.58      A    C
ATOM   1838  O   PHE A 245       1.161  -7.550 -12.844  1.00 22.66      A    O
ATOM   1839  CB  PHE A 245       0.220 -10.524 -14.122  1.00 24.20      A    C
ATOM   1840  CG  PHE A 245       0.507 -11.443 -15.275  1.00 28.58      A    C
ATOM   1841  CD1 PHE A 245       0.896 -12.737 -15.045  1.00 28.04      A    C
ATOM   1842  CD2 PHE A 245       0.388 -11.002 -16.589  1.00 37.71      A    C
ATOM   1843  CE1 PHE A 245       1.188 -13.603 -16.104  1.00 35.70      A    C
ATOM   1844  CE2 PHE A 245       0.663 -11.858 -17.662  1.00 35.67      A    C
ATOM   1845  CZ  PHE A 245       1.065 -13.158 -17.413  1.00 37.49      A    C
ATOM   1846  N   ILE A 246       0.648  -9.178 -11.371  1.00 19.58      A    N
ATOM   1847  CA  ILE A 246       0.029  -8.196 -10.488  1.00 19.33      A    C
ATOM   1848  C   ILE A 246       1.025  -7.306  -9.775  1.00 18.34      A    C
ATOM   1849  O   ILE A 246       0.645  -6.239  -9.281  1.00 18.82      A    O
ATOM   1850  CB  ILE A 246      -0.974  -8.836  -9.499  1.00 19.12      A    C
ATOM   1851  CG1 ILE A 246      -0.266  -9.808  -8.510  1.00 19.03      A    C
ATOM   1852  CG2 ILE A 246      -2.101  -9.560 -10.250  1.00 20.65      A    C
ATOM   1853  CD1 ILE A 246      -1.184 -10.278  -7.364  1.00 20.28      A    C
ATOM   1854  N   ASN A 247       2.303  -7.714  -9.733  1.00 19.44      A    N
ATOM   1855  CA  ASN A 247       3.305  -6.838  -9.142  1.00 19.10      A    C
ATOM   1856  C   ASN A 247       3.608  -5.626 -10.032  1.00 19.78      A    C
ATOM   1857  O   ASN A 247       4.390  -4.794  -9.603  1.00 21.39      A    O
ATOM   1858  CB  ASN A 247       4.574  -7.591  -8.668  1.00 21.21      A    C
ATOM   1859  CG  ASN A 247       5.459  -8.050  -9.823  1.00 22.12      A    C
ATOM   1860  OD1 ASN A 247       5.310  -7.569 -10.947  1.00 23.28      A    O
ATOM   1861  ND2 ASN A 247       6.388  -8.971  -9.554  1.00 21.91      A    N
ATOM   1862  N   LYS A 248       3.012  -5.567 -11.228  1.00 21.02      A    N
ATOM   1863  CA  LYS A 248       3.157  -4.391 -12.090  1.00 22.30      A    C
ATOM   1864  C   LYS A 248       2.186  -3.284 -11.707  1.00 23.90      A    C
ATOM   1865  O   LYS A 248       2.306  -2.163 -12.220  1.00 25.43      A    O
ATOM   1866  CB  LYS A 248       2.991  -4.782 -13.561  1.00 26.38      A    C
ATOM   1867  CG  LYS A 248       3.966  -5.843 -14.041  1.00 27.01      A    C
ATOM   1868  CD  LYS A 248       5.402  -5.550 -13.640  1.00 33.50      A    C
ATOM   1869  CE  LYS A 248       6.405  -6.656 -14.163  1.00 38.78      A    C
ATOM   1870  NZ  LYS A 248       6.518  -8.019 -13.428  1.00 28.24      A    N
ATOM   1871  N   GLN A 249       1.233  -3.557 -10.814  1.00 21.30      A    N
ATOM   1872  CA  GLN A 249       0.386  -2.479 -10.312  1.00 22.54      A    C
ATOM   1873  C   GLN A 249       1.209  -1.545  -9.443  1.00 21.13      A    C
ATOM   1874  O   GLN A 249       1.970  -2.011  -8.583  1.00 21.95      A    O
ATOM   1875  CB  GLN A 249      -0.791  -3.041  -9.511  1.00 21.90      A    C
ATOM   1876  CG  GLN A 249      -1.718  -3.906 -10.342  1.00 20.79      A    C
ATOM   1877  CD  GLN A 249      -2.339  -3.138 -11.510  1.00 22.74      A    C
ATOM   1878  OE1 GLN A 249      -2.402  -3.643 -12.639  1.00 28.37      A    O
ATOM   1879  NE2 GLN A 249      -2.788  -1.921 -11.239  1.00 21.48      A    N
ATOM   1880  N   PRO A 250       1.096  -0.227  -9.626  1.00 21.64      A    N
ATOM   1881  CA  PRO A 250       1.989   0.678  -8.904  1.00 21.81      A    C
ATOM   1882  C   PRO A 250       1.809   0.595  -7.409  1.00 22.99      A    C
ATOM   1883  O   PRO A 250       2.752   0.888  -6.669  1.00 23.84      A    O
ATOM   1884  CB  PRO A 250       1.626   2.073  -9.449  1.00 24.11      A    C
ATOM   1885  CG  PRO A 250       0.311   1.892 -10.098  1.00 27.27      A    C
ATOM   1886  CD  PRO A 250       0.303   0.479 -10.639  1.00 23.64      A    C
ATOM   1887  N   ASN A 251       0.627   0.156  -6.944  1.00 20.33      A    N
ATOM   1888  CA  ASN A 251       0.342   0.074  -5.517  1.00 19.22      A    C
ATOM   1889  C   ASN A 251       0.363  -1.370  -5.017  1.00 19.39      A    C
ATOM   1890  O   ASN A 251      -0.159  -1.640  -3.922  1.00 19.46      A    O
ATOM   1891  CB  ASN A 251      -0.951   0.801  -5.152  1.00 19.05      A    C
ATOM   1892  CG  ASN A 251      -2.165   0.231  -5.872  1.00 17.97      A    C
ATOM   1893  OD1 ASN A 251      -2.029  -0.402  -6.923  1.00 21.11      A    O
ATOM   1894  ND2 ASN A 251      -3.343   0.394  -5.272  1.00 17.94      A    N
ATOM   1895  N   PHE A 252       0.894  -2.294  -5.808  1.00 18.17      A    N
ATOM   1896  CA  PHE A 252       1.040  -3.656  -5.292  1.00 18.59      A    C
ATOM   1897  C   PHE A 252       1.840  -3.596  -3.995  1.00 19.28      A    C
ATOM   1898  O   PHE A 252       2.915  -2.996  -3.937  1.00 20.42      A    O
ATOM   1899  CB  PHE A 252       1.749  -4.541  -6.304  1.00 19.38      A    C
ATOM   1900  CG  PHE A 252       2.063  -5.906  -5.750  1.00 17.95      A    C
ATOM   1901  CD1 PHE A 252       1.075  -6.873  -5.608  1.00 20.14      A    C
ATOM   1902  CD2 PHE A 252       3.372  -6.195  -5.345  1.00 20.13      A    C
ATOM   1903  CE1 PHE A 252       1.398  -8.107  -5.057  1.00 19.26      A    C
ATOM   1904  CE2 PHE A 252       3.675  -7.406  -4.773  1.00 19.38      A    C
ATOM   1905  CZ  PHE A 252       2.714  -8.382  -4.665  1.00 18.90      A    C
ATOM   1906  N   GLY A 253       1.336  -4.273  -2.944  1.00 17.62      A    N
ATOM   1907  CA  GLY A 253       1.895  -4.112  -1.615  1.00 18.11      A    C
ATOM   1908  C   GLY A 253       2.572  -5.341  -1.057  1.00 17.00      A    C
ATOM   1909  O   GLY A 253       3.214  -5.228  -0.008  1.00 18.22      A    O
ATOM   1910  N   GLY A 254       2.427  -6.503  -1.711  1.00 16.41      A    N
ATOM   1911  CA  GLY A 254       2.998  -7.735  -1.193  1.00 16.57      A    C
ATOM   1912  C   GLY A 254       1.947  -8.819  -1.031  1.00 15.06      A    C
ATOM   1913  O   GLY A 254       0.912  -8.823  -1.712  1.00 15.32      A    O
ATOM   1914  N   VAL A 255       2.282  -9.763  -0.171  1.00 15.31      A    N
ATOM   1915  CA  VAL A 255       1.518 -11.010   0.003  1.00 14.96      A    C
ATOM   1916  C   VAL A 255       1.178 -11.156   1.486  1.00 15.26      A    C
ATOM   1917  O   VAL A 255       2.059 -11.019   2.349  1.00 16.05      A    O
ATOM   1918  CB  VAL A 255       2.359 -12.227  -0.454  1.00 15.34      A    C
ATOM   1919  CG1 VAL A 255       1.605 -13.527  -0.233  1.00 17.23      A    C
ATOM   1920  CG2 VAL A 255       2.735 -12.078  -1.913  1.00 17.17      A    C
ATOM   1921  N   MET A 256      -0.093 -11.478   1.780  1.00 15.04      A    N
ATOM   1922  CA  MET A 256      -0.482 -11.881   3.128  1.00 14.26      A    C
ATOM   1923  C   MET A 256      -0.725 -13.383   3.114  1.00 14.96      A    C
ATOM   1924  O   MET A 256      -1.306 -13.909   2.154  1.00 15.43      A    O
ATOM   1925  CB  MET A 256      -1.771 -11.161   3.475  1.00 16.23      A    C
ATOM   1926  CG  MET A 256      -2.205 -11.463   4.905  1.00 14.47      A    C
ATOM   1927  SD  MET A 256      -3.856 -10.895   5.413  1.00 51.23      A    S
ATOM   1928  CE  MET A 256      -4.896 -11.877   4.379  1.00 17.90      A    C
ATOM   1929  N   VAL A 257      -0.250 -14.088   4.135  1.00 14.30      A    N
ATOM   1930  CA  VAL A 257      -0.275 -15.544   4.132  1.00 14.36      A    C
ATOM   1931  C   VAL A 257      -1.072 -16.029   5.356  1.00 14.45      A    C
ATOM   1932  O   VAL A 257      -0.771 -15.672   6.517  1.00 14.64      A    O
ATOM   1933  CB  VAL A 257       1.135 -16.138   4.167  1.00 14.48      A    C
ATOM   1934  CG1 VAL A 257       1.073 -17.600   4.299  1.00 17.14      A    C
ATOM   1935  CG2 VAL A 257       1.864 -15.728   2.890  1.00 17.28      A    C
ATOM   1936  N   TRP A 258      -2.069 -16.882   5.097  1.00 13.73      A    N
ATOM   1937  CA  TRP A 258      -2.788 -17.585   6.164  1.00 13.69      A    C
ATOM   1938  C   TRP A 258      -2.190 -18.992   6.223  1.00 13.71      A    C
ATOM   1939  O   TRP A 258      -2.372 -19.771   5.279  1.00 14.33      A    O
ATOM   1940  CB  TRP A 258      -4.278 -17.643   5.806  1.00 14.81      A    C
ATOM   1941  CG  TRP A 258      -5.079 -18.350   6.861  1.00 14.13      A    C
ATOM   1942  CD1 TRP A 258      -5.031 -19.671   7.222  1.00 16.02      A    C
ATOM   1943  CD2 TRP A 258      -6.048 -17.737   7.710  1.00 14.59      A    C
ATOM   1944  NE1 TRP A 258      -5.899 -19.928   8.267  1.00 16.08      A    N
ATOM   1945  CE2 TRP A 258      -6.547 -18.747   8.575  1.00 15.10      A    C
ATOM   1946  CE3 TRP A 258      -6.518 -16.446   7.836  1.00 15.77      A    C
ATOM   1947  CZ2 TRP A 258      -7.567 -18.492   9.542  1.00 17.22      A    C
ATOM   1948  CZ3 TRP A 258      -7.478 -16.196   8.803  1.00 17.37      A    C
ATOM   1949  CH2 TRP A 258      -7.977 -17.221   9.653  1.00 17.12      A    C
ATOM   1950  N   ASP A 259      -1.466 -19.356   7.274  1.00 13.84      A    N
ATOM   1951  CA  ASP A 259      -1.189 -18.587   8.481  1.00 14.37      A    C
ATOM   1952  C   ASP A 259       0.178 -19.083   8.988  1.00 13.06      A    C
ATOM   1953  O   ASP A 259       0.849 -19.891   8.309  1.00 14.44      A    O
ATOM   1954  CB  ASP A 259      -2.251 -18.807   9.566  1.00 14.36      A    C
ATOM   1955  CG  ASP A 259      -2.309 -20.250  10.078  1.00 15.57      A    C
ATOM   1956  OD1 ASP A 259      -1.693 -21.171   9.464  1.00 15.77      A    O
ATOM   1957  OD2 ASP A 259      -2.936 -20.446  11.152  1.00 17.77      A    O
ATOM   1958  N   ARG A 260       0.591 -18.630  10.165  1.00 13.77      A    N
ATOM   1959  CA  ARG A 260       1.911 -19.029  10.656  1.00 14.76      A    C
ATOM   1960  C   ARG A 260       2.017 -20.537  10.824  1.00 14.40      A    C
ATOM   1961  O   ARG A 260       3.042 -21.133  10.462  1.00 14.82      A    O
ATOM   1962  CB  ARG A 260       2.236 -18.319  11.979  1.00 14.63      A    C
ATOM   1963  CG  ARG A 260       3.516 -18.756  12.677  1.00 14.60      A    C
ATOM   1964  CD  ARG A 260       4.764 -18.471  11.853  1.00 15.46      A    C
ATOM   1965  NE  ARG A 260       5.923 -18.880  12.647  1.00 15.38      A    N
ATOM   1966  CZ  ARG A 260       7.059 -19.344  12.125  1.00 17.62      A    C
ATOM   1967  NH1 ARG A 260       7.258 -19.286  10.808  1.00 17.07      A    N
ATOM   1968  NH2 ARG A 260       8.023 -19.838  12.944  1.00 17.86      A    N
ATOM   1969  N   PHE A 261       0.981 -21.170  11.389  1.00 14.26      A    N
ATOM   1970  CA  PHE A 261       1.042 -22.620  11.596  1.00 14.48      A    C
ATOM   1971  C   PHE A 261       1.305 -23.351  10.279  1.00 15.32      A    C
ATOM   1972  O   PHE A 261       2.197 -24.211  10.194  1.00 15.46      A    O
ATOM   1973  CB  PHE A 261      -0.270 -23.101  12.221  1.00 15.80      A    C
ATOM   1974  CG  PHE A 261      -0.256 -24.581  12.531  1.00 15.96      A    C
ATOM   1975  CD1 PHE A 261       0.381 -25.007  13.680  1.00 16.92      A    C
ATOM   1976  CD2 PHE A 261      -0.796 -25.503  11.658  1.00 19.55      A    C
ATOM   1977  CE1 PHE A 261       0.466 -26.378  14.008  1.00 18.58      A    C
ATOM   1978  CE2 PHE A 261      -0.725 -26.899  11.959  1.00 20.38      A    C
ATOM   1979  CZ  PHE A 261      -0.109 -27.297  13.158  1.00 20.47      A    C
ATOM   1980  N   TYR A 262       0.526 -23.044   9.258  1.00 14.88      A    N
ATOM   1981  CA  TYR A 262       0.663 -23.735   7.991  1.00 15.08      A    C
ATOM   1982  C   TYR A 262       1.871 -23.274   7.204  1.00 15.31      A    C
ATOM   1983  O   TYR A 262       2.410 -24.058   6.398  1.00 15.97      A    O
ATOM   1984  CB  TYR A 262      -0.628 -23.660   7.171  1.00 16.07      A    C
ATOM   1985  CG  TYR A 262      -1.650 -24.649   7.697  1.00 17.16      A    C
ATOM   1986  CD1 TYR A 262      -1.542 -26.009   7.353  1.00 18.51      A    C
ATOM   1987  CD2 TYR A 262      -2.662 -24.279   8.590  1.00 18.79      A    C
ATOM   1988  CE1 TYR A 262      -2.443 -26.967   7.869  1.00 19.20      A    C
ATOM   1989  CE2 TYR A 262      -3.567 -25.238   9.102  1.00 19.66      A    C
ATOM   1990  CZ  TYR A 262      -3.416 -26.558   8.719  1.00 20.06      A    C
ATOM   1991  OH  TYR A 262      -4.295 -27.541   9.205  1.00 24.36      A    O
ATOM   1992  N   ASP A 263       2.321 -22.044   7.416  1.00 14.52      A    N
ATOM   1993  CA  ASP A 263       3.539 -21.609   6.755  1.00 15.21      A    C
ATOM   1994  C   ASP A 263       4.739 -22.343   7.317  1.00 16.94      A    C
ATOM   1995  O   ASP A 263       5.650 -22.752   6.559  1.00 17.17      A    O
ATOM   1996  CB  ASP A 263       3.696 -20.103   6.920  1.00 15.96      A    C
ATOM   1997  CG  ASP A 263       4.779 -19.538   6.007  1.00 17.30      A    C
ATOM   1998  OD1 ASP A 263       4.787 -19.946   4.828  1.00 17.86      A    O
ATOM   1999  OD2 ASP A 263       5.565 -18.669   6.396  1.00 17.79      A    O
ATOM   2000  N   LYS A 264       4.762 -22.573   8.636  1.00 16.75      A    N
ATOM   2001  CA  LYS A 264       5.797 -23.449   9.204  1.00 19.12      A    C
ATOM   2002  C   LYS A 264       5.689 -24.851   8.647  1.00 18.88      A    C
ATOM   2003  O   LYS A 264       6.721 -25.497   8.367  1.00 20.08      A    O
ATOM   2004  CB  LYS A 264       5.629 -23.576  10.708  1.00 25.14      A    C
ATOM   2005  CG  LYS A 264       5.949 -22.420  11.434  1.00 23.34      A    C
ATOM   2006  CD  LYS A 264       5.911 -22.679  12.941  1.00 28.35      A    C
ATOM   2007  CE  LYS A 264       6.950 -23.614  13.380  1.00 28.10      A    C
ATOM   2008  NZ  LYS A 264       6.923 -23.642  14.915  1.00 30.87      A    N
ATOM   2009  N   LYS A 265       4.478 -25.371   8.518  1.00 17.25      A    N
ATOM   2010  CA  LYS A 265       4.265 -26.748   8.077  1.00 17.90      A    C
ATOM   2011  C   LYS A 265       4.777 -26.969   6.661  1.00 19.47      A    C
ATOM   2012  O   LYS A 265       5.465 -27.965   6.378  1.00 20.25      A    O
ATOM   2013  CB  LYS A 265       2.787 -27.110   8.164  1.00 17.82      A    C
ATOM   2014  CG  LYS A 265       2.459 -28.528   7.641  1.00 18.87      A    C
ATOM   2015  CD  LYS A 265       0.980 -28.810   7.798  1.00 22.17      A    C
ATOM   2016  CE  LYS A 265       0.629 -30.323   7.601  1.00 28.79      A    C
ATOM   2017  NZ  LYS A 265       0.690 -30.674   6.174  1.00 30.24      A    N
ATOM   2018  N   THR A 266       4.523 -26.048   5.763  1.00 17.40      A    N
ATOM   2019  CA  THR A 266       4.860 -26.242   4.355  1.00 18.09      A    C
ATOM   2020  C   THR A 266       6.094 -25.484   3.915  1.00 18.09      A    C
ATOM   2021  O   THR A 266       6.592 -25.724   2.795  1.00 19.49      A    O
ATOM   2022  CB  THR A 266       3.706 -25.790   3.462  1.00 17.77      A    C
ATOM   2023  OG1 THR A 266       3.560 -24.382   3.583  1.00 17.55      A    O
ATOM   2024  CG2 THR A 266       2.435 -26.479   3.861  1.00 17.28      A    C
ATOM   2025  N   GLY A 267       6.582 -24.548   4.700  1.00 16.59      A    N
ATOM   2026  CA  GLY A 267       7.637 -23.697   4.222  1.00 17.68      A    C
ATOM   2027  C   GLY A 267       7.235 -22.744   3.099  1.00 17.09      A    C
ATOM   2028  O   GLY A 267       8.106 -22.258   2.372  1.00 17.73      A    O
ATOM   2029  N   PHE A 268       5.938 -22.436   2.957  1.00 15.09      A    N
ATOM   2030  CA  PHE A 268       5.444 -21.700   1.796  1.00 14.50      A    C
ATOM   2031  C   PHE A 268       6.230 -20.418   1.515  1.00 16.52      A    C
ATOM   2032  O   PHE A 268       6.749 -20.230   0.400  1.00 16.32      A    O
ATOM   2033  CB  PHE A 268       3.940 -21.406   2.008  1.00 15.89      A    C
ATOM   2034  CG  PHE A 268       3.298 -20.786   0.802  1.00 16.49      A    C
ATOM   2035  CD1 PHE A 268       2.800 -21.580  -0.197  1.00 17.55      A    C
ATOM   2036  CD2 PHE A 268       3.220 -19.424   0.681  1.00 18.60      A    C
ATOM   2037  CE1 PHE A 268       2.224 -20.992  -1.324  1.00 18.79      A    C
ATOM   2038  CE2 PHE A 268       2.624 -18.857  -0.468  1.00 19.11      A    C
ATOM   2039  CZ  PHE A 268       2.161 -19.681  -1.461  1.00 17.65      A    C
ATOM   2040  N   THR A 269       6.328 -19.511   2.491  1.00 15.07      A    N
ATOM   2041  CA  THR A 269       6.991 -18.249   2.208  1.00 15.31      A    C
ATOM   2042  C   THR A 269       8.469 -18.443   1.899  1.00 17.03      A    C
ATOM   2043  O   THR A 269       9.037 -17.644   1.136  1.00 19.10      A    O
ATOM   2044  CB  THR A 269       6.813 -17.228   3.345  1.00 15.78      A    C
ATOM   2045  OG1 THR A 269       7.316 -17.731   4.568  1.00 18.00      A    O
ATOM   2046  CG2 THR A 269       5.352 -16.806   3.538  1.00 17.08      A    C
ATOM   2047  N   ALA A 270       9.088 -19.437   2.511  1.00 15.40      A    N
ATOM   2048  CA  ALA A 270      10.509 -19.679   2.232  1.00 16.58      A    C
ATOM   2049  C   ALA A 270      10.727 -20.280   0.841  1.00 18.37      A    C
ATOM   2050  O   ALA A 270      11.861 -20.229   0.336  1.00 17.52      A    O
ATOM   2051  CB  ALA A 270      11.066 -20.599   3.299  1.00 18.42      A    C
ATOM   2052  N   HIS A 271       9.700 -20.841   0.216  1.00 16.68      A    N
ATOM   2053  CA  HIS A 271       9.801 -21.387  -1.127  1.00 16.72      A    C
ATOM   2054  C   HIS A 271       9.343 -20.422  -2.202  1.00 17.54      A    C
ATOM   2055  O   HIS A 271       9.507 -20.733  -3.398  1.00 18.05      A    O
ATOM   2056  CB  HIS A 271       9.039 -22.707  -1.249  1.00 17.58      A    C
ATOM   2057  CG  HIS A 271       9.668 -23.849  -0.521  1.00 17.37      A    C
ATOM   2058  ND1 HIS A 271       9.628 -23.971   0.848  1.00 19.28      A    N
ATOM   2059  CD2 HIS A 271      10.361 -24.929  -0.976  1.00 18.93      A    C
ATOM   2060  CE1 HIS A 271      10.258 -25.084   1.214  1.00 18.22      A    C
ATOM   2061  NE2 HIS A 271      10.713 -25.686   0.122  1.00 18.93      A    N
ATOM   2062  N   LEU A 272       8.740 -19.302  -1.814  1.00 16.79      A    N
ATOM   2063  CA  LEU A 272       8.295 -18.321  -2.797  1.00 18.06      A    C
ATOM   2064  C   LEU A 272       9.477 -17.591  -3.454  1.00 22.51      A    C
ATOM   2065  O   LEU A 272      10.511 -17.331  -2.785  1.00 21.04      A    O
ATOM   2066  CB  LEU A 272       7.343 -17.336  -2.107  1.00 20.11      A    C
ATOM   2067  CG  LEU A 272       5.837 -17.262  -2.309  1.00 38.82      A    C
ATOM   2068  CD1 LEU A 272       5.300 -15.906  -1.741  1.00 30.26      A    C
ATOM   2069  CD2 LEU A 272       5.378 -17.524  -3.718  1.00 25.69      A    C
TER
HETATM 2070  O   HOH S   1      -2.419 -18.414  12.999  1.00 14.70           O
HETATM 2071  O   HOH S   2     -19.931 -12.188  13.586  1.00 18.51           O
HETATM 2072  O   HOH S   3      -1.443 -20.226  -2.037  1.00 16.69           O
HETATM 2073  O   HOH S   4     -14.527 -14.149  14.668  1.00 17.96           O
HETATM 2074  O   HOH S   5      -4.096 -19.121  -1.913  1.00 17.28           O
HETATM 2075  O   HOH S   6     -15.105  -9.772   4.263  1.00 17.04           O
HETATM 2076  O   HOH S   7      10.055 -13.176  10.178  1.00 18.08           O
HETATM 2077  O   HOH S   8     -19.698  -7.217  11.290  1.00 17.36           O
HETATM 2078  O   HOH S   9     -12.761 -14.598  -0.217  1.00 17.16           O
HETATM 2079  O   HOH S  10      -1.195  -4.055  22.806  1.00 17.27           O
HETATM 2080  O   HOH S  11     -16.752 -14.273  16.398  1.00 18.77           O
HETATM 2081  O   HOH S  12     -12.122 -16.641  13.319  1.00 20.37           O
HETATM 2082  O   HOH S  13      -2.706  -5.042  24.999  1.00 19.44           O
HETATM 2083  O   HOH S  14       5.405 -18.694  15.476  1.00 18.73           O
HETATM 2084  O   HOH S  15     -12.636 -10.711   5.256  1.00 17.30           O
HETATM 2085  O   HOH S  16      -9.534   3.621   2.072  1.00 19.95           O
HETATM 2086  O   HOH S  17     -17.743 -10.074   3.368  1.00 18.82           O
HETATM 2087  O   HOH S  18     -14.208 -15.539   3.708  1.00 22.13           O
HETATM 2088  O   HOH S  19      -1.688  18.448  17.600  1.00 20.26           O
HETATM 2089  O   HOH S  20       3.960 -14.796  21.715  1.00 19.64           O
HETATM 2090  O   HOH S  21      -7.377   5.140  -3.052  1.00 23.74           O
HETATM 2091  O   HOH S  22     -22.060 -13.546   9.367  1.00 19.89           O
HETATM 2092  O   HOH S  23      -9.991  -7.414  24.539  1.00 24.10           O
HETATM 2093  O   HOH S  24     -22.109  -3.796  11.726  1.00 20.09           O
HETATM 2094  O   HOH S  25     -19.009 -17.303   5.591  1.00 22.78           O
HETATM 2095  O   HOH S  26       5.062  -1.532  21.817  1.00 21.15           O
HETATM 2096  O   HOH S  27     -18.772  -2.404  20.753  1.00 22.00           O
HETATM 2097  O   HOH S  28     -19.387   0.606   7.372  1.00 23.06           O
HETATM 2098  O   HOH S  29      -4.884   1.331  29.380  1.00 21.41           O
HETATM 2099  O   HOH S  30      -0.292  -5.446   6.608  1.00 25.29           O
HETATM 2100  O   HOH S  31      -3.239   0.046  -9.368  1.00 23.51           O
HETATM 2101  O   HOH S  32       4.414 -25.957  14.734  1.00 23.21           O
HETATM 2102  O   HOH S  33       1.664  -9.547  27.392  1.00 23.44           O
HETATM 2103  O   HOH S  34     -10.780 -12.117  25.974  1.00 28.72           O
HETATM 2104  O   HOH S  35      -4.255 -22.764  11.366  1.00 22.74           O
HETATM 2105  O   HOH S  36     -17.999  -0.996   5.538  1.00 22.75           O
HETATM 2106  O   HOH S  37     -19.244  -4.996  22.951  1.00 23.07           O
HETATM 2107  O   HOH S  38     -15.077   1.690  -1.234  1.00 25.13           O
HETATM 2108  O   HOH S  39     -20.326  -8.220  22.144  1.00 23.50           O
HETATM 2109  O   HOH S  40      -1.465   3.705  18.994  1.00 24.51           O
HETATM 2110  O   HOH S  41     -11.676 -15.655   6.192  1.00 24.61           O
HETATM 2111  O   HOH S  42     -15.343 -17.523   6.453  1.00 23.37           O
HETATM 2112  O   HOH S  43     -22.645   2.651   8.232  1.00 29.14           O
HETATM 2113  O   HOH S  44       9.122 -20.013  -6.099  1.00 24.21           O
HETATM 2114  O   HOH S  45     -20.570 -10.760  21.183  1.00 25.10           O
HETATM 2115  O   HOH S  47      -9.000 -20.411  12.648  1.00 24.34           O
HETATM 2116  O   HOH S  48      -9.182 -18.065  -5.511  1.00 27.59           O
HETATM 2117  O   HOH S  49      -9.680  -4.428  28.029  1.00 25.33           O
HETATM 2118  O   HOH S  50      -1.059 -15.573  29.813  1.00 29.56           O
HETATM 2119  O   HOH S  51      12.213 -18.371  14.322  1.00 22.74           O
HETATM 2120  O   HOH S  52      -0.982   2.054  16.820  1.00 23.92           O
HETATM 2121  O   HOH S  53     -25.882   4.850  18.540  1.00 30.04           O
HETATM 2122  O   HOH S  54      -7.173 -17.179  23.247  1.00 24.79           O
HETATM 2123  O   HOH S  55     -22.694 -12.133  12.924  1.00 25.33           O
HETATM 2124  O   HOH S  56     -15.136  -3.021  -1.703  1.00 24.76           O
HETATM 2125  O   HOH S  57     -25.749  -1.276  19.890  1.00 26.58           O
HETATM 2126  O   HOH S  58      -6.256 -15.379 -12.790  1.00 27.06           O
HETATM 2127  O   HOH S  59     -19.886  -1.387   3.488  1.00 28.45           O
HETATM 2128  O   HOH S  60      -6.469 -22.498   9.462  1.00 25.21           O
HETATM 2129  O   HOH S  61       7.042 -19.796 -11.453  1.00 27.09           O
HETATM 2130  O   HOH S  62      -7.456   3.958  -0.610  1.00 27.11           O
HETATM 2131  O   HOH S  63      -4.739 -23.604  19.571  1.00 25.02           O
HETATM 2132  O   HOH S  64      -3.611   8.301  28.517  1.00 25.62           O
HETATM 2133  O   HOH S  65      -4.198  -0.375  31.456  1.00 27.11           O
HETATM 2134  O   HOH S  66     -10.524 -18.411  11.915  1.00 25.88           O
HETATM 2135  O   HOH S  67       8.563  -9.299   1.914  1.00 29.34           O
HETATM 2136  O   HOH S  68      -3.454  -4.532  32.290  1.00 34.37           O
HETATM 2137  O   HOH S  69     -15.755 -16.664  17.535  1.00 26.85           O
HETATM 2138  O   HOH S  70       2.139 -25.004  21.739  1.00 32.37           O
HETATM 2139  O   HOH S  71      10.890 -16.461  -0.290  1.00 29.54           O
HETATM 2140  O   HOH S  72     -17.844 -19.251  -1.001  1.00 26.66           O
HETATM 2141  O   HOH S  73     -10.453 -27.069   1.554  1.00 31.30           O
HETATM 2142  O   HOH S  74      -7.764 -24.541   8.279  1.00 32.68           O
HETATM 2143  O   HOH S  75      -1.401  -6.176 -13.207  1.00 32.74           O
HETATM 2144  O   HOH S  76     -15.846  -9.838  -1.693  1.00 31.12           O
HETATM 2145  O   HOH S  77       9.942 -14.616   3.257  1.00 29.98           O
HETATM 2146  O   HOH S  78       2.562 -25.130   0.491  1.00 31.94           O
HETATM 2147  O   HOH S  79      -3.708 -16.311  27.826  1.00 30.01           O
HETATM 2148  O   HOH S  80      -1.306   3.773  -7.043  1.00 32.59           O
HETATM 2149  O   HOH S  81      -6.034   3.578 -10.188  1.00 30.79           O
HETATM 2150  O   HOH S  82     -26.695   4.142  15.363  1.00 32.90           O
HETATM 2151  O   HOH S  83      12.985 -19.153  16.822  1.00 31.92           O
HETATM 2152  O   HOH S  84     -15.928   0.999  -3.792  1.00 38.18           O
HETATM 2153  O   HOH S  85      11.164 -14.908  -8.946  1.00 39.52           O
HETATM 2154  O   HOH S  86      -0.372 -10.128  29.661  1.00 34.31           O
HETATM 2155  O   HOH S  87     -13.751  -8.995  -8.511  1.00 36.18           O
HETATM 2156  O   HOH S  88       6.815   0.029  16.215  1.00 31.92           O
HETATM 2157  O   HOH S  89      10.647  -7.309  25.089  1.00 32.86           O
HETATM 2158  O   HOH S  90      -8.217 -22.085  14.576  1.00 34.77           O
HETATM 2159  O   HOH S  91       6.023 -26.070  -4.895  1.00 31.27           O
HETATM 2160  O   HOH S  92      12.741 -17.173  18.466  1.00 30.01           O
HETATM 2161  O   HOH S  93     -11.306 -22.274  -8.860  1.00 37.92           O
HETATM 2162  O   HOH S  94      12.713 -12.072  10.880  1.00 33.03           O
HETATM 2163  O   HOH S  95       5.687 -24.790   0.109  1.00 34.70           O
HETATM 2164  O   HOH S  96      -4.851 -24.883  12.802  1.00 33.09           O
HETATM 2165  O   HOH S  97     -25.252  -5.371  13.455  1.00 32.77           O
HETATM 2166  O   HOH S  98      -3.026   1.993  32.332  1.00 37.77           O
HETATM 2167  O   HOH S  99       8.600  -9.658 -13.270  1.00 38.86           O
HETATM 2168  O   HOH S 100     -19.785  -2.159  24.515  1.00 29.91           O
HETATM 2169  O   HOH S 101       7.534 -13.334  25.835  1.00 37.14           O
HETATM 2170  O   HOH S 102     -25.204  -3.252  11.880  1.00 31.15           O
HETATM 2171  O   HOH S 103     -17.273 -21.530   0.478  1.00 35.04           O
HETATM 2172  O   HOH S 104     -10.532 -19.460  16.928  1.00 37.73           O
HETATM 2173  O   HOH S 105      -9.959  -8.447  26.816  1.00 40.09           O
HETATM 2174  O   HOH S 106     -10.137   8.675  22.036  1.00 35.71           O
HETATM 2175  O   HOH S 107      -3.497   2.641  -9.879  1.00 35.37           O
HETATM 2176  O   HOH S 108     -21.134  -2.032  22.183  1.00 34.69           O
HETATM 2177  O   HOH S 109     -18.586 -18.077  16.361  1.00 34.44           O
HETATM 2178  O   HOH S 110       2.577   2.502  15.733  1.00 29.29           O
HETATM 2179  O   HOH S 111       5.792  -3.480   6.801  1.00 37.27           O
HETATM 2180  O   HOH S 112     -10.435 -20.751  -6.023  1.00 34.74           O
HETATM 2181  O   HOH S 113       2.278   0.457   4.244  1.00 39.33           O
HETATM 2182  O   HOH S 114     -18.326  -8.974  -4.764  1.00 37.62           O
HETATM 2183  O   HOH S 115       2.782 -26.622  -9.791  1.00 36.45           O
HETATM 2184  O   HOH S 116      -9.725 -24.586   6.658  1.00 36.52           O
HETATM 2185  O   HOH S 117      15.458  -1.073  17.506  1.00 46.13           O
HETATM 2186  O   HOH S 118     -11.522 -23.488   3.010  1.00 38.32           O
HETATM 2187  O   HOH S 119      -5.457 -22.826  -7.315  1.00 35.79           O
HETATM 2188  O   HOH S 120       1.853 -28.164   0.712  1.00 38.22           O
HETATM 2189  O   HOH S 121     -17.332   4.005  25.181  1.00 36.65           O
HETATM 2190  O   HOH S 122      -3.941 -29.973   8.504  1.00 46.82           O
HETATM 2191  O   HOH S 123     -11.672   6.708  -1.563  1.00 43.95           O
HETATM 2192  O   HOH S 124      15.804 -14.527   6.421  1.00 32.05           O
HETATM 2193  O   HOH S 125     -12.472  10.871  15.865  1.00 41.05           O
HETATM 2194  O   HOH S 126      13.926 -13.220  -8.153  1.00 44.53           O
HETATM 2195  O   HOH S 127     -12.541   4.859  -3.354  1.00 45.04           O
HETATM 2196  O   HOH S 128     -10.789  -3.687  30.534  1.00 33.03           O
HETATM 2197  O   HOH S 129     -24.688  -5.742   6.167  1.00 33.65           O
HETATM 2198  O   HOH S 130       8.019  -1.095  14.166  1.00 44.62           O
HETATM 2199  O   HOH S 131       5.393  -3.563  -3.402  1.00 42.25           O
HETATM 2200  O   HOH S 132     -27.048  -4.326   6.425  1.00 43.54           O
HETATM 2201  O   HOH S 133     -23.066  -6.814   3.859  1.00 41.13           O
HETATM 2202  O   HOH S 134      -3.338 -28.606  15.317  1.00 42.08           O
HETATM 2203  O   HOH S 135     -23.611  -2.715  21.375  1.00 39.66           O
HETATM 2204  O   HOH S 136      -5.942 -24.214  17.885  1.00 41.58           O
HETATM 2205  O   HOH S 137     -17.596 -19.709  12.392  1.00 45.88           O
HETATM 2206  O   HOH S 138     -10.857   9.399  17.596  1.00 37.04           O
HETATM 2207  O   HOH S 139      -1.889   4.481  -9.437  1.00 42.93           O
HETATM 2208  O   HOH S 140     -27.191  -6.114  20.056  1.00 42.76           O
HETATM 2209  O   HOH S 141      10.107 -20.973  10.683  1.00 29.00           O
HETATM 2210  O   HOH S 142       6.396 -25.322  15.826  1.00 36.46           O
HETATM 2211  O   HOH S 143     -12.204 -16.102  15.588  1.00 31.54           O
HETATM 2212  O   HOH S 144      13.301 -15.234  -8.765  1.00 41.60           O
HETATM 2213  O   HOH S 145     -14.106 -16.279  19.581  1.00 35.91           O
HETATM 2214  O   HOH S 146       8.459 -20.547   6.727  1.00 34.41           O
HETATM 2215  O   HOH S 147      18.005  -4.663  17.425  1.00 42.00           O
HETATM 2216  O   HOH S 148     -11.615 -25.149  -1.129  1.00 33.87           O
HETATM 2217  O   HOH S 149     -27.102  -6.694   6.292  1.00 38.31           O
HETATM 2218  O   HOH S 150       5.593  -3.969  -7.393  1.00 32.72           O
HETATM 2219  O   HOH S 151     -15.387 -13.905  -7.064  1.00 35.23           O
HETATM 2220  O   HOH S 152       9.034 -20.336   8.756  1.00 37.76           O
HETATM 2221  O   HOH S 153      12.533 -19.669   6.930  1.00 38.46           O
HETATM 2222  O   HOH S 154      -2.700 -23.053  -8.691  1.00 39.08           O
HETATM 2223  O   HOH S 155     -16.198 -13.261  -4.404  1.00 32.81           O
HETATM 2224  O   HOH S 156      -1.665   8.416   7.220  1.00 42.67           O
HETATM 2225  O   HOH S 157      17.293  -5.849  19.570  1.00 47.42           O
HETATM 2226  O   HOH S 158      -4.085 -18.961 -10.432  1.00 40.66           O
HETATM 2227  O   HOH S 159      -5.637 -16.751  25.062  1.00 41.73           O
HETATM 2228  O   HOH S 160      -2.123 -30.531  10.258  1.00 42.50           O
HETATM 2229  O   HOH S 161       5.713 -25.784  -2.007  1.00 41.95           O
HETATM 2230  O   HOH S 162      -4.497  -0.357  35.671  1.00 42.35           O
HETATM 2231  O   HOH S 163     -11.824   8.130  23.864  1.00 45.37           O
HETATM 2232  O   HOH S 164     -20.080 -12.904  22.627  1.00 41.47           O
HETATM 2233  O   HOH S 165      -1.652  -5.873  31.541  1.00 43.79           O
HETATM 2234  O   HOH S 166      11.199  -6.629   8.086  1.00 41.43           O
HETATM 2235  O   HOH S 167     -21.595  -1.809   0.080  1.00 42.31           O
HETATM 2236  O   HOH S 168       5.954  -1.402   3.924  1.00 44.22           O
HETATM 2237  O   HOH S 169      -7.217   8.316   0.420  1.00 46.12           O
HETATM 2238  O   HOH S 170       1.433 -29.030  -1.501  1.00 47.78           O
HETATM 2239  O   HOH S 171       9.331 -25.392   9.001  1.00 44.54           O
HETATM 2240  O   HOH S 172     -16.139 -21.735  -3.512  1.00 44.95           O
HETATM 2241  O   HOH S 173     -24.239 -14.407  14.509  1.00 47.18           O
HETATM 2242  O   HOH S 174      -9.907 -20.503  20.463  1.00 44.82           O
HETATM 2243  O   HOH S 175      -1.545 -18.791 -11.112  1.00 42.50           O
HETATM 2244  O   HOH S 176      -9.477 -18.218  23.298  1.00 46.24           O
HETATM 2245  O   HOH S 177      -2.292 -14.423  31.752  1.00 48.80           O
HETATM 2246  O   HOH S 178     -10.971 -21.632 -13.001  1.00 26.94           O
HETATM 2247  O   HOH S 179       0.218 -29.170   3.276  1.00 22.31           O
HETATM 2248  O   HOH S 180       3.971 -17.097  28.887  1.00 38.96           O
HETATM 2249  O   HOH S 181       7.368 -13.320   0.082  1.00 32.76           O
HETATM 2250  O   HOH S 182       4.771  -5.956  28.029  1.00 37.86           O
HETATM 2251  O   HOH S 183       8.050 -15.930  23.468  1.00 33.62           O
HETATM 2252  O   HOH S 184     -10.113 -19.684   5.610  1.00 38.95           O
HETATM 2253  O   HOH S 185      10.783 -20.624  12.595  1.00 39.49           O
HETATM 2254  O   HOH S 186      18.830  -7.943  14.740  1.00 46.16           O
HETATM 2255  O   HOH S 187      -9.533 -20.839   7.415  1.00 41.50           O
HETATM 2256  O   HOH S 188      -2.198  -7.671 -16.085  1.00 50.81           O
HETATM 2257  O   HOH S 189     -12.831   0.764  -9.799  1.00 44.29           O
HETATM 2258  O   HOH S 190     -27.496   0.990  12.829  1.00 40.92           O
HETATM 2259  O   HOH S 191     -16.893   8.621   8.277  1.00 45.72           O
HETATM 2260  O   HOH S 192      -9.609 -17.990   6.641  1.00 41.47           O
HETATM 2261  O   HOH S 193      11.336 -26.839   8.828  1.00 45.40           O
HETATM 2262  O   HOH S 194      -0.411  -6.780 -15.848  1.00 46.79           O
HETATM 2263  O   HOH S 195       9.293 -13.781  -0.965  1.00 40.86           O
HETATM 2264  O   HOH S 196      -1.726 -32.795   5.707  1.00 45.07           O
HETATM 2265  O   HOH S 197      18.621  -9.986  15.418  1.00 45.25           O
HETATM 2266  O   HOH S 198      -5.029 -27.417  -4.216  1.00 40.38           O
HETATM 2267  O   HOH S 199      -4.954 -25.947  -5.576  1.00 43.70           O
HETATM 2268  O   HOH S 200     -15.365  -6.586  -9.603  1.00 45.61           O
HETATM 2269  O   HOH S 201       3.862   3.003  20.331  1.00 45.90           O
HETATM 2270  O   HOH S 202       2.973 -18.387  30.595  1.00 47.67           O
HETATM 2271  O   HOH S 203       9.821 -14.971  23.938  1.00 46.86           O
HETATM 2272  O   HOH S 204       5.025   1.481  25.105  1.00 46.92           O
HETATM 2273  O   HOH S 205      -9.961  11.711   3.345  1.00 48.12           O
HETATM 2274  O   HOH S 206      -6.366  -9.707 -16.734  1.00 50.43           O
HETATM 2275  O   HOH S 207       6.622  -4.803  27.785  1.00 46.52           O
HETATM 2276  O   HOH S 208       7.876  -2.997   7.704  1.00 48.11           O
HETATM 2277  O   HOH S 209       4.524  -3.439   0.296  1.00 55.75           O
HETATM 2278  O   HOH S 210      -4.241   7.139   4.131  1.00 44.27           O
HETATM 2279  O   HOH S 211     -21.026   3.156  26.173  1.00 37.82           O
HETATM 2280  O   HOH S 212      -7.529  -5.166 -14.699  1.00 33.01           O
HETATM 2281  O   HOH S 213       1.163   4.903  24.159  1.00 35.04           O
HETATM 2282  O   HOH S 214     -23.137   0.726  24.114  1.00 37.00           O
HETATM 2283  O   HOH S 215     -15.644   0.575  25.623  1.00 37.64           O
HETATM 2284  O   HOH S 216       2.439  -3.235   1.913  1.00 33.82           O
HETATM 2285  O   HOH S 217       3.564 -26.882  -3.274  1.00 38.11           O
HETATM 2286  O   HOH S 218      -3.823   5.667   2.561  1.00 41.68           O
HETATM 2287  O   HOH S 219       9.852  -8.660  -1.098  1.00 39.70           O
HETATM 2288  O   HOH S 220      -9.432  -5.314 -13.741  1.00 43.94           O
HETATM 2289  O   HOH S 221      11.324 -22.954  14.462  1.00 42.64           O
HETATM 2290  O   HOH S 222       8.511  -0.782  20.426  1.00 41.97           O
HETATM 2291  O   HOH S 223      -6.711 -12.080 -16.919  1.00 51.09           O
HETATM 2292  O   HOH S 224     -14.434  -1.935 -13.558  1.00 44.78           O
HETATM 2293  O   HOH S 225      10.334  -1.853  20.930  1.00 41.49           O
HETATM 2294  O   HOH S 226     -17.455  -9.483  -7.027  1.00 44.53           O
HETATM 2295  O   HOH S 227      -7.397 -15.075  25.069  1.00 46.44           O
HETATM 2296  O   HOH S 228       9.920 -17.314  22.062  1.00 46.59           O
HETATM 2297  O   HOH S 229     -11.627 -16.585  24.217  1.00 48.07           O
HETATM 2298  O   HOH S 230      -4.716 -18.146  27.535  1.00 50.29           O
HETATM 2299  O   HOH S 231     -27.095  -1.157  12.471  1.00 44.80           O
HETATM 2300  O   HOH S 232     -13.490   0.792 -14.171  1.00 43.29           O
HETATM 2301  O   HOH S 233     -19.408   8.284  14.764  1.00 45.49           O
HETATM 2302  O   HOH S 234       4.347   0.588   5.410  1.00 51.27           O
HETATM 2303  O   HOH S 235       6.617 -16.217  29.291  1.00 49.02           O
HETATM 2304  O   HOH S 236     -20.850   8.542  16.357  1.00 46.41           O
HETATM 2305  O   HOH S 237       0.102   2.642   2.918  1.00 46.03           O
HETATM 2306  O   HOH S 238     -28.837  -2.625  14.917  1.00 47.85           O
HETATM 2307  O   HOH S 239     -15.114 -20.285  13.138  1.00 48.27           O
HETATM 2308  O   HOH S 240      -8.874 -22.062 -14.414  1.00 47.09           O
HETATM 2309  O   HOH S 241       8.386  -0.444  11.523  1.00 49.53           O
HETATM 2310  O   HOH S 242       0.220  -4.881 -16.569  1.00 51.64           O
HETATM 2311  O   HOH S 243     -13.739 -25.359   3.260  1.00 50.95           O
HETATM 2312  O   HOH S 244     -16.229 -19.581  15.974  1.00 49.55           O
HETATM 2313  O   HOH S 245     -12.220   8.204  27.579  1.00 46.69           O
TER
END
