# Supplementary material for: Molecular arrangements that accompany binding of rice xylanase inhibitor protein OsXIP and the Rhizopus oryzae GH11 xylanase RXyn2
Source: J Biol Chem. 2025 Jun 16;301(8):110385. doi: 10.1016/j.jbc.2025.110385 (PMC12329526; doi:10.1016/j.jbc.2025.110385)
Supplement: 9K1N.pdb [file mmc4.zip]

Archive with 1 entries (1 files):
- 9K1N.pdb
