# Supplementary material for: Molecular arrangements that accompany binding of rice xylanase inhibitor protein OsXIP and the Rhizopus oryzae GH11 xylanase RXyn2
Source: J Biol Chem. 2025 Jun 16;301(8):110385. doi: 10.1016/j.jbc.2025.110385 (PMC12329526; doi:10.1016/j.jbc.2025.110385)
Supplement: 9K1N.pdb [file mmc4.zip › 9K1N.pdb]

REMARK Date 2023-11-24 Time 22:00:40 JST +0900 (1700830840.65 s)
REMARK PHENIX refinement
REMARK 
REMARK ****************** INPUT FILES AND LABELS ******************************
REMARK Reflections:
REMARK   file name      : /home/takeshita/OhnumaSan/210227bl17a/RXyn2_1/mr2_RXyn2/output_file_name_unique2res2022.mtz
REMARK   labels         : ['FP,SIGFP']
REMARK R-free flags:
REMARK   file name      : /home/takeshita/OhnumaSan/210227bl17a/RXyn2_1/mr2_RXyn2/output_file_name_unique2res2022.mtz
REMARK   label          : FreeR_flag
REMARK   test_flag_value: 0
REMARK Model file name(s): 
REMARK   /home/takeshita/OhnumaSan/210227bl17a/RXyn2_1/mr2_RXyn2/Rxyn2_OsXip_refine_3-coot-1124no4ramachan8.pdb
REMARK 
REMARK ******************** REFINEMENT SUMMARY: QUICK FACTS *******************
REMARK Start: r_work = 0.2668 r_free = 0.3158 bonds = 0.003 angles = 0.628
REMARK Final: r_work = 0.2673 r_free = 0.3172 bonds = 0.002 angles = 0.545
REMARK ************************************************************************
REMARK 
REMARK ****************** REFINEMENT STATISTICS STEP BY STEP ******************
REMARK leading digit, like 1_, means number of macro-cycle                     
REMARK 0    : statistics at the very beginning when nothing is done yet        
REMARK 1_bss: bulk solvent correction and/or (anisotropic) scaling             
REMARK 1_xyz: refinement of coordinates                                        
REMARK 1_adp: refinement of ADPs (Atomic Displacement Parameters)              
REMARK 1_occ: refinement of occupancies                                        
REMARK ------------------------------------------------------------------------
REMARK  stage       r-work r-free bonds angles b_min b_max b_ave n_water shift
REMARK       0    : 0.3622 0.3837 0.003  0.63  18.0 115.9  50.5 276      0.000
REMARK       1_bss: 0.2668 0.3158 0.003  0.63  18.0 115.9  50.5 276      0.000
REMARK 1_settarget: 0.2668 0.3158 0.003  0.63  18.0 115.9  50.5 276      0.000
REMARK     1_setrh: 0.2668 0.3158 0.003  0.63  18.0 115.9  50.5 276      0.000
REMARK       1_nqh: 0.2668 0.3158 0.003  0.63  18.0 115.9  50.5 276      0.001
REMARK   1_realsrl: 0.2669 0.3163 0.003  0.65  18.0 115.9  50.5 276      0.008
REMARK    1_weight: 0.2669 0.3163 0.003  0.65  18.0 115.9  50.5 276      0.008
REMARK    1_xyzrec: 0.2675 0.3169 0.002  0.55  18.0 115.9  50.5 276      0.019
REMARK  1_realsrl2: 0.2676 0.3172 0.002  0.55  18.0 115.9  50.5 276      0.020
REMARK       1_adp: 0.2674 0.3174 0.002  0.55  17.0 115.4  50.1 276      0.020
REMARK         end: 0.2673 0.3172 0.002  0.55  17.0 115.4  50.1 276      0.020
REMARK ------------------------------------------------------------------------
REMARK MODEL CONTENT.
REMARK  ELEMENT        ATOM RECORD COUNT   OCCUPANCY SUM
REMARK        C                     4517         4517.00
REMARK        S                       26           26.00
REMARK        O                     1649         1649.00
REMARK        N                     1262         1262.00
REMARK    TOTAL                     7454         7454.00

REMARK -----------------------------------------------------------------------
REMARK r_free_flags.md5.hexdigest 292aead6a2ef230e5253961fa3aef8bc
REMARK 
REMARK IF THIS FILE IS FOR PDB DEPOSITION: REMOVE ALL FROM THIS LINE UP.
REMARK   3
REMARK   3 REFINEMENT.
REMARK   3   PROGRAM     : PHENIX (1.13_2998: ???)
REMARK   3   AUTHORS     : Adams,Afonine,Bunkoczi,Burnley,Chen,Dar,Davis,
REMARK   3               : Draizen,Echols,Gildea,Gros,Grosse-Kunstleve,Headd,
REMARK   3               : Hintze,Hung,Ioerger,Liebschner,McCoy,McKee,Moriarty,
REMARK   3               : Oeffner,Poon,Read,Richardson,Richardson,Sacchettini,
REMARK   3               : Sauter,Sobolev,Storoni,Terwilliger,Williams,Zwart
REMARK   3
REMARK   3  X-RAY DATA.
REMARK   3  
REMARK   3  REFINEMENT TARGET : ML
REMARK   3  
REMARK   3  DATA USED IN REFINEMENT.
REMARK   3   RESOLUTION RANGE HIGH (ANGSTROMS) : 2.205   
REMARK   3   RESOLUTION RANGE LOW  (ANGSTROMS) : 19.915  
REMARK   3   MIN(FOBS/SIGMA_FOBS)              : 1.37  
REMARK   3   COMPLETENESS FOR RANGE        (%) : 99.96 
REMARK   3   NUMBER OF REFLECTIONS             : 67529     
REMARK   3   NUMBER OF REFLECTIONS (NON-ANOMALOUS) : 67529     
REMARK   3  
REMARK   3  FIT TO DATA USED IN REFINEMENT.
REMARK   3   R VALUE     (WORKING + TEST SET) : 0.2698
REMARK   3   R VALUE            (WORKING SET) : 0.2673
REMARK   3   FREE R VALUE                     : 0.3172
REMARK   3   FREE R VALUE TEST SET SIZE   (%) : 5.08  
REMARK   3   FREE R VALUE TEST SET COUNT      : 3428      
REMARK   3  
REMARK   3  FIT TO DATA USED IN REFINEMENT (IN BINS).
REMARK   3   BIN  RESOLUTION RANGE  COMPL.    NWORK NFREE   RWORK  RFREE  CCWORK CCFREE
REMARK   3     1 19.9162 -  6.2945    1.00     2866   142  0.1911 0.2336   0.929  0.893
REMARK   3     2  6.2945 -  5.0225    1.00     2728   152  0.2001 0.2273   0.897  0.861
REMARK   3     3  5.0225 -  4.3954    1.00     2740   137  0.1724 0.2135   0.917  0.892
REMARK   3     4  4.3954 -  3.9971    1.00     2673   148  0.1975 0.2548   0.902  0.850
REMARK   3     5  3.9971 -  3.7126    1.00     2692   154  0.2345 0.2952   0.848  0.723
REMARK   3     6  3.7126 -  3.4949    1.00     2669   161  0.2524 0.3056   0.835  0.755
REMARK   3     7  3.4949 -  3.3207    1.00     2661   167  0.2701 0.3105   0.808  0.723
REMARK   3     8  3.3207 -  3.1768    1.00     2656   143  0.2876 0.3443   0.787  0.698
REMARK   3     9  3.1768 -  3.0549    1.00     2670   146  0.2978 0.3429   0.759  0.711
REMARK   3    10  3.0549 -  2.9499    1.00     2674   137  0.3189 0.3420   0.733  0.708
REMARK   3    11  2.9499 -  2.8579    1.00     2646   139  0.3368 0.4056   0.701  0.479
REMARK   3    12  2.8579 -  2.7764    1.00     2662   132  0.3369 0.3999   0.715  0.626
REMARK   3    13  2.7764 -  2.7035    1.00     2671   143  0.3464 0.4211   0.694  0.504
REMARK   3    14  2.7035 -  2.6377    1.00     2603   152  0.3576 0.4200   0.651  0.522
REMARK   3    15  2.6377 -  2.5779    1.00     2682   141  0.3790 0.4550   0.631  0.392
REMARK   3    16  2.5779 -  2.5231    1.00     2631   156  0.3731 0.4130   0.622  0.513
REMARK   3    17  2.5231 -  2.4728    1.00     2627   143  0.3708 0.4419   0.646  0.525
REMARK   3    18  2.4728 -  2.4262    1.00     2665   122  0.3849 0.4770   0.599  0.373
REMARK   3    19  2.4262 -  2.3829    1.00     2662   136  0.3973 0.4212   0.547  0.429
REMARK   3    20  2.3829 -  2.3426    1.00     2685   124  0.4028 0.5152   0.549  0.347
REMARK   3    21  2.3426 -  2.3049    1.00     2628   149  0.4085 0.4479   0.532  0.476
REMARK   3    22  2.3049 -  2.2694    1.00     2620   140  0.4135 0.4550   0.499  0.318
REMARK   3    23  2.2694 -  2.2361    1.00     2656   131  0.4082 0.4565   0.541  0.443
REMARK   3    24  2.2361 -  2.2047    0.99     2634   133  0.4316 0.4972   0.430  0.167
REMARK   3  
REMARK   3  BULK SOLVENT MODELLING.
REMARK   3   METHOD USED        : FLAT BULK SOLVENT MODEL
REMARK   3   SOLVENT RADIUS     : 1.11    
REMARK   3   SHRINKAGE RADIUS   : 0.90    
REMARK   3   GRID STEP FACTOR   : 4.00    
REMARK   3  
REMARK   3  ERROR ESTIMATES.
REMARK   3   COORDINATE ERROR (MAXIMUM-LIKELIHOOD BASED)     : 0.49    
REMARK   3   PHASE ERROR (DEGREES, MAXIMUM-LIKELIHOOD BASED) : 40.13   
REMARK   3  
REMARK   3  STRUCTURE FACTORS CALCULATION ALGORITHM : FFT
REMARK   3  
REMARK   3  
REMARK   3  DEVIATIONS FROM IDEAL VALUES.
REMARK   3    BOND      :  0.002   0.046   7376
REMARK   3    ANGLE     :  0.545  12.831  10014
REMARK   3    CHIRALITY :  0.044   0.191   1025
REMARK   3    PLANARITY :  0.003   0.051   1311
REMARK   3    DIHEDRAL  :  4.027 179.986   4212
REMARK   3    MIN NONBONDED DISTANCE : 1.800 
REMARK   3  REMARK   3  
REMARK   3  MOLPROBITY STATISTICS.
REMARK   3    ALL-ATOM CLASHSCORE : 8.04
REMARK   3    RAMACHANDRAN PLOT:
REMARK   3      OUTLIERS : 0.00  %
REMARK   3      ALLOWED  : 5.04  %
REMARK   3      FAVORED  : 94.96 %
REMARK   3    ROTAMER OUTLIERS : 0.53 %
REMARK   3    CBETA DEVIATIONS : 0
REMARK   3    PEPTIDE PLANE:
REMARK   3      CIS-PROLINE     : 13.3333333333
REMARK   3      CIS-GENERAL     : 0.450958286359
REMARK   3      TWISTED PROLINE : 0.0
REMARK   3      TWISTED GENERAL : 0.0
REMARK   3  
REMARK   3  ATOMIC DISPLACEMENT PARAMETERS.
REMARK   3   WILSON B : 42.64
REMARK   3   RMS(B_ISO_OR_EQUIVALENT_BONDED) : 6.91
REMARK   3   ATOMS          NUMBER OF ATOMS
REMARK   3                    ISO.  ANISO. 
REMARK   3    ALL         :   7454       0
REMARK   3    ALL (NO H)  :   7454       0
REMARK   3    SOLVENT     :    276       0
REMARK   3    NON-SOLVENT :   7178       0
REMARK   3    HYDROGENS   :      0       0
REMARK   3  
REMARK   3
SSBOND   1 CYS B   29    CYS B   71 
SSBOND   2 CYS B  168    CYS B  197 
SSBOND   3 CYS A   29    CYS A   71 
SSBOND   4 CYS A  168    CYS A  197 
CRYST1  197.555  197.555  136.323  90.00  90.00  90.00 I 4 2 2
SCALE1      0.005062  0.000000  0.000000        0.00000
SCALE2      0.000000  0.005062  0.000000        0.00000
SCALE3      0.000000  0.000000  0.007336        0.00000
ATOM      1  N   ALA C   6       8.054 -63.823 -23.209  1.00 96.29           N
ATOM      2  CA  ALA C   6       8.607 -64.238 -21.926  1.00101.26           C
ATOM      3  C   ALA C   6      10.125 -64.364 -22.003  1.00103.41           C
ATOM      4  O   ALA C   6      10.792 -64.576 -20.990  1.00 94.80           O
ATOM      5  CB  ALA C   6       7.985 -65.552 -21.480  1.00 78.17           C
ATOM      6  N   LYS C   7      10.668 -64.235 -23.215  1.00 97.61           N
ATOM      7  CA  LYS C   7      12.113 -64.266 -23.399  1.00 96.16           C
ATOM      8  C   LYS C   7      12.775 -62.947 -23.028  1.00 97.57           C
ATOM      9  O   LYS C   7      13.970 -62.935 -22.712  1.00 99.32           O
ATOM     10  CB  LYS C   7      12.454 -64.622 -24.848  1.00 91.05           C
ATOM     11  CG  LYS C   7      13.832 -65.242 -25.026  1.00 86.13           C
ATOM     12  CD  LYS C   7      13.851 -66.226 -26.185  1.00 82.10           C
ATOM     13  CE  LYS C   7      14.778 -67.397 -25.900  1.00 84.47           C
ATOM     14  NZ  LYS C   7      16.166 -66.951 -25.597  1.00 68.71           N
ATOM     15  N   ARG C   8      12.031 -61.845 -23.058  1.00 93.18           N
ATOM     16  CA  ARG C   8      12.581 -60.541 -22.720  1.00 81.39           C
ATOM     17  C   ARG C   8      12.717 -60.405 -21.208  1.00 72.47           C
ATOM     18  O   ARG C   8      11.797 -60.748 -20.458  1.00 70.65           O
ATOM     19  CB  ARG C   8      11.694 -59.433 -23.287  1.00 70.77           C
ATOM     20  CG  ARG C   8      11.666 -59.403 -24.811  1.00 73.45           C
ATOM     21  CD  ARG C   8      10.246 -59.396 -25.366  1.00 84.16           C
ATOM     22  NE  ARG C   8       9.335 -60.247 -24.605  1.00 93.00           N
ATOM     23  CZ  ARG C   8       8.122 -59.873 -24.211  1.00102.13           C
ATOM     24  NH1 ARG C   8       7.673 -58.660 -24.503  1.00 94.16           N
ATOM     25  NH2 ARG C   8       7.356 -60.710 -23.524  1.00105.08           N
ATOM     26  N   ALA C   9      13.869 -59.908 -20.763  1.00 52.44           N
ATOM     27  CA  ALA C   9      14.148 -59.770 -19.340  1.00 51.45           C
ATOM     28  C   ALA C   9      15.295 -58.787 -19.154  1.00 48.23           C
ATOM     29  O   ALA C   9      15.973 -58.400 -20.109  1.00 43.91           O
ATOM     30  CB  ALA C   9      14.480 -61.123 -18.702  1.00 41.93           C
ATOM     31  N   ILE C  10      15.503 -58.389 -17.902  1.00 41.53           N
ATOM     32  CA  ILE C  10      16.598 -57.504 -17.517  1.00 39.57           C
ATOM     33  C   ILE C  10      17.754 -58.361 -17.021  1.00 36.12           C
ATOM     34  O   ILE C  10      17.575 -59.205 -16.133  1.00 39.33           O
ATOM     35  CB  ILE C  10      16.150 -56.502 -16.438  1.00 39.66           C
ATOM     36  CG1 ILE C  10      15.247 -55.426 -17.047  1.00 45.00           C
ATOM     37  CG2 ILE C  10      17.354 -55.867 -15.755  1.00 24.04           C
ATOM     38  CD1 ILE C  10      14.533 -54.572 -16.016  1.00 39.83           C
ATOM     39  N   THR C  11      18.941 -58.154 -17.594  1.00 35.77           N
ATOM     40  CA  THR C  11      20.120 -58.907 -17.192  1.00 34.10           C
ATOM     41  C   THR C  11      21.308 -58.031 -16.818  1.00 34.80           C
ATOM     42  O   THR C  11      22.366 -58.571 -16.476  1.00 32.97           O
ATOM     43  CB  THR C  11      20.544 -59.886 -18.298  1.00 38.53           C
ATOM     44  OG1 THR C  11      21.659 -60.664 -17.847  1.00 62.36           O
ATOM     45  CG2 THR C  11      20.941 -59.139 -19.555  1.00 36.33           C
ATOM     46  N   SER C  12      21.173 -56.708 -16.872  1.00 29.41           N
ATOM     47  CA  SER C  12      22.199 -55.794 -16.397  1.00 32.40           C
ATOM     48  C   SER C  12      21.612 -54.891 -15.318  1.00 36.07           C
ATOM     49  O   SER C  12      20.393 -54.795 -15.155  1.00 35.50           O
ATOM     50  CB  SER C  12      22.781 -54.952 -17.542  1.00 40.61           C
ATOM     51  OG  SER C  12      21.758 -54.425 -18.368  1.00 56.58           O
ATOM     52  N   ASN C  13      22.501 -54.229 -14.577  1.00 24.38           N
ATOM     53  CA  ASN C  13      22.084 -53.417 -13.440  1.00 30.19           C
ATOM     54  C   ASN C  13      21.143 -52.300 -13.877  1.00 34.40           C
ATOM     55  O   ASN C  13      21.449 -51.539 -14.799  1.00 39.82           O
ATOM     56  CB  ASN C  13      23.307 -52.825 -12.740  1.00 28.30           C
ATOM     57  CG  ASN C  13      24.246 -53.888 -12.206  1.00 34.36           C
ATOM     58  OD1 ASN C  13      23.834 -55.013 -11.927  1.00 37.03           O
ATOM     59  ND2 ASN C  13      25.518 -53.533 -12.060  1.00 34.62           N
ATOM     60  N   GLU C  14      19.994 -52.206 -13.209  1.00 35.14           N
ATOM     61  CA  GLU C  14      19.027 -51.152 -13.472  1.00 34.05           C
ATOM     62  C   GLU C  14      18.350 -50.745 -12.171  1.00 37.97           C
ATOM     63  O   GLU C  14      18.269 -51.520 -11.215  1.00 36.25           O
ATOM     64  CB  GLU C  14      17.968 -51.579 -14.501  1.00 36.43           C
ATOM     65  CG  GLU C  14      18.497 -51.761 -15.919  1.00 48.20           C
ATOM     66  CD  GLU C  14      18.800 -50.447 -16.627  1.00 38.87           C
ATOM     67  OE1 GLU C  14      19.078 -50.486 -17.843  1.00 34.40           O
ATOM     68  OE2 GLU C  14      18.758 -49.377 -15.980  1.00 36.98           O
ATOM     69  N   GLN C  15      17.855 -49.510 -12.154  1.00 41.21           N
ATOM     70  CA  GLN C  15      17.201 -48.940 -10.986  1.00 32.68           C
ATOM     71  C   GLN C  15      16.218 -47.879 -11.455  1.00 33.70           C
ATOM     72  O   GLN C  15      16.534 -47.082 -12.342  1.00 31.94           O
ATOM     73  CB  GLN C  15      18.221 -48.329 -10.016  1.00 42.92           C
ATOM     74  CG  GLN C  15      17.910 -48.552  -8.545  1.00 41.39           C
ATOM     75  CD  GLN C  15      18.730 -47.653  -7.638  1.00 55.48           C
ATOM     76  OE1 GLN C  15      18.855 -46.453  -7.884  1.00 55.23           O
ATOM     77  NE2 GLN C  15      19.297 -48.231  -6.584  1.00 42.23           N
ATOM     78  N   GLY C  16      15.031 -47.878 -10.860  1.00 30.73           N
ATOM     79  CA  GLY C  16      14.022 -46.903 -11.226  1.00 28.78           C
ATOM     80  C   GLY C  16      12.700 -47.232 -10.563  1.00 23.75           C
ATOM     81  O   GLY C  16      12.662 -47.875  -9.513  1.00 34.39           O
ATOM     82  N   THR C  17      11.620 -46.777 -11.191  1.00 21.58           N
ATOM     83  CA  THR C  17      10.276 -47.066 -10.720  1.00 31.20           C
ATOM     84  C   THR C  17       9.485 -47.785 -11.804  1.00 34.71           C
ATOM     85  O   THR C  17       9.699 -47.572 -13.002  1.00 29.85           O
ATOM     86  CB  THR C  17       9.532 -45.794 -10.292  1.00 32.73           C
ATOM     87  OG1 THR C  17       8.145 -46.096 -10.093  1.00 53.18           O
ATOM     88  CG2 THR C  17       9.653 -44.726 -11.347  1.00 36.08           C
ATOM     89  N   ASN C  18       8.567 -48.642 -11.366  1.00 32.52           N
ATOM     90  CA  ASN C  18       7.749 -49.436 -12.277  1.00 33.37           C
ATOM     91  C   ASN C  18       6.387 -49.647 -11.637  1.00 34.69           C
ATOM     92  O   ASN C  18       6.296 -50.262 -10.570  1.00 30.10           O
ATOM     93  CB  ASN C  18       8.418 -50.778 -12.586  1.00 21.84           C
ATOM     94  CG  ASN C  18       7.499 -51.731 -13.322  1.00 42.51           C
ATOM     95  OD1 ASN C  18       6.905 -52.626 -12.721  1.00 35.63           O
ATOM     96  ND2 ASN C  18       7.380 -51.546 -14.632  1.00 32.67           N
ATOM     97  N   ASN C  19       5.341 -49.135 -12.288  1.00 33.25           N
ATOM     98  CA  ASN C  19       3.966 -49.235 -11.791  1.00 33.83           C
ATOM     99  C   ASN C  19       3.843 -48.662 -10.380  1.00 42.27           C
ATOM    100  O   ASN C  19       3.211 -49.254  -9.502  1.00 41.28           O
ATOM    101  CB  ASN C  19       3.462 -50.679 -11.841  1.00 27.47           C
ATOM    102  CG  ASN C  19       3.391 -51.222 -13.256  1.00 38.67           C
ATOM    103  OD1 ASN C  19       2.960 -50.530 -14.179  1.00 41.50           O
ATOM    104  ND2 ASN C  19       3.816 -52.468 -13.434  1.00 32.55           N
ATOM    105  N   GLY C  20       4.457 -47.499 -10.161  1.00 35.79           N
ATOM    106  CA  GLY C  20       4.403 -46.822  -8.884  1.00 41.18           C
ATOM    107  C   GLY C  20       5.411 -47.283  -7.855  1.00 44.74           C
ATOM    108  O   GLY C  20       5.630 -46.573  -6.866  1.00 42.92           O
ATOM    109  N   TYR C  21       6.035 -48.441  -8.048  1.00 29.65           N
ATOM    110  CA  TYR C  21       6.977 -48.994  -7.086  1.00 33.54           C
ATOM    111  C   TYR C  21       8.410 -48.762  -7.541  1.00 37.81           C
ATOM    112  O   TYR C  21       8.724 -48.889  -8.727  1.00 36.74           O
ATOM    113  CB  TYR C  21       6.749 -50.494  -6.898  1.00 28.08           C
ATOM    114  CG  TYR C  21       5.564 -50.841  -6.033  1.00 42.96           C
ATOM    115  CD1 TYR C  21       4.274 -50.806  -6.544  1.00 42.64           C
ATOM    116  CD2 TYR C  21       5.735 -51.213  -4.706  1.00 36.50           C
ATOM    117  CE1 TYR C  21       3.186 -51.129  -5.758  1.00 56.41           C
ATOM    118  CE2 TYR C  21       4.654 -51.536  -3.912  1.00 48.86           C
ATOM    119  CZ  TYR C  21       3.382 -51.493  -4.442  1.00 51.54           C
ATOM    120  OH  TYR C  21       2.302 -51.814  -3.654  1.00 57.76           O
ATOM    121  N   PHE C  22       9.277 -48.429  -6.588  1.00 29.22           N
ATOM    122  CA  PHE C  22      10.708 -48.403  -6.853  1.00 25.65           C
ATOM    123  C   PHE C  22      11.226 -49.828  -6.994  1.00 20.64           C
ATOM    124  O   PHE C  22      10.793 -50.735  -6.278  1.00 22.05           O
ATOM    125  CB  PHE C  22      11.440 -47.670  -5.725  1.00 31.44           C
ATOM    126  CG  PHE C  22      12.926 -47.927  -5.681  1.00 30.81           C
ATOM    127  CD1 PHE C  22      13.799 -47.148  -6.423  1.00 25.39           C
ATOM    128  CD2 PHE C  22      13.451 -48.929  -4.877  1.00 28.55           C
ATOM    129  CE1 PHE C  22      15.164 -47.375  -6.381  1.00 31.94           C
ATOM    130  CE2 PHE C  22      14.814 -49.162  -4.831  1.00 33.94           C
ATOM    131  CZ  PHE C  22      15.672 -48.383  -5.583  1.00 39.00           C
ATOM    132  N   TYR C  23      12.153 -50.030  -7.928  1.00 22.87           N
ATOM    133  CA  TYR C  23      12.736 -51.346  -8.144  1.00 22.38           C
ATOM    134  C   TYR C  23      14.234 -51.212  -8.366  1.00 21.24           C
ATOM    135  O   TYR C  23      14.718 -50.192  -8.863  1.00 31.77           O
ATOM    136  CB  TYR C  23      12.084 -52.071  -9.333  1.00 23.59           C
ATOM    137  CG  TYR C  23      12.619 -51.668 -10.691  1.00 18.58           C
ATOM    138  CD1 TYR C  23      12.112 -50.560 -11.356  1.00 26.52           C
ATOM    139  CD2 TYR C  23      13.619 -52.406 -11.314  1.00 24.86           C
ATOM    140  CE1 TYR C  23      12.593 -50.191 -12.600  1.00 29.19           C
ATOM    141  CE2 TYR C  23      14.107 -52.044 -12.555  1.00 27.39           C
ATOM    142  CZ  TYR C  23      13.590 -50.937 -13.194  1.00 27.32           C
ATOM    143  OH  TYR C  23      14.074 -50.577 -14.430  1.00 40.30           O
ATOM    144  N   SER C  24      14.963 -52.260  -7.993  1.00 25.16           N
ATOM    145  CA  SER C  24      16.409 -52.286  -8.158  1.00 35.69           C
ATOM    146  C   SER C  24      16.850 -53.707  -8.464  1.00 27.52           C
ATOM    147  O   SER C  24      16.423 -54.650  -7.791  1.00 34.36           O
ATOM    148  CB  SER C  24      17.121 -51.770  -6.903  1.00 37.67           C
ATOM    149  OG  SER C  24      18.369 -52.418  -6.725  1.00 38.36           O
ATOM    150  N   PHE C  25      17.693 -53.855  -9.482  1.00 31.34           N
ATOM    151  CA  PHE C  25      18.333 -55.127  -9.794  1.00 30.35           C
ATOM    152  C   PHE C  25      19.822 -54.879  -9.959  1.00 30.46           C
ATOM    153  O   PHE C  25      20.230 -54.069 -10.799  1.00 32.10           O
ATOM    154  CB  PHE C  25      17.753 -55.761 -11.061  1.00 24.99           C
ATOM    155  CG  PHE C  25      18.546 -56.936 -11.559  1.00 21.80           C
ATOM    156  CD1 PHE C  25      18.602 -58.110 -10.826  1.00 26.84           C
ATOM    157  CD2 PHE C  25      19.244 -56.863 -12.753  1.00 23.75           C
ATOM    158  CE1 PHE C  25      19.335 -59.192 -11.276  1.00 29.23           C
ATOM    159  CE2 PHE C  25      19.978 -57.942 -13.210  1.00 29.86           C
ATOM    160  CZ  PHE C  25      20.023 -59.109 -12.470  1.00 32.76           C
ATOM    161  N   TRP C  26      20.628 -55.568  -9.158  1.00 22.04           N
ATOM    162  CA  TRP C  26      22.076 -55.440  -9.202  1.00 27.22           C
ATOM    163  C   TRP C  26      22.693 -56.828  -9.256  1.00 32.89           C
ATOM    164  O   TRP C  26      22.239 -57.741  -8.563  1.00 29.80           O
ATOM    165  CB  TRP C  26      22.607 -54.674  -7.982  1.00 27.06           C
ATOM    166  CG  TRP C  26      24.097 -54.754  -7.817  1.00 26.75           C
ATOM    167  CD1 TRP C  26      25.022 -53.874  -8.298  1.00 24.52           C
ATOM    168  CD2 TRP C  26      24.833 -55.769  -7.121  1.00 22.94           C
ATOM    169  NE1 TRP C  26      26.288 -54.278  -7.947  1.00 23.23           N
ATOM    170  CE2 TRP C  26      26.199 -55.438  -7.224  1.00 34.10           C
ATOM    171  CE3 TRP C  26      24.470 -56.924  -6.422  1.00 21.38           C
ATOM    172  CZ2 TRP C  26      27.202 -56.221  -6.654  1.00 30.98           C
ATOM    173  CZ3 TRP C  26      25.467 -57.701  -5.858  1.00 30.63           C
ATOM    174  CH2 TRP C  26      26.816 -57.345  -5.977  1.00 33.80           C
ATOM    175  N   THR C  27      23.724 -56.981 -10.083  1.00 24.35           N
ATOM    176  CA  THR C  27      24.465 -58.229 -10.175  1.00 23.16           C
ATOM    177  C   THR C  27      25.931 -57.920 -10.438  1.00 28.58           C
ATOM    178  O   THR C  27      26.267 -56.902 -11.049  1.00 28.04           O
ATOM    179  CB  THR C  27      23.924 -59.145 -11.283  1.00 30.93           C
ATOM    180  OG1 THR C  27      24.768 -60.298 -11.407  1.00 36.20           O
ATOM    181  CG2 THR C  27      23.883 -58.412 -12.616  1.00 28.09           C
ATOM    182  N   ASN C  28      26.802 -58.807  -9.963  1.00 27.90           N
ATOM    183  CA  ASN C  28      28.225 -58.696 -10.255  1.00 29.44           C
ATOM    184  C   ASN C  28      28.585 -59.249 -11.627  1.00 38.78           C
ATOM    185  O   ASN C  28      29.772 -59.296 -11.967  1.00 47.50           O
ATOM    186  CB  ASN C  28      29.046 -59.404  -9.170  1.00 28.63           C
ATOM    187  CG  ASN C  28      28.900 -60.916  -9.210  1.00 38.31           C
ATOM    188  OD1 ASN C  28      27.954 -61.449  -9.790  1.00 35.08           O
ATOM    189  ND2 ASN C  28      29.840 -61.614  -8.585  1.00 45.39           N
ATOM    190  N   GLY C  29      27.594 -59.665 -12.417  1.00 39.99           N
ATOM    191  CA  GLY C  29      27.820 -60.188 -13.743  1.00 44.37           C
ATOM    192  C   GLY C  29      27.978 -61.692 -13.823  1.00 46.35           C
ATOM    193  O   GLY C  29      27.834 -62.258 -14.912  1.00 52.27           O
ATOM    194  N   GLY C  30      28.264 -62.355 -12.705  1.00 44.08           N
ATOM    195  CA  GLY C  30      28.502 -63.784 -12.740  1.00 40.29           C
ATOM    196  C   GLY C  30      27.249 -64.572 -13.073  1.00 42.79           C
ATOM    197  O   GLY C  30      26.132 -64.202 -12.712  1.00 48.71           O
ATOM    198  N   GLY C  31      27.450 -65.680 -13.783  1.00 35.71           N
ATOM    199  CA  GLY C  31      26.366 -66.567 -14.150  1.00 38.33           C
ATOM    200  C   GLY C  31      25.356 -65.896 -15.061  1.00 42.43           C
ATOM    201  O   GLY C  31      25.665 -64.967 -15.815  1.00 37.57           O
ATOM    202  N   SER C  32      24.117 -66.379 -14.986  1.00 30.71           N
ATOM    203  CA  SER C  32      23.010 -65.847 -15.771  1.00 35.62           C
ATOM    204  C   SER C  32      21.850 -65.551 -14.835  1.00 34.51           C
ATOM    205  O   SER C  32      21.311 -66.466 -14.206  1.00 42.12           O
ATOM    206  CB  SER C  32      22.585 -66.833 -16.864  1.00 39.59           C
ATOM    207  OG  SER C  32      21.203 -66.710 -17.155  1.00 48.21           O
ATOM    208  N   VAL C  33      21.474 -64.277 -14.738  1.00 28.92           N
ATOM    209  CA  VAL C  33      20.377 -63.832 -13.885  1.00 31.87           C
ATOM    210  C   VAL C  33      19.421 -63.001 -14.729  1.00 39.25           C
ATOM    211  O   VAL C  33      19.851 -62.087 -15.443  1.00 38.04           O
ATOM    212  CB  VAL C  33      20.879 -63.016 -12.678  1.00 33.38           C
ATOM    213  CG1 VAL C  33      19.739 -62.750 -11.707  1.00 33.92           C
ATOM    214  CG2 VAL C  33      22.025 -63.737 -11.978  1.00 22.77           C
ATOM    215  N   SER C  34      18.128 -63.312 -14.645  1.00 26.18           N
ATOM    216  CA  SER C  34      17.099 -62.624 -15.413  1.00 41.18           C
ATOM    217  C   SER C  34      16.034 -62.089 -14.468  1.00 36.32           C
ATOM    218  O   SER C  34      15.465 -62.847 -13.678  1.00 35.99           O
ATOM    219  CB  SER C  34      16.464 -63.556 -16.451  1.00 38.23           C
ATOM    220  OG  SER C  34      17.427 -64.006 -17.388  1.00 40.72           O
ATOM    221  N   TYR C  35      15.763 -60.789 -14.562  1.00 36.97           N
ATOM    222  CA  TYR C  35      14.808 -60.102 -13.705  1.00 30.65           C
ATOM    223  C   TYR C  35      13.691 -59.517 -14.559  1.00 31.88           C
ATOM    224  O   TYR C  35      13.919 -59.086 -15.694  1.00 31.78           O
ATOM    225  CB  TYR C  35      15.511 -58.998 -12.895  1.00 24.96           C
ATOM    226  CG  TYR C  35      14.605 -58.103 -12.075  1.00 22.41           C
ATOM    227  CD1 TYR C  35      14.059 -56.947 -12.619  1.00 25.26           C
ATOM    228  CD2 TYR C  35      14.320 -58.398 -10.747  1.00 26.22           C
ATOM    229  CE1 TYR C  35      13.239 -56.122 -11.872  1.00 30.16           C
ATOM    230  CE2 TYR C  35      13.501 -57.576  -9.991  1.00 28.72           C
ATOM    231  CZ  TYR C  35      12.964 -56.440 -10.560  1.00 29.67           C
ATOM    232  OH  TYR C  35      12.150 -55.618  -9.815  1.00 26.84           O
ATOM    233  N   ASN C  36      12.477 -59.504 -14.010  1.00 22.49           N
ATOM    234  CA  ASN C  36      11.313 -59.011 -14.736  1.00 27.09           C
ATOM    235  C   ASN C  36      10.373 -58.283 -13.789  1.00 29.14           C
ATOM    236  O   ASN C  36       9.961 -58.842 -12.768  1.00 37.32           O
ATOM    237  CB  ASN C  36      10.564 -60.156 -15.428  1.00 36.74           C
ATOM    238  CG  ASN C  36      11.256 -60.627 -16.689  1.00 51.52           C
ATOM    239  OD1 ASN C  36      11.941 -61.650 -16.688  1.00 49.82           O
ATOM    240  ND2 ASN C  36      11.083 -59.881 -17.773  1.00 43.78           N
ATOM    241  N   ASN C  37      10.034 -57.045 -14.134  1.00 28.18           N
ATOM    242  CA  ASN C  37       9.014 -56.307 -13.409  1.00 31.65           C
ATOM    243  C   ASN C  37       7.627 -56.715 -13.892  1.00 36.25           C
ATOM    244  O   ASN C  37       7.426 -57.042 -15.065  1.00 33.03           O
ATOM    245  CB  ASN C  37       9.203 -54.800 -13.588  1.00 27.93           C
ATOM    246  CG  ASN C  37      10.309 -54.240 -12.712  1.00 39.63           C
ATOM    247  OD1 ASN C  37      10.467 -54.640 -11.558  1.00 33.12           O
ATOM    248  ND2 ASN C  37      11.078 -53.305 -13.257  1.00 29.32           N
ATOM    249  N   GLY C  38       6.668 -56.695 -12.972  1.00 35.08           N
ATOM    250  CA  GLY C  38       5.306 -57.064 -13.301  1.00 23.75           C
ATOM    251  C   GLY C  38       4.294 -56.003 -12.925  1.00 35.94           C
ATOM    252  O   GLY C  38       4.661 -54.859 -12.638  1.00 38.04           O
ATOM    253  N   ALA C  39       3.015 -56.369 -12.928  1.00 35.14           N
ATOM    254  CA  ALA C  39       1.967 -55.435 -12.548  1.00 39.10           C
ATOM    255  C   ALA C  39       2.095 -55.055 -11.077  1.00 38.16           C
ATOM    256  O   ALA C  39       2.536 -55.850 -10.243  1.00 47.15           O
ATOM    257  CB  ALA C  39       0.588 -56.039 -12.814  1.00 46.08           C
ATOM    258  N   ALA C  40       1.704 -53.816 -10.770  1.00 33.58           N
ATOM    259  CA  ALA C  40       1.742 -53.284  -9.412  1.00 44.22           C
ATOM    260  C   ALA C  40       3.133 -53.417  -8.804  1.00 45.12           C
ATOM    261  O   ALA C  40       4.112 -52.908  -9.359  1.00 37.26           O
ATOM    262  CB  ALA C  40       0.704 -53.983  -8.530  1.00 36.00           C
ATOM    263  N   GLY C  41       3.230 -54.102  -7.667  1.00 39.71           N
ATOM    264  CA  GLY C  41       4.504 -54.264  -6.996  1.00 41.66           C
ATOM    265  C   GLY C  41       5.054 -55.672  -7.072  1.00 40.43           C
ATOM    266  O   GLY C  41       5.680 -56.151  -6.122  1.00 35.54           O
ATOM    267  N   GLN C  42       4.833 -56.345  -8.196  1.00 33.93           N
ATOM    268  CA  GLN C  42       5.287 -57.714  -8.385  1.00 35.30           C
ATOM    269  C   GLN C  42       6.536 -57.742  -9.255  1.00 40.57           C
ATOM    270  O   GLN C  42       6.666 -56.961 -10.202  1.00 34.83           O
ATOM    271  CB  GLN C  42       4.190 -58.573  -9.019  1.00 43.57           C
ATOM    272  CG  GLN C  42       4.532 -60.055  -9.108  1.00 52.06           C
ATOM    273  CD  GLN C  42       5.089 -60.444 -10.464  1.00 58.15           C
ATOM    274  OE1 GLN C  42       4.707 -59.880 -11.489  1.00 67.63           O
ATOM    275  NE2 GLN C  42       6.000 -61.410 -10.476  1.00 54.83           N
ATOM    276  N   TYR C  43       7.454 -58.646  -8.922  1.00 32.11           N
ATOM    277  CA  TYR C  43       8.646 -58.887  -9.717  1.00 32.17           C
ATOM    278  C   TYR C  43       8.952 -60.377  -9.691  1.00 30.67           C
ATOM    279  O   TYR C  43       8.423 -61.128  -8.868  1.00 32.89           O
ATOM    280  CB  TYR C  43       9.848 -58.079  -9.204  1.00 28.86           C
ATOM    281  CG  TYR C  43      10.406 -58.575  -7.887  1.00 27.33           C
ATOM    282  CD1 TYR C  43       9.877 -58.138  -6.680  1.00 33.98           C
ATOM    283  CD2 TYR C  43      11.464 -59.477  -7.850  1.00 25.01           C
ATOM    284  CE1 TYR C  43      10.382 -58.587  -5.473  1.00 22.69           C
ATOM    285  CE2 TYR C  43      11.975 -59.933  -6.647  1.00 19.78           C
ATOM    286  CZ  TYR C  43      11.430 -59.484  -5.462  1.00 27.06           C
ATOM    287  OH  TYR C  43      11.937 -59.933  -4.264  1.00 29.55           O
ATOM    288  N   SER C  44       9.817 -60.802 -10.607  1.00 26.39           N
ATOM    289  CA  SER C  44      10.272 -62.183 -10.637  1.00 30.75           C
ATOM    290  C   SER C  44      11.722 -62.205 -11.093  1.00 29.22           C
ATOM    291  O   SER C  44      12.199 -61.277 -11.750  1.00 35.93           O
ATOM    292  CB  SER C  44       9.398 -63.052 -11.550  1.00 41.38           C
ATOM    293  OG  SER C  44       9.475 -62.621 -12.897  1.00 44.35           O
ATOM    294  N   VAL C  45      12.423 -63.275 -10.730  1.00 28.56           N
ATOM    295  CA  VAL C  45      13.835 -63.412 -11.071  1.00 32.02           C
ATOM    296  C   VAL C  45      14.159 -64.891 -11.237  1.00 36.54           C
ATOM    297  O   VAL C  45      13.603 -65.748 -10.542  1.00 39.02           O
ATOM    298  CB  VAL C  45      14.736 -62.733 -10.013  1.00 30.19           C
ATOM    299  CG1 VAL C  45      14.638 -63.445  -8.675  1.00 25.48           C
ATOM    300  CG2 VAL C  45      16.180 -62.667 -10.493  1.00 29.93           C
ATOM    301  N   ASN C  46      15.049 -65.185 -12.186  1.00 31.77           N
ATOM    302  CA  ASN C  46      15.522 -66.538 -12.453  1.00 39.15           C
ATOM    303  C   ASN C  46      17.027 -66.488 -12.659  1.00 40.47           C
ATOM    304  O   ASN C  46      17.511 -65.709 -13.485  1.00 41.04           O
ATOM    305  CB  ASN C  46      14.843 -67.134 -13.692  1.00 41.73           C
ATOM    306  CG  ASN C  46      13.508 -67.773 -13.377  1.00 50.69           C
ATOM    307  OD1 ASN C  46      12.490 -67.090 -13.269  1.00 56.38           O
ATOM    308  ND2 ASN C  46      13.503 -69.094 -13.237  1.00 56.65           N
ATOM    309  N   TRP C  47      17.765 -67.313 -11.918  1.00 31.75           N
ATOM    310  CA  TRP C  47      19.218 -67.276 -11.980  1.00 38.05           C
ATOM    311  C   TRP C  47      19.779 -68.689 -12.060  1.00 31.27           C
ATOM    312  O   TRP C  47      19.150 -69.654 -11.620  1.00 34.94           O
ATOM    313  CB  TRP C  47      19.819 -66.520 -10.781  1.00 28.43           C
ATOM    314  CG  TRP C  47      19.531 -67.109  -9.426  1.00 33.14           C
ATOM    315  CD1 TRP C  47      20.404 -67.795  -8.633  1.00 34.63           C
ATOM    316  CD2 TRP C  47      18.301 -67.031  -8.691  1.00 29.02           C
ATOM    317  NE1 TRP C  47      19.792 -68.163  -7.459  1.00 23.56           N
ATOM    318  CE2 TRP C  47      18.501 -67.705  -7.469  1.00 23.57           C
ATOM    319  CE3 TRP C  47      17.050 -66.462  -8.949  1.00 36.05           C
ATOM    320  CZ2 TRP C  47      17.497 -67.828  -6.510  1.00 30.40           C
ATOM    321  CZ3 TRP C  47      16.054 -66.586  -7.995  1.00 33.63           C
ATOM    322  CH2 TRP C  47      16.284 -67.263  -6.791  1.00 42.47           C
ATOM    323  N   LYS C  48      20.976 -68.794 -12.637  1.00 33.07           N
ATOM    324  CA  LYS C  48      21.648 -70.072 -12.842  1.00 37.03           C
ATOM    325  C   LYS C  48      23.144 -69.868 -12.662  1.00 42.13           C
ATOM    326  O   LYS C  48      23.766 -69.138 -13.441  1.00 51.46           O
ATOM    327  CB  LYS C  48      21.346 -70.637 -14.234  1.00 47.44           C
ATOM    328  CG  LYS C  48      21.396 -72.155 -14.322  1.00 55.80           C
ATOM    329  CD  LYS C  48      22.791 -72.647 -14.679  1.00 50.59           C
ATOM    330  CE  LYS C  48      22.775 -74.123 -15.039  1.00 56.80           C
ATOM    331  NZ  LYS C  48      22.036 -74.930 -14.028  1.00 47.53           N
ATOM    332  N   ASP C  49      23.714 -70.514 -11.643  1.00 34.44           N
ATOM    333  CA  ASP C  49      25.140 -70.401 -11.331  1.00 33.89           C
ATOM    334  C   ASP C  49      25.553 -68.942 -11.165  1.00 44.03           C
ATOM    335  O   ASP C  49      26.620 -68.519 -11.615  1.00 36.94           O
ATOM    336  CB  ASP C  49      25.994 -71.092 -12.395  1.00 44.31           C
ATOM    337  CG  ASP C  49      25.739 -72.583 -12.469  1.00 57.33           C
ATOM    338  OD1 ASP C  49      25.262 -73.155 -11.466  1.00 49.74           O
ATOM    339  OD2 ASP C  49      26.017 -73.182 -13.529  1.00 58.84           O
ATOM    340  N   CYS C  50      24.694 -68.166 -10.507  1.00 35.93           N
ATOM    341  CA  CYS C  50      24.934 -66.742 -10.336  1.00 34.31           C
ATOM    342  C   CYS C  50      26.204 -66.496  -9.529  1.00 32.81           C
ATOM    343  O   CYS C  50      26.727 -67.381  -8.849  1.00 32.42           O
ATOM    344  CB  CYS C  50      23.746 -66.084  -9.637  1.00 28.76           C
ATOM    345  SG  CYS C  50      23.716 -66.343  -7.845  1.00 37.33           S
ATOM    346  N   GLY C  51      26.707 -65.270  -9.623  1.00 38.74           N
ATOM    347  CA  GLY C  51      27.782 -64.839  -8.756  1.00 34.08           C
ATOM    348  C   GLY C  51      27.217 -64.228  -7.492  1.00 41.93           C
ATOM    349  O   GLY C  51      27.204 -64.861  -6.433  1.00 33.64           O
ATOM    350  N   SER C  52      26.727 -62.997  -7.604  1.00 30.30           N
ATOM    351  CA  SER C  52      26.058 -62.319  -6.503  1.00 33.46           C
ATOM    352  C   SER C  52      25.083 -61.314  -7.093  1.00 38.56           C
ATOM    353  O   SER C  52      25.455 -60.546  -7.985  1.00 34.59           O
ATOM    354  CB  SER C  52      27.065 -61.618  -5.584  1.00 39.04           C
ATOM    355  OG  SER C  52      26.442 -61.165  -4.395  1.00 39.89           O
ATOM    356  N   PHE C  53      23.843 -61.326  -6.608  1.00 27.05           N
ATOM    357  CA  PHE C  53      22.849 -60.393  -7.113  1.00 28.01           C
ATOM    358  C   PHE C  53      21.837 -60.068  -6.026  1.00 27.20           C
ATOM    359  O   PHE C  53      21.591 -60.868  -5.120  1.00 27.81           O
ATOM    360  CB  PHE C  53      22.140 -60.939  -8.364  1.00 30.06           C
ATOM    361  CG  PHE C  53      21.067 -61.958  -8.076  1.00 29.22           C
ATOM    362  CD1 PHE C  53      19.748 -61.570  -7.889  1.00 27.13           C
ATOM    363  CD2 PHE C  53      21.375 -63.307  -8.021  1.00 26.34           C
ATOM    364  CE1 PHE C  53      18.764 -62.507  -7.632  1.00 29.26           C
ATOM    365  CE2 PHE C  53      20.393 -64.247  -7.770  1.00 29.18           C
ATOM    366  CZ  PHE C  53      19.087 -63.846  -7.572  1.00 24.02           C
ATOM    367  N   THR C  54      21.262 -58.870  -6.126  1.00 21.94           N
ATOM    368  CA  THR C  54      20.137 -58.448  -5.306  1.00 27.64           C
ATOM    369  C   THR C  54      19.042 -57.924  -6.223  1.00 25.18           C
ATOM    370  O   THR C  54      19.321 -57.340  -7.274  1.00 29.02           O
ATOM    371  CB  THR C  54      20.533 -57.363  -4.290  1.00 25.36           C
ATOM    372  OG1 THR C  54      20.964 -56.186  -4.986  1.00 29.96           O
ATOM    373  CG2 THR C  54      21.654 -57.855  -3.384  1.00 25.22           C
ATOM    374  N   SER C  55      17.791 -58.137  -5.822  1.00 23.68           N
ATOM    375  CA  SER C  55      16.669 -57.778  -6.677  1.00 28.76           C
ATOM    376  C   SER C  55      15.413 -57.641  -5.833  1.00 25.47           C
ATOM    377  O   SER C  55      15.240 -58.346  -4.836  1.00 27.02           O
ATOM    378  CB  SER C  55      16.455 -58.825  -7.776  1.00 27.41           C
ATOM    379  OG  SER C  55      16.158 -60.092  -7.213  1.00 28.09           O
ATOM    380  N   GLY C  56      14.539 -56.735  -6.245  1.00 21.18           N
ATOM    381  CA  GLY C  56      13.265 -56.589  -5.573  1.00 22.25           C
ATOM    382  C   GLY C  56      12.638 -55.242  -5.841  1.00 30.06           C
ATOM    383  O   GLY C  56      13.272 -54.313  -6.344  1.00 26.13           O
ATOM    384  N   LYS C  57      11.359 -55.158  -5.492  1.00 24.17           N
ATOM    385  CA  LYS C  57      10.588 -53.928  -5.559  1.00 25.34           C
ATOM    386  C   LYS C  57      10.312 -53.419  -4.152  1.00 27.05           C
ATOM    387  O   LYS C  57      10.366 -54.168  -3.172  1.00 25.36           O
ATOM    388  CB  LYS C  57       9.266 -54.145  -6.303  1.00 27.80           C
ATOM    389  CG  LYS C  57       9.341 -53.901  -7.798  1.00 32.72           C
ATOM    390  CD  LYS C  57       7.993 -54.140  -8.456  1.00 32.84           C
ATOM    391  CE  LYS C  57       7.896 -53.417  -9.786  1.00 34.37           C
ATOM    392  NZ  LYS C  57       6.734 -53.890 -10.589  1.00 39.73           N
ATOM    393  N   GLY C  58      10.012 -52.128  -4.061  1.00 23.07           N
ATOM    394  CA  GLY C  58       9.720 -51.528  -2.776  1.00 24.27           C
ATOM    395  C   GLY C  58       9.528 -50.029  -2.840  1.00 25.84           C
ATOM    396  O   GLY C  58       8.760 -49.528  -3.667  1.00 29.74           O
ATOM    397  N   TRP C  59      10.228 -49.301  -1.974  1.00 27.86           N
ATOM    398  CA  TRP C  59      10.083 -47.859  -1.859  1.00 33.75           C
ATOM    399  C   TRP C  59      11.435 -47.184  -2.038  1.00 28.73           C
ATOM    400  O   TRP C  59      12.455 -47.670  -1.540  1.00 32.27           O
ATOM    401  CB  TRP C  59       9.472 -47.481  -0.504  1.00 38.66           C
ATOM    402  CG  TRP C  59       8.098 -48.049  -0.314  1.00 40.00           C
ATOM    403  CD1 TRP C  59       6.911 -47.399  -0.488  1.00 39.13           C
ATOM    404  CD2 TRP C  59       7.768 -49.391   0.071  1.00 31.81           C
ATOM    405  NE1 TRP C  59       5.863 -48.249  -0.230  1.00 36.34           N
ATOM    406  CE2 TRP C  59       6.362 -49.478   0.115  1.00 29.46           C
ATOM    407  CE3 TRP C  59       8.524 -50.524   0.387  1.00 31.69           C
ATOM    408  CZ2 TRP C  59       5.697 -50.653   0.461  1.00 28.35           C
ATOM    409  CZ3 TRP C  59       7.862 -51.690   0.728  1.00 32.17           C
ATOM    410  CH2 TRP C  59       6.463 -51.745   0.763  1.00 32.93           C
ATOM    411  N   ALA C  60      11.435 -46.061  -2.759  1.00 35.86           N
ATOM    412  CA  ALA C  60      12.662 -45.312  -2.995  1.00 35.04           C
ATOM    413  C   ALA C  60      13.147 -44.570  -1.759  1.00 41.81           C
ATOM    414  O   ALA C  60      14.227 -43.975  -1.803  1.00 38.32           O
ATOM    415  CB  ALA C  60      12.463 -44.322  -4.143  1.00 28.62           C
ATOM    416  N   THR C  61      12.374 -44.576  -0.674  1.00 45.65           N
ATOM    417  CA  THR C  61      12.787 -43.989   0.597  1.00 35.68           C
ATOM    418  C   THR C  61      12.201 -44.846   1.709  1.00 34.20           C
ATOM    419  O   THR C  61      10.978 -44.900   1.874  1.00 39.49           O
ATOM    420  CB  THR C  61      12.325 -42.537   0.731  1.00 38.51           C
ATOM    421  OG1 THR C  61      13.085 -41.709  -0.157  1.00 45.11           O
ATOM    422  CG2 THR C  61      12.521 -42.046   2.159  1.00 43.92           C
ATOM    423  N   GLY C  62      13.067 -45.515   2.461  1.00 33.89           N
ATOM    424  CA  GLY C  62      12.612 -46.360   3.542  1.00 31.19           C
ATOM    425  C   GLY C  62      11.978 -45.570   4.670  1.00 39.94           C
ATOM    426  O   GLY C  62      12.085 -44.346   4.767  1.00 35.31           O
ATOM    427  N   SER C  63      11.295 -46.303   5.540  1.00 30.42           N
ATOM    428  CA  SER C  63      10.643 -45.738   6.717  1.00 44.89           C
ATOM    429  C   SER C  63      10.268 -46.896   7.631  1.00 45.53           C
ATOM    430  O   SER C  63      10.551 -48.062   7.337  1.00 40.96           O
ATOM    431  CB  SER C  63       9.418 -44.901   6.338  1.00 51.40           C
ATOM    432  OG  SER C  63       8.285 -45.725   6.126  1.00 51.33           O
ATOM    433  N   ALA C  64       9.616 -46.566   8.746  1.00 48.04           N
ATOM    434  CA  ALA C  64       9.151 -47.581   9.683  1.00 49.61           C
ATOM    435  C   ALA C  64       7.808 -48.145   9.237  1.00 59.38           C
ATOM    436  O   ALA C  64       7.002 -48.581  10.066  1.00 52.09           O
ATOM    437  CB  ALA C  64       9.048 -47.001  11.095  1.00 61.27           C
ATOM    438  N   ARG C  65       7.566 -48.144   7.929  1.00 45.90           N
ATOM    439  CA  ARG C  65       6.309 -48.619   7.378  1.00 50.44           C
ATOM    440  C   ARG C  65       6.159 -50.125   7.571  1.00 38.91           C
ATOM    441  O   ARG C  65       7.131 -50.856   7.786  1.00 40.65           O
ATOM    442  CB  ARG C  65       6.221 -48.284   5.888  1.00 52.05           C
ATOM    443  CG  ARG C  65       7.025 -49.232   5.005  1.00 43.85           C
ATOM    444  CD  ARG C  65       6.873 -48.899   3.532  1.00 37.94           C
ATOM    445  NE  ARG C  65       7.738 -47.795   3.128  1.00 41.59           N
ATOM    446  CZ  ARG C  65       7.295 -46.602   2.748  1.00 44.80           C
ATOM    447  NH1 ARG C  65       5.992 -46.356   2.718  1.00 60.66           N
ATOM    448  NH2 ARG C  65       8.154 -45.654   2.397  1.00 46.01           N
ATOM    449  N   ASN C  66       4.913 -50.584   7.497  1.00 45.79           N
ATOM    450  CA  ASN C  66       4.633 -52.009   7.419  1.00 41.39           C
ATOM    451  C   ASN C  66       4.756 -52.467   5.972  1.00 51.36           C
ATOM    452  O   ASN C  66       4.373 -51.748   5.045  1.00 53.11           O
ATOM    453  CB  ASN C  66       3.235 -52.316   7.955  1.00 49.35           C
ATOM    454  CG  ASN C  66       3.055 -51.883   9.396  1.00 60.39           C
ATOM    455  OD1 ASN C  66       3.755 -52.357  10.290  1.00 69.21           O
ATOM    456  ND2 ASN C  66       2.112 -50.978   9.629  1.00 53.24           N
ATOM    457  N   ILE C  67       5.299 -53.665   5.779  1.00 52.42           N
ATOM    458  CA  ILE C  67       5.630 -54.172   4.453  1.00 45.84           C
ATOM    459  C   ILE C  67       4.911 -55.496   4.248  1.00 52.79           C
ATOM    460  O   ILE C  67       5.067 -56.426   5.050  1.00 46.22           O
ATOM    461  CB  ILE C  67       7.147 -54.334   4.269  1.00 43.03           C
ATOM    462  CG1 ILE C  67       7.801 -52.964   4.078  1.00 36.09           C
ATOM    463  CG2 ILE C  67       7.450 -55.242   3.088  1.00 34.01           C
ATOM    464  CD1 ILE C  67       9.306 -53.014   3.969  1.00 44.42           C
ATOM    465  N   ASN C  68       4.130 -55.582   3.174  1.00 44.07           N
ATOM    466  CA  ASN C  68       3.395 -56.786   2.816  1.00 42.19           C
ATOM    467  C   ASN C  68       4.072 -57.456   1.629  1.00 40.67           C
ATOM    468  O   ASN C  68       4.376 -56.796   0.629  1.00 49.37           O
ATOM    469  CB  ASN C  68       1.938 -56.459   2.478  1.00 43.76           C
ATOM    470  CG  ASN C  68       1.253 -55.666   3.571  1.00 42.99           C
ATOM    471  OD1 ASN C  68       0.796 -56.228   4.567  1.00 48.53           O
ATOM    472  ND2 ASN C  68       1.181 -54.352   3.394  1.00 42.37           N
ATOM    473  N   PHE C  69       4.309 -58.760   1.743  1.00 32.36           N
ATOM    474  CA  PHE C  69       4.924 -59.531   0.676  1.00 34.42           C
ATOM    475  C   PHE C  69       4.240 -60.886   0.582  1.00 41.21           C
ATOM    476  O   PHE C  69       3.747 -61.417   1.580  1.00 45.04           O
ATOM    477  CB  PHE C  69       6.434 -59.712   0.902  1.00 37.95           C
ATOM    478  CG  PHE C  69       6.773 -60.741   1.943  1.00 26.58           C
ATOM    479  CD1 PHE C  69       6.722 -60.424   3.290  1.00 32.95           C
ATOM    480  CD2 PHE C  69       7.146 -62.024   1.575  1.00 22.31           C
ATOM    481  CE1 PHE C  69       7.034 -61.368   4.252  1.00 38.04           C
ATOM    482  CE2 PHE C  69       7.458 -62.972   2.531  1.00 32.14           C
ATOM    483  CZ  PHE C  69       7.402 -62.644   3.871  1.00 25.93           C
ATOM    484  N   SER C  70       4.216 -61.438  -0.629  1.00 43.50           N
ATOM    485  CA  SER C  70       3.625 -62.747  -0.868  1.00 39.35           C
ATOM    486  C   SER C  70       4.092 -63.254  -2.224  1.00 38.31           C
ATOM    487  O   SER C  70       4.299 -62.470  -3.154  1.00 53.74           O
ATOM    488  CB  SER C  70       2.093 -62.695  -0.816  1.00 44.47           C
ATOM    489  OG  SER C  70       1.544 -62.501  -2.107  1.00 53.95           O
ATOM    490  N   GLY C  71       4.258 -64.567  -2.323  1.00 36.63           N
ATOM    491  CA  GLY C  71       4.673 -65.170  -3.576  1.00 38.42           C
ATOM    492  C   GLY C  71       5.353 -66.507  -3.331  1.00 39.73           C
ATOM    493  O   GLY C  71       5.123 -67.159  -2.315  1.00 44.49           O
ATOM    494  N   SER C  72       6.192 -66.890  -4.291  1.00 37.73           N
ATOM    495  CA  SER C  72       6.913 -68.154  -4.257  1.00 44.55           C
ATOM    496  C   SER C  72       8.413 -67.895  -4.306  1.00 52.36           C
ATOM    497  O   SER C  72       8.876 -66.993  -5.013  1.00 47.07           O
ATOM    498  CB  SER C  72       6.497 -69.062  -5.418  1.00 43.47           C
ATOM    499  OG  SER C  72       7.426 -68.989  -6.486  1.00 55.32           O
ATOM    500  N   PHE C  73       9.168 -68.698  -3.557  1.00 47.82           N
ATOM    501  CA  PHE C  73      10.614 -68.525  -3.414  1.00 47.52           C
ATOM    502  C   PHE C  73      11.238 -69.918  -3.419  1.00 42.00           C
ATOM    503  O   PHE C  73      11.152 -70.643  -2.423  1.00 42.68           O
ATOM    504  CB  PHE C  73      10.940 -67.757  -2.137  1.00 35.70           C
ATOM    505  CG  PHE C  73      12.406 -67.695  -1.812  1.00 43.32           C
ATOM    506  CD1 PHE C  73      13.255 -66.860  -2.520  1.00 44.24           C
ATOM    507  CD2 PHE C  73      12.930 -68.455  -0.779  1.00 48.92           C
ATOM    508  CE1 PHE C  73      14.603 -66.797  -2.213  1.00 45.01           C
ATOM    509  CE2 PHE C  73      14.274 -68.395  -0.466  1.00 48.30           C
ATOM    510  CZ  PHE C  73      15.113 -67.566  -1.185  1.00 37.36           C
ATOM    511  N   ASN C  74      11.863 -70.289  -4.537  1.00 43.90           N
ATOM    512  CA  ASN C  74      12.378 -71.643  -4.750  1.00 40.00           C
ATOM    513  C   ASN C  74      13.846 -71.586  -5.149  1.00 37.89           C
ATOM    514  O   ASN C  74      14.183 -71.650  -6.339  1.00 41.54           O
ATOM    515  CB  ASN C  74      11.558 -72.379  -5.810  1.00 43.26           C
ATOM    516  CG  ASN C  74      10.071 -72.327  -5.531  1.00 60.67           C
ATOM    517  OD1 ASN C  74       9.362 -71.457  -6.038  1.00 66.48           O
ATOM    518  ND2 ASN C  74       9.589 -73.260  -4.718  1.00 55.54           N
ATOM    519  N   PRO C  75      14.750 -71.476  -4.179  1.00 50.94           N
ATOM    520  CA  PRO C  75      16.180 -71.517  -4.487  1.00 46.06           C
ATOM    521  C   PRO C  75      16.745 -72.928  -4.451  1.00 44.62           C
ATOM    522  O   PRO C  75      16.269 -73.808  -3.732  1.00 48.42           O
ATOM    523  CB  PRO C  75      16.787 -70.664  -3.366  1.00 44.94           C
ATOM    524  CG  PRO C  75      15.898 -70.941  -2.200  1.00 41.01           C
ATOM    525  CD  PRO C  75      14.505 -71.168  -2.759  1.00 39.11           C
ATOM    526  N   SER C  76      17.785 -73.131  -5.255  1.00 40.68           N
ATOM    527  CA  SER C  76      18.579 -74.358  -5.247  1.00 52.60           C
ATOM    528  C   SER C  76      20.000 -73.959  -4.864  1.00 46.50           C
ATOM    529  O   SER C  76      20.903 -73.917  -5.703  1.00 47.79           O
ATOM    530  CB  SER C  76      18.528 -75.081  -6.603  1.00 49.31           C
ATOM    531  OG  SER C  76      18.653 -74.167  -7.677  1.00 61.89           O
ATOM    532  N   GLY C  77      20.190 -73.653  -3.584  1.00 50.95           N
ATOM    533  CA  GLY C  77      21.471 -73.190  -3.092  1.00 41.61           C
ATOM    534  C   GLY C  77      21.338 -72.021  -2.137  1.00 43.56           C
ATOM    535  O   GLY C  77      20.333 -71.897  -1.432  1.00 46.00           O
ATOM    536  N   ASN C  78      22.346 -71.153  -2.113  1.00 35.69           N
ATOM    537  CA  ASN C  78      22.363 -70.013  -1.206  1.00 35.63           C
ATOM    538  C   ASN C  78      21.527 -68.875  -1.782  1.00 37.40           C
ATOM    539  O   ASN C  78      21.839 -68.353  -2.858  1.00 36.19           O
ATOM    540  CB  ASN C  78      23.801 -69.558  -0.968  1.00 42.74           C
ATOM    541  CG  ASN C  78      23.926 -68.594   0.193  1.00 40.97           C
ATOM    542  OD1 ASN C  78      22.941 -68.269   0.856  1.00 39.44           O
ATOM    543  ND2 ASN C  78      25.144 -68.130   0.446  1.00 44.76           N
ATOM    544  N   ALA C  79      20.472 -68.488  -1.067  1.00 26.88           N
ATOM    545  CA  ALA C  79      19.635 -67.373  -1.488  1.00 36.35           C
ATOM    546  C   ALA C  79      18.852 -66.853  -0.292  1.00 30.83           C
ATOM    547  O   ALA C  79      18.541 -67.605   0.635  1.00 33.53           O
ATOM    548  CB  ALA C  79      18.678 -67.773  -2.615  1.00 29.16           C
ATOM    549  N   TYR C  80      18.536 -65.559  -0.327  1.00 29.05           N
ATOM    550  CA  TYR C  80      17.806 -64.893   0.741  1.00 26.34           C
ATOM    551  C   TYR C  80      16.514 -64.286   0.208  1.00 38.08           C
ATOM    552  O   TYR C  80      16.425 -63.897  -0.960  1.00 33.33           O
ATOM    553  CB  TYR C  80      18.635 -63.773   1.390  1.00 27.28           C
ATOM    554  CG  TYR C  80      19.998 -64.178   1.906  1.00 26.15           C
ATOM    555  CD1 TYR C  80      20.217 -65.435   2.453  1.00 22.26           C
ATOM    556  CD2 TYR C  80      21.064 -63.289   1.859  1.00 23.89           C
ATOM    557  CE1 TYR C  80      21.464 -65.798   2.931  1.00 29.82           C
ATOM    558  CE2 TYR C  80      22.312 -63.642   2.333  1.00 23.39           C
ATOM    559  CZ  TYR C  80      22.507 -64.896   2.868  1.00 32.21           C
ATOM    560  OH  TYR C  80      23.750 -65.248   3.340  1.00 39.74           O
ATOM    561  N   LEU C  81      15.515 -64.203   1.085  1.00 26.90           N
ATOM    562  CA  LEU C  81      14.321 -63.395   0.861  1.00 32.74           C
ATOM    563  C   LEU C  81      14.099 -62.559   2.109  1.00 28.17           C
ATOM    564  O   LEU C  81      13.891 -63.110   3.195  1.00 37.52           O
ATOM    565  CB  LEU C  81      13.094 -64.261   0.562  1.00 29.09           C
ATOM    566  CG  LEU C  81      11.780 -63.483   0.435  1.00 34.55           C
ATOM    567  CD1 LEU C  81      11.811 -62.563  -0.779  1.00 34.68           C
ATOM    568  CD2 LEU C  81      10.584 -64.424   0.369  1.00 27.12           C
ATOM    569  N   ALA C  82      14.147 -61.236   1.964  1.00 24.43           N
ATOM    570  CA  ALA C  82      14.165 -60.385   3.144  1.00 30.48           C
ATOM    571  C   ALA C  82      13.716 -58.976   2.797  1.00 29.00           C
ATOM    572  O   ALA C  82      13.911 -58.504   1.675  1.00 34.08           O
ATOM    573  CB  ALA C  82      15.567 -60.335   3.760  1.00 29.93           C
ATOM    574  N   VAL C  83      13.111 -58.313   3.784  1.00 28.93           N
ATOM    575  CA  VAL C  83      13.036 -56.859   3.761  1.00 29.02           C
ATOM    576  C   VAL C  83      14.449 -56.313   3.899  1.00 33.26           C
ATOM    577  O   VAL C  83      15.209 -56.732   4.782  1.00 32.25           O
ATOM    578  CB  VAL C  83      12.117 -56.342   4.879  1.00 33.03           C
ATOM    579  CG1 VAL C  83      12.288 -54.841   5.057  1.00 32.75           C
ATOM    580  CG2 VAL C  83      10.667 -56.684   4.574  1.00 37.34           C
ATOM    581  N   TYR C  84      14.815 -55.386   3.020  1.00 34.22           N
ATOM    582  CA  TYR C  84      16.215 -55.039   2.839  1.00 22.06           C
ATOM    583  C   TYR C  84      16.326 -53.572   2.460  1.00 30.01           C
ATOM    584  O   TYR C  84      15.485 -53.050   1.723  1.00 34.32           O
ATOM    585  CB  TYR C  84      16.834 -55.946   1.769  1.00 33.82           C
ATOM    586  CG  TYR C  84      18.204 -55.561   1.262  1.00 20.69           C
ATOM    587  CD1 TYR C  84      18.352 -54.718   0.168  1.00 23.54           C
ATOM    588  CD2 TYR C  84      19.350 -56.081   1.849  1.00 25.53           C
ATOM    589  CE1 TYR C  84      19.605 -54.379  -0.309  1.00 28.13           C
ATOM    590  CE2 TYR C  84      20.606 -55.748   1.379  1.00 28.67           C
ATOM    591  CZ  TYR C  84      20.727 -54.898   0.301  1.00 22.63           C
ATOM    592  OH  TYR C  84      21.978 -54.568  -0.165  1.00 29.94           O
ATOM    593  N   GLY C  85      17.360 -52.912   2.969  1.00 23.26           N
ATOM    594  CA  GLY C  85      17.536 -51.504   2.670  1.00 35.94           C
ATOM    595  C   GLY C  85      18.839 -50.978   3.228  1.00 30.61           C
ATOM    596  O   GLY C  85      19.608 -51.699   3.869  1.00 32.79           O
ATOM    597  N   TRP C  86      19.068 -49.691   2.978  1.00 31.37           N
ATOM    598  CA  TRP C  86      20.286 -49.010   3.383  1.00 34.87           C
ATOM    599  C   TRP C  86      19.947 -47.696   4.070  1.00 45.36           C
ATOM    600  O   TRP C  86      18.958 -47.038   3.736  1.00 46.85           O
ATOM    601  CB  TRP C  86      21.200 -48.728   2.182  1.00 34.72           C
ATOM    602  CG  TRP C  86      21.779 -49.953   1.554  1.00 40.99           C
ATOM    603  CD1 TRP C  86      21.153 -50.812   0.698  1.00 42.53           C
ATOM    604  CD2 TRP C  86      23.107 -50.457   1.728  1.00 46.47           C
ATOM    605  NE1 TRP C  86      22.010 -51.821   0.329  1.00 28.34           N
ATOM    606  CE2 TRP C  86      23.216 -51.625   0.949  1.00 40.69           C
ATOM    607  CE3 TRP C  86      24.215 -50.034   2.469  1.00 39.69           C
ATOM    608  CZ2 TRP C  86      24.387 -52.374   0.888  1.00 38.44           C
ATOM    609  CZ3 TRP C  86      25.373 -50.780   2.409  1.00 43.34           C
ATOM    610  CH2 TRP C  86      25.450 -51.939   1.626  1.00 41.26           C
ATOM    611  N   THR C  87      20.776 -47.326   5.043  1.00 42.47           N
ATOM    612  CA  THR C  87      20.728 -46.009   5.659  1.00 50.11           C
ATOM    613  C   THR C  87      22.119 -45.396   5.609  1.00 51.92           C
ATOM    614  O   THR C  87      23.127 -46.108   5.612  1.00 50.46           O
ATOM    615  CB  THR C  87      20.235 -46.058   7.116  1.00 44.21           C
ATOM    616  OG1 THR C  87      21.296 -46.503   7.969  1.00 52.22           O
ATOM    617  CG2 THR C  87      19.044 -46.996   7.258  1.00 43.95           C
ATOM    618  N   THR C  88      22.167 -44.068   5.557  1.00 52.19           N
ATOM    619  CA  THR C  88      23.419 -43.331   5.463  1.00 55.97           C
ATOM    620  C   THR C  88      23.622 -42.491   6.716  1.00 57.77           C
ATOM    621  O   THR C  88      22.665 -41.928   7.258  1.00 54.62           O
ATOM    622  CB  THR C  88      23.442 -42.429   4.224  1.00 55.48           C
ATOM    623  OG1 THR C  88      22.171 -41.785   4.075  1.00 68.34           O
ATOM    624  CG2 THR C  88      23.739 -43.248   2.976  1.00 50.30           C
ATOM    625  N   SER C  89      24.880 -42.408   7.162  1.00 63.20           N
ATOM    626  CA  SER C  89      25.291 -41.672   8.354  1.00 52.02           C
ATOM    627  C   SER C  89      24.406 -42.022   9.545  1.00 45.50           C
ATOM    628  O   SER C  89      23.549 -41.218   9.936  1.00 50.69           O
ATOM    629  CB  SER C  89      25.261 -40.165   8.091  1.00 54.72           C
ATOM    630  OG  SER C  89      23.936 -39.665   8.126  1.00 54.87           O
ATOM    631  N   PRO C  90      24.584 -43.202  10.160  1.00 46.34           N
ATOM    632  CA  PRO C  90      25.610 -44.198   9.830  1.00 54.90           C
ATOM    633  C   PRO C  90      25.265 -45.074   8.625  1.00 56.76           C
ATOM    634  O   PRO C  90      24.093 -45.361   8.378  1.00 45.46           O
ATOM    635  CB  PRO C  90      25.678 -45.046  11.099  1.00 37.80           C
ATOM    636  CG  PRO C  90      24.288 -45.004  11.628  1.00 34.55           C
ATOM    637  CD  PRO C  90      23.770 -43.621  11.316  1.00 47.55           C
ATOM    638  N   LEU C  91      26.293 -45.480   7.883  1.00 57.97           N
ATOM    639  CA  LEU C  91      26.116 -46.434   6.796  1.00 39.05           C
ATOM    640  C   LEU C  91      25.673 -47.778   7.358  1.00 49.66           C
ATOM    641  O   LEU C  91      26.397 -48.403   8.138  1.00 53.47           O
ATOM    642  CB  LEU C  91      27.420 -46.589   6.016  1.00 34.92           C
ATOM    643  CG  LEU C  91      27.475 -46.154   4.550  1.00 49.37           C
ATOM    644  CD1 LEU C  91      28.762 -46.656   3.914  1.00 46.76           C
ATOM    645  CD2 LEU C  91      26.264 -46.653   3.778  1.00 36.74           C
ATOM    646  N   VAL C  92      24.478 -48.218   6.971  1.00 33.52           N
ATOM    647  CA  VAL C  92      23.905 -49.462   7.471  1.00 33.00           C
ATOM    648  C   VAL C  92      23.278 -50.221   6.311  1.00 40.65           C
ATOM    649  O   VAL C  92      22.631 -49.628   5.443  1.00 38.91           O
ATOM    650  CB  VAL C  92      22.858 -49.207   8.577  1.00 33.74           C
ATOM    651  CG1 VAL C  92      22.188 -50.505   8.986  1.00 33.66           C
ATOM    652  CG2 VAL C  92      23.497 -48.534   9.785  1.00 47.76           C
ATOM    653  N   GLU C  93      23.483 -51.536   6.296  1.00 34.96           N
ATOM    654  CA  GLU C  93      22.784 -52.450   5.398  1.00 37.07           C
ATOM    655  C   GLU C  93      22.002 -53.418   6.275  1.00 34.55           C
ATOM    656  O   GLU C  93      22.600 -54.213   7.007  1.00 41.51           O
ATOM    657  CB  GLU C  93      23.766 -53.190   4.492  1.00 39.56           C
ATOM    658  CG  GLU C  93      23.137 -54.280   3.641  1.00 34.05           C
ATOM    659  CD  GLU C  93      24.162 -55.050   2.826  1.00 43.65           C
ATOM    660  OE1 GLU C  93      25.286 -55.268   3.327  1.00 35.52           O
ATOM    661  OE2 GLU C  93      23.844 -55.433   1.681  1.00 30.08           O
ATOM    662  N   TYR C  94      20.674 -53.352   6.217  1.00 36.83           N
ATOM    663  CA  TYR C  94      19.836 -54.120   7.125  1.00 31.84           C
ATOM    664  C   TYR C  94      19.041 -55.187   6.383  1.00 31.17           C
ATOM    665  O   TYR C  94      18.535 -54.953   5.281  1.00 34.65           O
ATOM    666  CB  TYR C  94      18.892 -53.207   7.923  1.00 39.40           C
ATOM    667  CG  TYR C  94      17.852 -52.432   7.136  1.00 36.29           C
ATOM    668  CD1 TYR C  94      18.098 -51.129   6.722  1.00 43.47           C
ATOM    669  CD2 TYR C  94      16.607 -52.984   6.854  1.00 33.67           C
ATOM    670  CE1 TYR C  94      17.146 -50.408   6.023  1.00 31.11           C
ATOM    671  CE2 TYR C  94      15.650 -52.270   6.153  1.00 30.68           C
ATOM    672  CZ  TYR C  94      15.925 -50.983   5.741  1.00 41.96           C
ATOM    673  OH  TYR C  94      14.977 -50.268   5.044  1.00 34.12           O
ATOM    674  N   TYR C  95      18.950 -56.363   7.003  1.00 32.84           N
ATOM    675  CA  TYR C  95      18.165 -57.486   6.515  1.00 25.37           C
ATOM    676  C   TYR C  95      17.100 -57.841   7.542  1.00 39.64           C
ATOM    677  O   TYR C  95      17.369 -57.853   8.748  1.00 42.33           O
ATOM    678  CB  TYR C  95      19.036 -58.725   6.267  1.00 33.75           C
ATOM    679  CG  TYR C  95      19.940 -58.670   5.057  1.00 42.96           C
ATOM    680  CD1 TYR C  95      21.126 -57.949   5.083  1.00 27.84           C
ATOM    681  CD2 TYR C  95      19.623 -59.370   3.900  1.00 32.30           C
ATOM    682  CE1 TYR C  95      21.962 -57.910   3.982  1.00 39.57           C
ATOM    683  CE2 TYR C  95      20.451 -59.337   2.795  1.00 42.81           C
ATOM    684  CZ  TYR C  95      21.620 -58.607   2.841  1.00 41.02           C
ATOM    685  OH  TYR C  95      22.446 -58.573   1.741  1.00 31.23           O
ATOM    686  N   ILE C  96      15.894 -58.135   7.063  1.00 32.87           N
ATOM    687  CA  ILE C  96      14.863 -58.749   7.893  1.00 27.03           C
ATOM    688  C   ILE C  96      14.423 -60.024   7.186  1.00 36.09           C
ATOM    689  O   ILE C  96      13.427 -60.035   6.454  1.00 39.17           O
ATOM    690  CB  ILE C  96      13.682 -57.794   8.149  1.00 38.20           C
ATOM    691  CG1 ILE C  96      14.186 -56.465   8.718  1.00 37.11           C
ATOM    692  CG2 ILE C  96      12.686 -58.420   9.113  1.00 42.09           C
ATOM    693  CD1 ILE C  96      13.102 -55.423   8.903  1.00 41.81           C
ATOM    694  N   MET C  97      15.173 -61.104   7.396  1.00 37.63           N
ATOM    695  CA  MET C  97      15.051 -62.302   6.574  1.00 35.71           C
ATOM    696  C   MET C  97      13.829 -63.115   6.981  1.00 39.12           C
ATOM    697  O   MET C  97      13.711 -63.541   8.135  1.00 44.93           O
ATOM    698  CB  MET C  97      16.317 -63.148   6.678  1.00 28.89           C
ATOM    699  CG  MET C  97      16.387 -64.269   5.658  1.00 33.80           C
ATOM    700  SD  MET C  97      18.051 -64.518   5.014  1.00 40.52           S
ATOM    701  CE  MET C  97      18.865 -65.226   6.444  1.00 28.72           C
ATOM    702  N   GLU C  98      12.928 -63.337   6.023  1.00 48.16           N
ATOM    703  CA  GLU C  98      11.758 -64.179   6.227  1.00 40.30           C
ATOM    704  C   GLU C  98      11.921 -65.577   5.648  1.00 37.56           C
ATOM    705  O   GLU C  98      11.146 -66.471   6.002  1.00 48.66           O
ATOM    706  CB  GLU C  98      10.520 -63.525   5.602  1.00 36.36           C
ATOM    707  CG  GLU C  98      10.424 -62.029   5.836  1.00 39.91           C
ATOM    708  CD  GLU C  98       9.819 -61.694   7.182  1.00 64.07           C
ATOM    709  OE1 GLU C  98      10.585 -61.522   8.154  1.00 59.22           O
ATOM    710  OE2 GLU C  98       8.576 -61.608   7.270  1.00 61.03           O
ATOM    711  N   ASN C  99      12.905 -65.782   4.776  1.00 34.80           N
ATOM    712  CA  ASN C  99      13.105 -67.061   4.111  1.00 36.24           C
ATOM    713  C   ASN C  99      14.503 -67.080   3.515  1.00 37.51           C
ATOM    714  O   ASN C  99      15.040 -66.038   3.129  1.00 39.97           O
ATOM    715  CB  ASN C  99      12.054 -67.292   3.018  1.00 38.20           C
ATOM    716  CG  ASN C  99      11.759 -68.761   2.790  1.00 43.28           C
ATOM    717  OD1 ASN C  99      12.562 -69.629   3.129  1.00 45.76           O
ATOM    718  ND2 ASN C  99      10.599 -69.046   2.209  1.00 46.34           N
ATOM    719  N   TYR C 100      15.089 -68.273   3.446  1.00 38.20           N
ATOM    720  CA  TYR C 100      16.402 -68.429   2.836  1.00 38.56           C
ATOM    721  C   TYR C 100      16.550 -69.858   2.336  1.00 44.85           C
ATOM    722  O   TYR C 100      15.726 -70.730   2.624  1.00 49.08           O
ATOM    723  CB  TYR C 100      17.528 -68.061   3.811  1.00 39.80           C
ATOM    724  CG  TYR C 100      17.518 -68.826   5.115  1.00 38.54           C
ATOM    725  CD1 TYR C 100      16.818 -68.351   6.216  1.00 37.92           C
ATOM    726  CD2 TYR C 100      18.223 -70.016   5.251  1.00 38.97           C
ATOM    727  CE1 TYR C 100      16.812 -69.043   7.413  1.00 44.85           C
ATOM    728  CE2 TYR C 100      18.222 -70.715   6.443  1.00 43.09           C
ATOM    729  CZ  TYR C 100      17.515 -70.224   7.520  1.00 41.79           C
ATOM    730  OH  TYR C 100      17.511 -70.915   8.711  1.00 56.13           O
ATOM    731  N   GLY C 101      17.617 -70.084   1.574  1.00 35.48           N
ATOM    732  CA  GLY C 101      17.870 -71.378   0.974  1.00 30.88           C
ATOM    733  C   GLY C 101      18.608 -72.339   1.882  1.00 38.58           C
ATOM    734  O   GLY C 101      18.112 -72.694   2.955  1.00 53.14           O
ATOM    735  N   GLU C 102      19.801 -72.763   1.465  1.00 36.79           N
ATOM    736  CA  GLU C 102      20.563 -73.782   2.174  1.00 47.45           C
ATOM    737  C   GLU C 102      21.725 -73.203   2.975  1.00 39.76           C
ATOM    738  O   GLU C 102      22.633 -73.947   3.359  1.00 47.14           O
ATOM    739  CB  GLU C 102      21.078 -74.832   1.189  1.00 49.62           C
ATOM    740  CG  GLU C 102      20.083 -75.937   0.884  1.00 61.93           C
ATOM    741  CD  GLU C 102      20.209 -76.452  -0.535  1.00 69.39           C
ATOM    742  OE1 GLU C 102      19.209 -76.971  -1.073  1.00 68.75           O
ATOM    743  OE2 GLU C 102      21.309 -76.334  -1.112  1.00 67.20           O
ATOM    744  N   TYR C 103      21.718 -71.898   3.237  1.00 39.52           N
ATOM    745  CA  TYR C 103      22.777 -71.276   4.019  1.00 41.67           C
ATOM    746  C   TYR C 103      22.176 -70.259   4.974  1.00 36.89           C
ATOM    747  O   TYR C 103      21.316 -69.464   4.582  1.00 35.60           O
ATOM    748  CB  TYR C 103      23.821 -70.601   3.120  1.00 40.75           C
ATOM    749  CG  TYR C 103      24.918 -69.901   3.893  1.00 40.91           C
ATOM    750  CD1 TYR C 103      25.883 -70.629   4.576  1.00 40.34           C
ATOM    751  CD2 TYR C 103      24.983 -68.514   3.945  1.00 44.93           C
ATOM    752  CE1 TYR C 103      26.885 -69.996   5.287  1.00 38.88           C
ATOM    753  CE2 TYR C 103      25.983 -67.872   4.654  1.00 38.20           C
ATOM    754  CZ  TYR C 103      26.931 -68.619   5.323  1.00 39.43           C
ATOM    755  OH  TYR C 103      27.928 -67.989   6.030  1.00 42.00           O
ATOM    756  N   ASN C 104      22.630 -70.293   6.220  1.00 32.73           N
ATOM    757  CA  ASN C 104      22.217 -69.335   7.245  1.00 35.75           C
ATOM    758  C   ASN C 104      23.446 -68.579   7.726  1.00 39.40           C
ATOM    759  O   ASN C 104      24.323 -69.180   8.376  1.00 30.92           O
ATOM    760  CB  ASN C 104      21.531 -70.053   8.409  1.00 41.49           C
ATOM    761  CG  ASN C 104      21.092 -69.105   9.515  1.00 34.70           C
ATOM    762  OD1 ASN C 104      21.151 -67.883   9.372  1.00 43.85           O
ATOM    763  ND2 ASN C 104      20.645 -69.672  10.630  1.00 49.68           N
ATOM    764  N   PRO C 105      23.565 -67.278   7.444  1.00 39.44           N
ATOM    765  CA  PRO C 105      24.766 -66.537   7.858  1.00 38.57           C
ATOM    766  C   PRO C 105      24.822 -66.219   9.344  1.00 42.57           C
ATOM    767  O   PRO C 105      25.751 -65.525   9.772  1.00 42.53           O
ATOM    768  CB  PRO C 105      24.678 -65.251   7.026  1.00 36.74           C
ATOM    769  CG  PRO C 105      23.213 -65.048   6.826  1.00 35.51           C
ATOM    770  CD  PRO C 105      22.611 -66.427   6.711  1.00 40.27           C
ATOM    771  N   GLY C 106      23.871 -66.707  10.143  1.00 43.48           N
ATOM    772  CA  GLY C 106      23.849 -66.354  11.553  1.00 45.53           C
ATOM    773  C   GLY C 106      25.027 -66.914  12.329  1.00 45.73           C
ATOM    774  O   GLY C 106      25.609 -66.225  13.171  1.00 51.06           O
ATOM    775  N   SER C 107      25.401 -68.166  12.054  1.00 45.70           N
ATOM    776  CA  SER C 107      26.480 -68.813  12.792  1.00 54.41           C
ATOM    777  C   SER C 107      27.841 -68.171  12.550  1.00 58.14           C
ATOM    778  O   SER C 107      28.794 -68.499  13.265  1.00 54.32           O
ATOM    779  CB  SER C 107      26.544 -70.299  12.434  1.00 55.86           C
ATOM    780  OG  SER C 107      26.948 -70.482  11.088  1.00 57.84           O
ATOM    781  N   SER C 108      27.959 -67.276  11.569  1.00 41.24           N
ATOM    782  CA  SER C 108      29.201 -66.564  11.297  1.00 51.89           C
ATOM    783  C   SER C 108      29.108 -65.086  11.659  1.00 47.75           C
ATOM    784  O   SER C 108      29.946 -64.290  11.225  1.00 48.82           O
ATOM    785  CB  SER C 108      29.597 -66.728   9.829  1.00 53.90           C
ATOM    786  OG  SER C 108      28.873 -65.832   9.004  1.00 57.21           O
ATOM    787  N   MET C 109      28.102 -64.703  12.442  1.00 42.91           N
ATOM    788  CA  MET C 109      27.905 -63.320  12.846  1.00 37.57           C
ATOM    789  C   MET C 109      27.689 -63.255  14.351  1.00 43.41           C
ATOM    790  O   MET C 109      27.364 -64.253  15.000  1.00 45.95           O
ATOM    791  CB  MET C 109      26.715 -62.683  12.115  1.00 48.18           C
ATOM    792  CG  MET C 109      26.921 -62.526  10.617  1.00 42.61           C
ATOM    793  SD  MET C 109      25.569 -61.642   9.818  1.00 40.57           S
ATOM    794  CE  MET C 109      24.193 -62.734  10.167  1.00 36.33           C
ATOM    795  N   ALA C 110      27.870 -62.057  14.901  1.00 49.08           N
ATOM    796  CA  ALA C 110      27.752 -61.838  16.341  1.00 48.58           C
ATOM    797  C   ALA C 110      26.281 -61.843  16.737  1.00 47.23           C
ATOM    798  O   ALA C 110      25.557 -60.873  16.501  1.00 42.38           O
ATOM    799  CB  ALA C 110      28.423 -60.528  16.735  1.00 45.28           C
ATOM    800  N   HIS C 111      25.835 -62.945  17.338  1.00 45.89           N
ATOM    801  CA  HIS C 111      24.498 -63.006  17.914  1.00 47.83           C
ATOM    802  C   HIS C 111      24.355 -61.936  18.989  1.00 56.19           C
ATOM    803  O   HIS C 111      25.150 -61.877  19.931  1.00 68.33           O
ATOM    804  CB  HIS C 111      24.249 -64.397  18.501  1.00 51.61           C
ATOM    805  CG  HIS C 111      22.820 -64.669  18.857  1.00 53.95           C
ATOM    806  ND1 HIS C 111      22.030 -63.763  19.532  1.00 57.33           N
ATOM    807  CD2 HIS C 111      22.042 -65.755  18.638  1.00 62.02           C
ATOM    808  CE1 HIS C 111      20.827 -64.278  19.710  1.00 60.39           C
ATOM    809  NE2 HIS C 111      20.807 -65.486  19.176  1.00 61.76           N
ATOM    810  N   LYS C 112      23.336 -61.085  18.847  1.00 54.74           N
ATOM    811  CA  LYS C 112      23.219 -59.903  19.689  1.00 50.84           C
ATOM    812  C   LYS C 112      21.899 -59.768  20.436  1.00 63.67           C
ATOM    813  O   LYS C 112      21.788 -58.868  21.276  1.00 53.67           O
ATOM    814  CB  LYS C 112      23.440 -58.631  18.855  1.00 50.91           C
ATOM    815  CG  LYS C 112      24.900 -58.350  18.535  1.00 61.65           C
ATOM    816  CD  LYS C 112      25.191 -56.858  18.535  1.00 55.80           C
ATOM    817  CE  LYS C 112      26.508 -56.548  19.227  1.00 65.95           C
ATOM    818  NZ  LYS C 112      26.631 -55.102  19.562  1.00 65.47           N
ATOM    819  N   GLY C 113      20.908 -60.607  20.174  1.00 60.69           N
ATOM    820  CA  GLY C 113      19.651 -60.501  20.884  1.00 56.12           C
ATOM    821  C   GLY C 113      18.556 -61.295  20.197  1.00 62.03           C
ATOM    822  O   GLY C 113      18.811 -62.116  19.318  1.00 63.09           O
ATOM    823  N   THR C 114      17.325 -61.019  20.624  1.00 66.07           N
ATOM    824  CA  THR C 114      16.160 -61.757  20.148  1.00 52.85           C
ATOM    825  C   THR C 114      14.942 -60.846  20.199  1.00 64.73           C
ATOM    826  O   THR C 114      14.623 -60.294  21.257  1.00 74.11           O
ATOM    827  CB  THR C 114      15.933 -63.016  20.990  1.00 53.92           C
ATOM    828  OG1 THR C 114      16.795 -64.063  20.528  1.00 64.17           O
ATOM    829  CG2 THR C 114      14.488 -63.476  20.899  1.00 63.25           C
ATOM    830  N   VAL C 115      14.272 -60.689  19.060  1.00 65.87           N
ATOM    831  CA  VAL C 115      13.059 -59.890  18.955  1.00 55.31           C
ATOM    832  C   VAL C 115      11.944 -60.783  18.434  1.00 53.84           C
ATOM    833  O   VAL C 115      12.186 -61.772  17.732  1.00 53.34           O
ATOM    834  CB  VAL C 115      13.242 -58.651  18.045  1.00 59.13           C
ATOM    835  CG1 VAL C 115      13.044 -59.014  16.577  1.00 56.08           C
ATOM    836  CG2 VAL C 115      12.285 -57.541  18.453  1.00 61.99           C
ATOM    837  N   THR C 116      10.714 -60.439  18.800  1.00 58.80           N
ATOM    838  CA  THR C 116       9.529 -61.166  18.367  1.00 58.75           C
ATOM    839  C   THR C 116       8.584 -60.181  17.696  1.00 66.55           C
ATOM    840  O   THR C 116       8.194 -59.176  18.303  1.00 61.28           O
ATOM    841  CB  THR C 116       8.849 -61.871  19.545  1.00 60.97           C
ATOM    842  OG1 THR C 116       7.544 -62.316  19.154  1.00 53.79           O
ATOM    843  CG2 THR C 116       8.740 -60.943  20.753  1.00 53.60           C
ATOM    844  N   SER C 117       8.231 -60.457  16.444  1.00 59.32           N
ATOM    845  CA  SER C 117       7.403 -59.528  15.691  1.00 45.93           C
ATOM    846  C   SER C 117       6.737 -60.256  14.535  1.00 47.75           C
ATOM    847  O   SER C 117       7.341 -61.134  13.915  1.00 56.14           O
ATOM    848  CB  SER C 117       8.230 -58.350  15.167  1.00 55.85           C
ATOM    849  OG  SER C 117       7.389 -57.342  14.636  1.00 61.08           O
ATOM    850  N   ASP C 118       5.486 -59.880  14.265  1.00 50.31           N
ATOM    851  CA  ASP C 118       4.730 -60.366  13.112  1.00 49.93           C
ATOM    852  C   ASP C 118       4.600 -61.887  13.102  1.00 42.02           C
ATOM    853  O   ASP C 118       4.576 -62.511  12.038  1.00 40.08           O
ATOM    854  CB  ASP C 118       5.345 -59.868  11.801  1.00 33.44           C
ATOM    855  CG  ASP C 118       5.457 -58.354  11.749  1.00 55.66           C
ATOM    856  OD1 ASP C 118       4.431 -57.670  11.954  1.00 44.41           O
ATOM    857  OD2 ASP C 118       6.572 -57.847  11.506  1.00 52.05           O
ATOM    858  N   GLY C 119       4.521 -62.498  14.283  1.00 51.56           N
ATOM    859  CA  GLY C 119       4.162 -63.896  14.399  1.00 44.19           C
ATOM    860  C   GLY C 119       5.291 -64.865  14.674  1.00 50.50           C
ATOM    861  O   GLY C 119       5.036 -66.074  14.724  1.00 54.18           O
ATOM    862  N   SER C 120       6.521 -64.391  14.853  1.00 56.89           N
ATOM    863  CA  SER C 120       7.627 -65.299  15.131  1.00 61.63           C
ATOM    864  C   SER C 120       8.739 -64.546  15.845  1.00 47.26           C
ATOM    865  O   SER C 120       8.695 -63.323  16.004  1.00 39.28           O
ATOM    866  CB  SER C 120       8.158 -65.953  13.852  1.00 61.58           C
ATOM    867  OG  SER C 120       8.953 -67.087  14.154  1.00 60.26           O
ATOM    868  N   VAL C 121       9.745 -65.306  16.267  1.00 56.86           N
ATOM    869  CA  VAL C 121      10.897 -64.785  16.990  1.00 63.86           C
ATOM    870  C   VAL C 121      12.088 -64.751  16.044  1.00 59.30           C
ATOM    871  O   VAL C 121      12.418 -65.762  15.410  1.00 58.64           O
ATOM    872  CB  VAL C 121      11.200 -65.639  18.234  1.00 62.51           C
ATOM    873  CG1 VAL C 121      12.660 -65.512  18.631  1.00 55.68           C
ATOM    874  CG2 VAL C 121      10.289 -65.242  19.383  1.00 49.60           C
ATOM    875  N   TYR C 122      12.728 -63.591  15.941  1.00 58.17           N
ATOM    876  CA  TYR C 122      13.905 -63.411  15.107  1.00 58.17           C
ATOM    877  C   TYR C 122      15.163 -63.459  15.964  1.00 63.85           C
ATOM    878  O   TYR C 122      15.171 -63.010  17.114  1.00 60.19           O
ATOM    879  CB  TYR C 122      13.867 -62.073  14.360  1.00 48.59           C
ATOM    880  CG  TYR C 122      12.734 -61.874  13.371  1.00 62.89           C
ATOM    881  CD1 TYR C 122      11.406 -61.879  13.783  1.00 62.47           C
ATOM    882  CD2 TYR C 122      12.998 -61.641  12.025  1.00 60.61           C
ATOM    883  CE1 TYR C 122      10.375 -61.682  12.882  1.00 63.53           C
ATOM    884  CE2 TYR C 122      11.973 -61.439  11.117  1.00 54.57           C
ATOM    885  CZ  TYR C 122      10.663 -61.458  11.551  1.00 66.32           C
ATOM    886  OH  TYR C 122       9.639 -61.264  10.652  1.00 53.11           O
ATOM    887  N   ASP C 123      16.232 -64.009  15.393  1.00 48.45           N
ATOM    888  CA  ASP C 123      17.563 -63.898  15.974  1.00 47.26           C
ATOM    889  C   ASP C 123      18.261 -62.692  15.359  1.00 46.66           C
ATOM    890  O   ASP C 123      18.325 -62.566  14.132  1.00 49.05           O
ATOM    891  CB  ASP C 123      18.380 -65.169  15.734  1.00 41.57           C
ATOM    892  CG  ASP C 123      17.858 -66.356  16.518  1.00 55.40           C
ATOM    893  OD1 ASP C 123      17.330 -67.299  15.890  1.00 52.94           O
ATOM    894  OD2 ASP C 123      17.976 -66.349  17.761  1.00 57.30           O
ATOM    895  N   ILE C 124      18.771 -61.806  16.208  1.00 47.42           N
ATOM    896  CA  ILE C 124      19.361 -60.547  15.767  1.00 45.54           C
ATOM    897  C   ILE C 124      20.873 -60.699  15.733  1.00 51.47           C
ATOM    898  O   ILE C 124      21.480 -61.200  16.688  1.00 49.27           O
ATOM    899  CB  ILE C 124      18.945 -59.380  16.679  1.00 47.19           C
ATOM    900  CG1 ILE C 124      17.515 -58.948  16.368  1.00 54.36           C
ATOM    901  CG2 ILE C 124      19.866 -58.197  16.488  1.00 46.58           C
ATOM    902  CD1 ILE C 124      16.488 -59.786  17.040  1.00 57.38           C
ATOM    903  N   TYR C 125      21.481 -60.268  14.631  1.00 47.22           N
ATOM    904  CA  TYR C 125      22.922 -60.315  14.464  1.00 38.59           C
ATOM    905  C   TYR C 125      23.424 -58.960  13.992  1.00 41.04           C
ATOM    906  O   TYR C 125      22.673 -58.145  13.450  1.00 34.90           O
ATOM    907  CB  TYR C 125      23.344 -61.397  13.461  1.00 29.40           C
ATOM    908  CG  TYR C 125      22.814 -62.777  13.770  1.00 35.69           C
ATOM    909  CD1 TYR C 125      21.549 -63.168  13.350  1.00 36.50           C
ATOM    910  CD2 TYR C 125      23.583 -63.694  14.474  1.00 31.37           C
ATOM    911  CE1 TYR C 125      21.064 -64.429  13.626  1.00 34.92           C
ATOM    912  CE2 TYR C 125      23.107 -64.958  14.755  1.00 37.16           C
ATOM    913  CZ  TYR C 125      21.847 -65.320  14.330  1.00 35.81           C
ATOM    914  OH  TYR C 125      21.370 -66.579  14.608  1.00 39.47           O
ATOM    915  N   ALA C 126      24.715 -58.731  14.211  1.00 37.20           N
ATOM    916  CA  ALA C 126      25.409 -57.568  13.684  1.00 31.56           C
ATOM    917  C   ALA C 126      26.754 -58.020  13.138  1.00 39.42           C
ATOM    918  O   ALA C 126      27.359 -58.967  13.647  1.00 53.91           O
ATOM    919  CB  ALA C 126      25.600 -56.482  14.751  1.00 41.80           C
ATOM    920  N   HIS C 127      27.211 -57.345  12.087  1.00 41.25           N
ATOM    921  CA  HIS C 127      28.466 -57.713  11.449  1.00 40.60           C
ATOM    922  C   HIS C 127      29.034 -56.494  10.742  1.00 44.56           C
ATOM    923  O   HIS C 127      28.292 -55.726  10.125  1.00 46.97           O
ATOM    924  CB  HIS C 127      28.271 -58.865  10.456  1.00 44.06           C
ATOM    925  CG  HIS C 127      29.546 -59.543  10.062  1.00 55.91           C
ATOM    926  ND1 HIS C 127      30.017 -59.547   8.766  1.00 54.17           N
ATOM    927  CD2 HIS C 127      30.450 -60.237  10.793  1.00 60.92           C
ATOM    928  CE1 HIS C 127      31.155 -60.216   8.716  1.00 59.20           C
ATOM    929  NE2 HIS C 127      31.440 -60.645   9.932  1.00 57.51           N
ATOM    930  N   GLN C 128      30.350 -56.328  10.832  1.00 43.57           N
ATOM    931  CA  GLN C 128      31.036 -55.179  10.258  1.00 38.99           C
ATOM    932  C   GLN C 128      31.660 -55.556   8.921  1.00 48.43           C
ATOM    933  O   GLN C 128      32.340 -56.582   8.813  1.00 46.94           O
ATOM    934  CB  GLN C 128      32.112 -54.655  11.209  1.00 47.55           C
ATOM    935  CG  GLN C 128      32.908 -53.486  10.651  1.00 51.69           C
ATOM    936  CD  GLN C 128      33.408 -52.551  11.733  1.00 59.83           C
ATOM    937  OE1 GLN C 128      34.195 -52.944  12.594  1.00 60.69           O
ATOM    938  NE2 GLN C 128      32.952 -51.304  11.695  1.00 54.22           N
ATOM    939  N   GLN C 129      31.420 -54.727   7.911  1.00 42.63           N
ATOM    940  CA  GLN C 129      32.076 -54.846   6.616  1.00 40.21           C
ATOM    941  C   GLN C 129      33.133 -53.754   6.521  1.00 47.01           C
ATOM    942  O   GLN C 129      32.818 -52.570   6.678  1.00 43.22           O
ATOM    943  CB  GLN C 129      31.064 -54.722   5.477  1.00 32.81           C
ATOM    944  CG  GLN C 129      29.936 -55.736   5.535  1.00 42.64           C
ATOM    945  CD  GLN C 129      30.356 -57.100   5.029  1.00 48.33           C
ATOM    946  OE1 GLN C 129      30.156 -57.430   3.859  1.00 43.35           O
ATOM    947  NE2 GLN C 129      30.942 -57.904   5.909  1.00 45.91           N
ATOM    948  N   VAL C 130      34.380 -54.148   6.277  1.00 50.44           N
ATOM    949  CA  VAL C 130      35.506 -53.221   6.250  1.00 43.55           C
ATOM    950  C   VAL C 130      35.987 -53.085   4.811  1.00 44.95           C
ATOM    951  O   VAL C 130      36.415 -54.068   4.192  1.00 43.79           O
ATOM    952  CB  VAL C 130      36.640 -53.676   7.184  1.00 47.08           C
ATOM    953  CG1 VAL C 130      36.274 -53.385   8.631  1.00 41.02           C
ATOM    954  CG2 VAL C 130      36.934 -55.159   7.005  1.00 59.44           C
ATOM    955  N   ASN C 131      35.907 -51.862   4.281  1.00 39.38           N
ATOM    956  CA  ASN C 131      36.360 -51.549   2.924  1.00 34.91           C
ATOM    957  C   ASN C 131      35.720 -52.480   1.896  1.00 44.45           C
ATOM    958  O   ASN C 131      36.372 -52.962   0.967  1.00 42.31           O
ATOM    959  CB  ASN C 131      37.886 -51.590   2.834  1.00 46.21           C
ATOM    960  CG  ASN C 131      38.547 -50.567   3.738  1.00 51.55           C
ATOM    961  OD1 ASN C 131      39.360 -50.911   4.596  1.00 71.49           O
ATOM    962  ND2 ASN C 131      38.194 -49.300   3.552  1.00 36.96           N
ATOM    963  N   GLN C 132      34.423 -52.735   2.070  1.00 42.82           N
ATOM    964  CA  GLN C 132      33.623 -53.559   1.182  1.00 36.11           C
ATOM    965  C   GLN C 132      32.736 -52.686   0.302  1.00 36.40           C
ATOM    966  O   GLN C 132      32.355 -51.580   0.700  1.00 42.83           O
ATOM    967  CB  GLN C 132      32.749 -54.528   1.984  1.00 35.07           C
ATOM    968  CG  GLN C 132      33.515 -55.682   2.609  1.00 45.26           C
ATOM    969  CD  GLN C 132      34.399 -56.401   1.610  1.00 50.83           C
ATOM    970  OE1 GLN C 132      33.922 -56.915   0.599  1.00 55.52           O
ATOM    971  NE2 GLN C 132      35.696 -56.441   1.890  1.00 51.89           N
ATOM    972  N   PRO C 133      32.398 -53.147  -0.901  1.00 32.24           N
ATOM    973  CA  PRO C 133      31.517 -52.355  -1.766  1.00 34.69           C
ATOM    974  C   PRO C 133      30.139 -52.183  -1.146  1.00 30.12           C
ATOM    975  O   PRO C 133      29.649 -53.045  -0.413  1.00 26.60           O
ATOM    976  CB  PRO C 133      31.452 -53.177  -3.060  1.00 33.85           C
ATOM    977  CG  PRO C 133      31.844 -54.563  -2.656  1.00 39.97           C
ATOM    978  CD  PRO C 133      32.840 -54.392  -1.553  1.00 33.05           C
ATOM    979  N   SER C 134      29.520 -51.045  -1.442  1.00 29.20           N
ATOM    980  CA  SER C 134      28.177 -50.738  -0.964  1.00 38.24           C
ATOM    981  C   SER C 134      27.611 -49.618  -1.834  1.00 28.29           C
ATOM    982  O   SER C 134      28.161 -49.300  -2.894  1.00 31.68           O
ATOM    983  CB  SER C 134      28.198 -50.394   0.530  1.00 42.57           C
ATOM    984  OG  SER C 134      28.781 -49.133   0.779  1.00 33.04           O
ATOM    985  N   ILE C 135      26.509 -49.009  -1.386  1.00 26.06           N
ATOM    986  CA  ILE C 135      25.770 -48.085  -2.249  1.00 28.16           C
ATOM    987  C   ILE C 135      26.435 -46.727  -2.416  1.00 38.09           C
ATOM    988  O   ILE C 135      26.049 -45.975  -3.319  1.00 41.25           O
ATOM    989  CB  ILE C 135      24.333 -47.877  -1.736  1.00 30.86           C
ATOM    990  CG1 ILE C 135      24.340 -47.259  -0.338  1.00 37.50           C
ATOM    991  CG2 ILE C 135      23.570 -49.195  -1.742  1.00 28.53           C
ATOM    992  CD1 ILE C 135      23.123 -46.409  -0.045  1.00 39.26           C
ATOM    993  N   VAL C 136      27.417 -46.383  -1.584  1.00 37.53           N
ATOM    994  CA  VAL C 136      28.134 -45.121  -1.727  1.00 44.02           C
ATOM    995  C   VAL C 136      29.616 -45.352  -2.027  1.00 53.38           C
ATOM    996  O   VAL C 136      30.445 -44.482  -1.779  1.00 53.33           O
ATOM    997  CB  VAL C 136      27.946 -44.227  -0.485  1.00 43.54           C
ATOM    998  CG1 VAL C 136      26.488 -43.815  -0.341  1.00 42.30           C
ATOM    999  CG2 VAL C 136      28.429 -44.933   0.770  1.00 35.41           C
ATOM   1000  N   GLY C 137      29.955 -46.525  -2.553  1.00 47.74           N
ATOM   1001  CA  GLY C 137      31.327 -46.869  -2.879  1.00 40.08           C
ATOM   1002  C   GLY C 137      31.948 -47.791  -1.848  1.00 42.74           C
ATOM   1003  O   GLY C 137      31.287 -48.324  -0.952  1.00 37.51           O
ATOM   1004  N   THR C 138      33.257 -47.983  -1.990  1.00 45.30           N
ATOM   1005  CA  THR C 138      34.001 -48.749  -0.999  1.00 41.59           C
ATOM   1006  C   THR C 138      33.991 -48.012   0.335  1.00 42.31           C
ATOM   1007  O   THR C 138      34.326 -46.826   0.403  1.00 38.86           O
ATOM   1008  CB  THR C 138      35.438 -48.977  -1.468  1.00 34.76           C
ATOM   1009  OG1 THR C 138      35.430 -49.518  -2.795  1.00 41.46           O
ATOM   1010  CG2 THR C 138      36.157 -49.940  -0.536  1.00 31.08           C
ATOM   1011  N   ALA C 139      33.598 -48.712   1.397  1.00 21.72           N
ATOM   1012  CA  ALA C 139      33.447 -48.070   2.695  1.00 30.10           C
ATOM   1013  C   ALA C 139      33.394 -49.130   3.784  1.00 31.64           C
ATOM   1014  O   ALA C 139      33.377 -50.334   3.515  1.00 35.88           O
ATOM   1015  CB  ALA C 139      32.193 -47.192   2.742  1.00 40.58           C
ATOM   1016  N   THR C 140      33.365 -48.656   5.026  1.00 33.83           N
ATOM   1017  CA  THR C 140      33.208 -49.498   6.203  1.00 45.34           C
ATOM   1018  C   THR C 140      31.844 -49.227   6.819  1.00 44.51           C
ATOM   1019  O   THR C 140      31.460 -48.067   7.002  1.00 42.92           O
ATOM   1020  CB  THR C 140      34.317 -49.237   7.225  1.00 42.59           C
ATOM   1021  OG1 THR C 140      35.583 -49.602   6.662  1.00 46.43           O
ATOM   1022  CG2 THR C 140      34.081 -50.047   8.492  1.00 39.49           C
ATOM   1023  N   PHE C 141      31.114 -50.294   7.131  1.00 40.67           N
ATOM   1024  CA  PHE C 141      29.760 -50.166   7.649  1.00 33.04           C
ATOM   1025  C   PHE C 141      29.400 -51.442   8.392  1.00 45.72           C
ATOM   1026  O   PHE C 141      30.127 -52.437   8.353  1.00 48.73           O
ATOM   1027  CB  PHE C 141      28.758 -49.884   6.525  1.00 44.93           C
ATOM   1028  CG  PHE C 141      28.774 -50.909   5.426  1.00 42.43           C
ATOM   1029  CD1 PHE C 141      29.665 -50.800   4.371  1.00 38.36           C
ATOM   1030  CD2 PHE C 141      27.897 -51.981   5.448  1.00 37.75           C
ATOM   1031  CE1 PHE C 141      29.684 -51.742   3.362  1.00 40.60           C
ATOM   1032  CE2 PHE C 141      27.910 -52.926   4.439  1.00 39.58           C
ATOM   1033  CZ  PHE C 141      28.804 -52.805   3.394  1.00 33.54           C
ATOM   1034  N   ASN C 142      28.258 -51.399   9.069  1.00 34.79           N
ATOM   1035  CA  ASN C 142      27.735 -52.540   9.802  1.00 38.80           C
ATOM   1036  C   ASN C 142      26.552 -53.147   9.060  1.00 42.69           C
ATOM   1037  O   ASN C 142      25.859 -52.471   8.294  1.00 36.40           O
ATOM   1038  CB  ASN C 142      27.304 -52.141  11.216  1.00 50.64           C
ATOM   1039  CG  ASN C 142      28.477 -51.987  12.162  1.00 52.75           C
ATOM   1040  OD1 ASN C 142      29.027 -50.897  12.317  1.00 47.43           O
ATOM   1041  ND2 ASN C 142      28.867 -53.083  12.803  1.00 44.88           N
ATOM   1042  N   GLN C 143      26.333 -54.436   9.297  1.00 44.93           N
ATOM   1043  CA  GLN C 143      25.186 -55.164   8.773  1.00 35.56           C
ATOM   1044  C   GLN C 143      24.286 -55.539   9.942  1.00 44.82           C
ATOM   1045  O   GLN C 143      24.716 -56.256  10.851  1.00 43.72           O
ATOM   1046  CB  GLN C 143      25.625 -56.418   8.018  1.00 43.28           C
ATOM   1047  CG  GLN C 143      25.846 -56.228   6.529  1.00 35.82           C
ATOM   1048  CD  GLN C 143      25.999 -57.549   5.801  1.00 39.68           C
ATOM   1049  OE1 GLN C 143      26.014 -58.613   6.422  1.00 34.50           O
ATOM   1050  NE2 GLN C 143      26.113 -57.490   4.479  1.00 37.82           N
ATOM   1051  N   TYR C 144      23.050 -55.051   9.923  1.00 31.65           N
ATOM   1052  CA  TYR C 144      22.059 -55.414  10.927  1.00 37.96           C
ATOM   1053  C   TYR C 144      21.190 -56.530  10.367  1.00 37.14           C
ATOM   1054  O   TYR C 144      20.729 -56.449   9.224  1.00 43.12           O
ATOM   1055  CB  TYR C 144      21.195 -54.216  11.328  1.00 42.40           C
ATOM   1056  CG  TYR C 144      21.962 -53.036  11.894  1.00 45.06           C
ATOM   1057  CD1 TYR C 144      23.289 -53.160  12.291  1.00 41.51           C
ATOM   1058  CD2 TYR C 144      21.351 -51.798  12.039  1.00 46.63           C
ATOM   1059  CE1 TYR C 144      23.986 -52.082  12.804  1.00 44.23           C
ATOM   1060  CE2 TYR C 144      22.040 -50.714  12.550  1.00 43.85           C
ATOM   1061  CZ  TYR C 144      23.356 -50.862  12.931  1.00 52.96           C
ATOM   1062  OH  TYR C 144      24.043 -49.785  13.444  1.00 58.53           O
ATOM   1063  N   TRP C 145      20.973 -57.570  11.166  1.00 38.16           N
ATOM   1064  CA  TRP C 145      20.249 -58.747  10.713  1.00 32.57           C
ATOM   1065  C   TRP C 145      19.134 -59.091  11.686  1.00 41.10           C
ATOM   1066  O   TRP C 145      19.315 -59.029  12.906  1.00 42.77           O
ATOM   1067  CB  TRP C 145      21.182 -59.954  10.559  1.00 44.61           C
ATOM   1068  CG  TRP C 145      22.084 -59.877   9.367  1.00 43.38           C
ATOM   1069  CD1 TRP C 145      23.214 -59.125   9.242  1.00 37.22           C
ATOM   1070  CD2 TRP C 145      21.935 -60.586   8.130  1.00 42.94           C
ATOM   1071  NE1 TRP C 145      23.778 -59.319   8.004  1.00 43.56           N
ATOM   1072  CE2 TRP C 145      23.011 -60.211   7.302  1.00 32.51           C
ATOM   1073  CE3 TRP C 145      20.995 -61.499   7.642  1.00 35.22           C
ATOM   1074  CZ2 TRP C 145      23.174 -60.717   6.014  1.00 43.11           C
ATOM   1075  CZ3 TRP C 145      21.158 -62.001   6.363  1.00 41.66           C
ATOM   1076  CH2 TRP C 145      22.240 -61.609   5.564  1.00 35.69           C
ATOM   1077  N   SER C 146      17.979 -59.448  11.131  1.00 43.68           N
ATOM   1078  CA  SER C 146      16.878 -60.043  11.880  1.00 38.49           C
ATOM   1079  C   SER C 146      16.431 -61.267  11.094  1.00 39.81           C
ATOM   1080  O   SER C 146      15.839 -61.135  10.018  1.00 55.60           O
ATOM   1081  CB  SER C 146      15.729 -59.053  12.072  1.00 43.77           C
ATOM   1082  OG  SER C 146      15.037 -59.309  13.281  1.00 42.33           O
ATOM   1083  N   ILE C 147      16.728 -62.452  11.618  1.00 37.95           N
ATOM   1084  CA  ILE C 147      16.572 -63.704  10.886  1.00 36.30           C
ATOM   1085  C   ILE C 147      15.458 -64.510  11.538  1.00 51.87           C
ATOM   1086  O   ILE C 147      15.568 -64.907  12.704  1.00 49.79           O
ATOM   1087  CB  ILE C 147      17.887 -64.497  10.850  1.00 33.10           C
ATOM   1088  CG1 ILE C 147      18.966 -63.690  10.122  1.00 33.44           C
ATOM   1089  CG2 ILE C 147      17.678 -65.849  10.188  1.00 27.45           C
ATOM   1090  CD1 ILE C 147      20.263 -64.438   9.910  1.00 34.52           C
ATOM   1091  N   ARG C 148      14.391 -64.758  10.781  1.00 45.83           N
ATOM   1092  CA  ARG C 148      13.256 -65.512  11.293  1.00 45.41           C
ATOM   1093  C   ARG C 148      13.630 -66.969  11.533  1.00 50.63           C
ATOM   1094  O   ARG C 148      14.430 -67.560  10.802  1.00 54.13           O
ATOM   1095  CB  ARG C 148      12.081 -65.437  10.319  1.00 57.25           C
ATOM   1096  CG  ARG C 148      10.891 -64.668  10.856  1.00 55.21           C
ATOM   1097  CD  ARG C 148       9.694 -64.767   9.930  1.00 58.77           C
ATOM   1098  NE  ARG C 148       9.223 -66.140   9.800  1.00 60.68           N
ATOM   1099  CZ  ARG C 148       8.041 -66.564  10.234  1.00 61.78           C
ATOM   1100  NH1 ARG C 148       7.205 -65.718  10.818  1.00 49.27           N
ATOM   1101  NH2 ARG C 148       7.694 -67.833  10.077  1.00 68.90           N
ATOM   1102  N   ARG C 149      13.030 -67.552  12.572  1.00 55.12           N
ATOM   1103  CA  ARG C 149      13.311 -68.943  12.906  1.00 49.44           C
ATOM   1104  C   ARG C 149      12.452 -69.910  12.102  1.00 58.00           C
ATOM   1105  O   ARG C 149      12.882 -71.037  11.835  1.00 56.15           O
ATOM   1106  CB  ARG C 149      13.116 -69.170  14.405  1.00 54.31           C
ATOM   1107  CG  ARG C 149      14.178 -68.493  15.256  1.00 53.80           C
ATOM   1108  CD  ARG C 149      14.160 -68.992  16.688  1.00 59.82           C
ATOM   1109  NE  ARG C 149      14.705 -67.998  17.608  1.00 68.72           N
ATOM   1110  CZ  ARG C 149      15.265 -68.288  18.777  1.00 62.90           C
ATOM   1111  NH1 ARG C 149      15.356 -69.549  19.176  1.00 55.62           N
ATOM   1112  NH2 ARG C 149      15.735 -67.317  19.548  1.00 67.08           N
ATOM   1113  N   ASN C 150      11.250 -69.499  11.715  1.00 68.40           N
ATOM   1114  CA  ASN C 150      10.421 -70.249  10.785  1.00 67.24           C
ATOM   1115  C   ASN C 150      10.370 -69.491   9.465  1.00 61.35           C
ATOM   1116  O   ASN C 150      10.290 -68.260   9.452  1.00 60.38           O
ATOM   1117  CB  ASN C 150       9.011 -70.461  11.345  1.00 68.63           C
ATOM   1118  CG  ASN C 150       8.937 -71.633  12.305  1.00 77.82           C
ATOM   1119  OD1 ASN C 150       9.161 -71.481  13.507  1.00 65.60           O
ATOM   1120  ND2 ASN C 150       8.623 -72.811  11.779  1.00 63.49           N
ATOM   1121  N   LYS C 151      10.440 -70.221   8.357  1.00 59.54           N
ATOM   1122  CA  LYS C 151      10.608 -69.618   7.039  1.00 62.88           C
ATOM   1123  C   LYS C 151       9.260 -69.557   6.328  1.00 56.81           C
ATOM   1124  O   LYS C 151       8.747 -70.580   5.862  1.00 52.94           O
ATOM   1125  CB  LYS C 151      11.635 -70.396   6.220  1.00 55.86           C
ATOM   1126  CG  LYS C 151      13.073 -70.075   6.600  1.00 53.67           C
ATOM   1127  CD  LYS C 151      13.980 -71.282   6.440  1.00 54.59           C
ATOM   1128  CE  LYS C 151      13.891 -71.858   5.039  1.00 49.94           C
ATOM   1129  NZ  LYS C 151      15.093 -72.667   4.700  1.00 48.96           N
ATOM   1130  N   ARG C 152       8.695 -68.357   6.243  1.00 51.22           N
ATOM   1131  CA  ARG C 152       7.437 -68.113   5.555  1.00 48.58           C
ATOM   1132  C   ARG C 152       7.686 -67.419   4.220  1.00 56.50           C
ATOM   1133  O   ARG C 152       8.718 -66.778   4.007  1.00 51.64           O
ATOM   1134  CB  ARG C 152       6.500 -67.264   6.420  1.00 45.00           C
ATOM   1135  CG  ARG C 152       7.012 -65.858   6.692  1.00 38.69           C
ATOM   1136  CD  ARG C 152       6.038 -65.063   7.548  1.00 42.43           C
ATOM   1137  NE  ARG C 152       6.493 -63.694   7.765  1.00 37.98           N
ATOM   1138  CZ  ARG C 152       5.776 -62.754   8.373  1.00 54.53           C
ATOM   1139  NH1 ARG C 152       4.562 -63.035   8.827  1.00 63.93           N
ATOM   1140  NH2 ARG C 152       6.271 -61.534   8.526  1.00 52.21           N
ATOM   1141  N   SER C 153       6.716 -67.555   3.317  1.00 52.50           N
ATOM   1142  CA  SER C 153       6.792 -66.952   1.992  1.00 40.73           C
ATOM   1143  C   SER C 153       5.744 -65.867   1.781  1.00 48.10           C
ATOM   1144  O   SER C 153       5.528 -65.443   0.640  1.00 53.72           O
ATOM   1145  CB  SER C 153       6.658 -68.028   0.912  1.00 51.45           C
ATOM   1146  OG  SER C 153       7.919 -68.590   0.593  1.00 47.04           O
ATOM   1147  N   SER C 154       5.093 -65.407   2.847  1.00 42.50           N
ATOM   1148  CA  SER C 154       4.086 -64.359   2.758  1.00 40.47           C
ATOM   1149  C   SER C 154       3.781 -63.856   4.160  1.00 41.73           C
ATOM   1150  O   SER C 154       3.814 -64.625   5.125  1.00 51.66           O
ATOM   1151  CB  SER C 154       2.802 -64.862   2.085  1.00 51.85           C
ATOM   1152  OG  SER C 154       2.454 -66.153   2.555  1.00 59.43           O
ATOM   1153  N   GLY C 155       3.486 -62.568   4.261  1.00 28.28           N
ATOM   1154  CA  GLY C 155       3.118 -61.988   5.535  1.00 31.81           C
ATOM   1155  C   GLY C 155       3.372 -60.493   5.550  1.00 36.18           C
ATOM   1156  O   GLY C 155       3.612 -59.870   4.516  1.00 40.99           O
ATOM   1157  N   THR C 156       3.301 -59.936   6.755  1.00 40.32           N
ATOM   1158  CA  THR C 156       3.565 -58.527   6.999  1.00 48.49           C
ATOM   1159  C   THR C 156       4.819 -58.383   7.853  1.00 58.48           C
ATOM   1160  O   THR C 156       5.130 -59.246   8.678  1.00 56.79           O
ATOM   1161  CB  THR C 156       2.379 -57.853   7.698  1.00 44.19           C
ATOM   1162  OG1 THR C 156       1.152 -58.370   7.169  1.00 58.16           O
ATOM   1163  CG2 THR C 156       2.417 -56.344   7.488  1.00 45.58           C
ATOM   1164  N   VAL C 157       5.543 -57.286   7.642  1.00 50.69           N
ATOM   1165  CA  VAL C 157       6.769 -56.995   8.378  1.00 38.94           C
ATOM   1166  C   VAL C 157       6.617 -55.618   9.008  1.00 50.15           C
ATOM   1167  O   VAL C 157       6.667 -54.600   8.305  1.00 48.96           O
ATOM   1168  CB  VAL C 157       8.015 -57.048   7.484  1.00 51.33           C
ATOM   1169  CG1 VAL C 157       9.256 -56.681   8.287  1.00 43.87           C
ATOM   1170  CG2 VAL C 157       8.165 -58.426   6.864  1.00 39.03           C
ATOM   1171  N   THR C 158       6.432 -55.582  10.325  1.00 46.63           N
ATOM   1172  CA  THR C 158       6.399 -54.326  11.071  1.00 55.70           C
ATOM   1173  C   THR C 158       7.841 -53.889  11.293  1.00 50.86           C
ATOM   1174  O   THR C 158       8.470 -54.225  12.299  1.00 53.30           O
ATOM   1175  CB  THR C 158       5.656 -54.494  12.391  1.00 55.92           C
ATOM   1176  OG1 THR C 158       4.428 -55.199  12.166  1.00 38.52           O
ATOM   1177  CG2 THR C 158       5.353 -53.135  13.009  1.00 48.72           C
ATOM   1178  N   THR C 159       8.377 -53.134  10.332  1.00 49.50           N
ATOM   1179  CA  THR C 159       9.772 -52.719  10.406  1.00 52.03           C
ATOM   1180  C   THR C 159      10.048 -51.828  11.610  1.00 65.38           C
ATOM   1181  O   THR C 159      11.208 -51.696  12.013  1.00 64.68           O
ATOM   1182  CB  THR C 159      10.180 -51.996   9.122  1.00 54.50           C
ATOM   1183  OG1 THR C 159       9.493 -50.742   9.037  1.00 53.31           O
ATOM   1184  CG2 THR C 159       9.837 -52.842   7.903  1.00 40.97           C
ATOM   1185  N   ALA C 160       9.014 -51.218  12.194  1.00 58.60           N
ATOM   1186  CA  ALA C 160       9.216 -50.415  13.395  1.00 65.25           C
ATOM   1187  C   ALA C 160       9.689 -51.278  14.558  1.00 57.24           C
ATOM   1188  O   ALA C 160      10.492 -50.830  15.385  1.00 57.90           O
ATOM   1189  CB  ALA C 160       7.927 -49.680  13.761  1.00 65.83           C
ATOM   1190  N   ASN C 161       9.205 -52.519  14.636  1.00 43.32           N
ATOM   1191  CA  ASN C 161       9.623 -53.422  15.704  1.00 42.78           C
ATOM   1192  C   ASN C 161      11.115 -53.718  15.616  1.00 64.95           C
ATOM   1193  O   ASN C 161      11.861 -53.530  16.585  1.00 58.16           O
ATOM   1194  CB  ASN C 161       8.818 -54.720  15.637  1.00 35.64           C
ATOM   1195  CG  ASN C 161       7.415 -54.570  16.187  1.00 58.40           C
ATOM   1196  OD1 ASN C 161       6.688 -55.553  16.334  1.00 46.72           O
ATOM   1197  ND2 ASN C 161       7.025 -53.338  16.494  1.00 50.66           N
ATOM   1198  N   HIS C 162      11.568 -54.190  14.451  1.00 61.04           N
ATOM   1199  CA  HIS C 162      12.975 -54.537  14.288  1.00 45.47           C
ATOM   1200  C   HIS C 162      13.868 -53.315  14.442  1.00 47.67           C
ATOM   1201  O   HIS C 162      14.955 -53.401  15.025  1.00 51.59           O
ATOM   1202  CB  HIS C 162      13.197 -55.197  12.928  1.00 48.69           C
ATOM   1203  CG  HIS C 162      12.411 -56.455  12.735  1.00 35.60           C
ATOM   1204  ND1 HIS C 162      12.883 -57.692  13.115  1.00 30.43           N
ATOM   1205  CD2 HIS C 162      11.182 -56.666  12.207  1.00 40.36           C
ATOM   1206  CE1 HIS C 162      11.980 -58.612  12.829  1.00 41.63           C
ATOM   1207  NE2 HIS C 162      10.939 -58.017  12.276  1.00 42.85           N
ATOM   1208  N   PHE C 163      13.426 -52.164  13.932  1.00 44.01           N
ATOM   1209  CA  PHE C 163      14.206 -50.942  14.084  1.00 51.92           C
ATOM   1210  C   PHE C 163      14.298 -50.502  15.539  1.00 64.27           C
ATOM   1211  O   PHE C 163      15.235 -49.781  15.899  1.00 62.93           O
ATOM   1212  CB  PHE C 163      13.606 -49.810  13.243  1.00 60.13           C
ATOM   1213  CG  PHE C 163      13.651 -50.051  11.754  1.00 60.96           C
ATOM   1214  CD1 PHE C 163      14.267 -51.175  11.224  1.00 56.05           C
ATOM   1215  CD2 PHE C 163      13.067 -49.145  10.883  1.00 58.54           C
ATOM   1216  CE1 PHE C 163      14.296 -51.390   9.858  1.00 50.02           C
ATOM   1217  CE2 PHE C 163      13.095 -49.354   9.517  1.00 56.51           C
ATOM   1218  CZ  PHE C 163      13.711 -50.477   9.004  1.00 52.27           C
ATOM   1219  N   ASN C 164      13.350 -50.922  16.381  1.00 62.21           N
ATOM   1220  CA  ASN C 164      13.374 -50.552  17.791  1.00 64.75           C
ATOM   1221  C   ASN C 164      14.378 -51.393  18.569  1.00 54.41           C
ATOM   1222  O   ASN C 164      15.166 -50.860  19.358  1.00 59.08           O
ATOM   1223  CB  ASN C 164      11.976 -50.695  18.396  1.00 62.77           C
ATOM   1224  CG  ASN C 164      11.057 -49.552  18.016  1.00 56.59           C
ATOM   1225  OD1 ASN C 164      11.498 -48.543  17.465  1.00 58.16           O
ATOM   1226  ND2 ASN C 164       9.770 -49.706  18.304  1.00 57.96           N
ATOM   1227  N   ALA C 165      14.360 -52.713  18.360  1.00 59.36           N
ATOM   1228  CA  ALA C 165      15.299 -53.587  19.055  1.00 55.96           C
ATOM   1229  C   ALA C 165      16.737 -53.281  18.658  1.00 56.82           C
ATOM   1230  O   ALA C 165      17.650 -53.359  19.489  1.00 56.44           O
ATOM   1231  CB  ALA C 165      14.965 -55.050  18.770  1.00 47.96           C
ATOM   1232  N   TRP C 166      16.958 -52.933  17.389  1.00 54.59           N
ATOM   1233  CA  TRP C 166      18.302 -52.585  16.942  1.00 51.54           C
ATOM   1234  C   TRP C 166      18.798 -51.328  17.645  1.00 63.56           C
ATOM   1235  O   TRP C 166      19.892 -51.315  18.222  1.00 65.44           O
ATOM   1236  CB  TRP C 166      18.318 -52.403  15.424  1.00 52.83           C
ATOM   1237  CG  TRP C 166      17.928 -53.638  14.665  1.00 48.62           C
ATOM   1238  CD1 TRP C 166      17.761 -54.895  15.171  1.00 39.32           C
ATOM   1239  CD2 TRP C 166      17.650 -53.731  13.263  1.00 40.15           C
ATOM   1240  NE1 TRP C 166      17.398 -55.764  14.170  1.00 38.17           N
ATOM   1241  CE2 TRP C 166      17.324 -55.074  12.989  1.00 41.10           C
ATOM   1242  CE3 TRP C 166      17.647 -52.808  12.213  1.00 43.86           C
ATOM   1243  CZ2 TRP C 166      16.999 -55.516  11.710  1.00 37.47           C
ATOM   1244  CZ3 TRP C 166      17.322 -53.248  10.946  1.00 40.96           C
ATOM   1245  CH2 TRP C 166      17.004 -54.590  10.704  1.00 34.34           C
ATOM   1246  N   SER C 167      18.000 -50.257  17.613  1.00 57.27           N
ATOM   1247  CA  SER C 167      18.354 -49.049  18.352  1.00 69.16           C
ATOM   1248  C   SER C 167      18.462 -49.324  19.846  1.00 68.66           C
ATOM   1249  O   SER C 167      19.269 -48.694  20.539  1.00 57.48           O
ATOM   1250  CB  SER C 167      17.326 -47.950  18.087  1.00 48.66           C
ATOM   1251  OG  SER C 167      17.733 -46.721  18.663  1.00 46.54           O
ATOM   1252  N   ARG C 168      17.658 -50.261  20.355  1.00 56.63           N
ATOM   1253  CA  ARG C 168      17.764 -50.663  21.753  1.00 47.09           C
ATOM   1254  C   ARG C 168      19.112 -51.310  22.046  1.00 65.22           C
ATOM   1255  O   ARG C 168      19.605 -51.236  23.178  1.00 66.85           O
ATOM   1256  CB  ARG C 168      16.616 -51.617  22.095  1.00 51.79           C
ATOM   1257  CG  ARG C 168      16.689 -52.278  23.460  1.00 64.94           C
ATOM   1258  CD  ARG C 168      15.650 -53.386  23.574  1.00 77.05           C
ATOM   1259  NE  ARG C 168      14.310 -52.909  23.235  1.00 79.58           N
ATOM   1260  CZ  ARG C 168      13.312 -53.694  22.843  1.00 79.42           C
ATOM   1261  NH1 ARG C 168      13.495 -55.003  22.736  1.00 83.66           N
ATOM   1262  NH2 ARG C 168      12.128 -53.169  22.557  1.00 69.84           N
ATOM   1263  N   LEU C 169      19.730 -51.926  21.038  1.00 65.99           N
ATOM   1264  CA  LEU C 169      20.973 -52.670  21.202  1.00 46.52           C
ATOM   1265  C   LEU C 169      22.165 -51.941  20.587  1.00 60.72           C
ATOM   1266  O   LEU C 169      23.146 -52.572  20.186  1.00 71.53           O
ATOM   1267  CB  LEU C 169      20.837 -54.066  20.595  1.00 50.63           C
ATOM   1268  CG  LEU C 169      20.268 -55.214  21.436  1.00 45.58           C
ATOM   1269  CD1 LEU C 169      19.081 -54.779  22.280  1.00 53.09           C
ATOM   1270  CD2 LEU C 169      19.876 -56.372  20.532  1.00 51.31           C
ATOM   1271  N   GLY C 170      22.094 -50.614  20.503  1.00 57.90           N
ATOM   1272  CA  GLY C 170      23.172 -49.826  19.944  1.00 56.25           C
ATOM   1273  C   GLY C 170      23.264 -49.831  18.434  1.00 61.25           C
ATOM   1274  O   GLY C 170      24.199 -49.232  17.887  1.00 53.99           O
ATOM   1275  N   MET C 171      22.331 -50.480  17.742  1.00 61.35           N
ATOM   1276  CA  MET C 171      22.329 -50.545  16.281  1.00 59.40           C
ATOM   1277  C   MET C 171      21.383 -49.465  15.767  1.00 47.62           C
ATOM   1278  O   MET C 171      20.198 -49.706  15.535  1.00 60.67           O
ATOM   1279  CB  MET C 171      21.919 -51.931  15.800  1.00 58.23           C
ATOM   1280  CG  MET C 171      22.532 -53.067  16.592  1.00 43.08           C
ATOM   1281  SD  MET C 171      21.980 -54.677  16.007  1.00 55.20           S
ATOM   1282  CE  MET C 171      21.972 -55.584  17.546  1.00 49.86           C
ATOM   1283  N   GLY C 172      21.918 -48.261  15.584  1.00 44.75           N
ATOM   1284  CA  GLY C 172      21.122 -47.141  15.117  1.00 62.24           C
ATOM   1285  C   GLY C 172      21.182 -46.998  13.605  1.00 56.50           C
ATOM   1286  O   GLY C 172      22.213 -47.245  12.982  1.00 60.36           O
ATOM   1287  N   LEU C 173      20.056 -46.599  13.025  1.00 52.23           N
ATOM   1288  CA  LEU C 173      19.957 -46.330  11.600  1.00 49.40           C
ATOM   1289  C   LEU C 173      20.070 -44.834  11.338  1.00 51.41           C
ATOM   1290  O   LEU C 173      19.803 -44.002  12.208  1.00 58.91           O
ATOM   1291  CB  LEU C 173      18.637 -46.862  11.034  1.00 49.38           C
ATOM   1292  CG  LEU C 173      18.288 -48.321  11.335  1.00 51.85           C
ATOM   1293  CD1 LEU C 173      16.782 -48.511  11.353  1.00 49.77           C
ATOM   1294  CD2 LEU C 173      18.937 -49.251  10.322  1.00 51.25           C
ATOM   1295  N   GLY C 174      20.476 -44.501  10.121  1.00 45.36           N
ATOM   1296  CA  GLY C 174      20.590 -43.131   9.673  1.00 44.32           C
ATOM   1297  C   GLY C 174      19.458 -42.734   8.752  1.00 43.44           C
ATOM   1298  O   GLY C 174      18.331 -43.230   8.863  1.00 44.53           O
ATOM   1299  N   SER C 175      19.757 -41.822   7.831  1.00 50.24           N
ATOM   1300  CA  SER C 175      18.781 -41.422   6.826  1.00 48.47           C
ATOM   1301  C   SER C 175      18.521 -42.586   5.879  1.00 56.84           C
ATOM   1302  O   SER C 175      19.437 -43.049   5.189  1.00 54.36           O
ATOM   1303  CB  SER C 175      19.281 -40.201   6.058  1.00 45.52           C
ATOM   1304  OG  SER C 175      19.218 -39.032   6.857  1.00 67.22           O
ATOM   1305  N   HIS C 176      17.278 -43.065   5.854  1.00 45.43           N
ATOM   1306  CA  HIS C 176      16.922 -44.189   4.997  1.00 44.76           C
ATOM   1307  C   HIS C 176      17.207 -43.864   3.536  1.00 42.92           C
ATOM   1308  O   HIS C 176      17.021 -42.730   3.086  1.00 35.54           O
ATOM   1309  CB  HIS C 176      15.446 -44.545   5.179  1.00 32.34           C
ATOM   1310  CG  HIS C 176      15.168 -45.373   6.395  1.00 41.88           C
ATOM   1311  ND1 HIS C 176      15.331 -46.741   6.417  1.00 50.34           N
ATOM   1312  CD2 HIS C 176      14.736 -45.025   7.630  1.00 46.49           C
ATOM   1313  CE1 HIS C 176      15.012 -47.201   7.614  1.00 48.83           C
ATOM   1314  NE2 HIS C 176      14.648 -46.180   8.369  1.00 52.47           N
ATOM   1315  N   ASN C 177      17.671 -44.870   2.793  1.00 37.42           N
ATOM   1316  CA  ASN C 177      18.010 -44.702   1.385  1.00 41.51           C
ATOM   1317  C   ASN C 177      16.948 -45.352   0.494  1.00 49.21           C
ATOM   1318  O   ASN C 177      16.194 -44.642  -0.168  1.00 71.46           O
ATOM   1319  CB  ASN C 177      19.400 -45.265   1.091  1.00 35.29           C
ATOM   1320  CG  ASN C 177      19.848 -44.991  -0.330  1.00 42.31           C
ATOM   1321  OD1 ASN C 177      19.580 -45.776  -1.239  1.00 45.60           O
ATOM   1322  ND2 ASN C 177      20.529 -43.868  -0.531  1.00 47.87           N
ATOM   1323  N   TYR C 178      16.885 -46.680   0.448  1.00 41.47           N
ATOM   1324  CA  TYR C 178      15.784 -47.371  -0.210  1.00 34.35           C
ATOM   1325  C   TYR C 178      15.393 -48.575   0.635  1.00 31.61           C
ATOM   1326  O   TYR C 178      16.098 -48.961   1.569  1.00 36.60           O
ATOM   1327  CB  TYR C 178      16.126 -47.766  -1.664  1.00 38.81           C
ATOM   1328  CG  TYR C 178      17.123 -48.900  -1.875  1.00 37.79           C
ATOM   1329  CD1 TYR C 178      16.791 -50.221  -1.591  1.00 28.60           C
ATOM   1330  CD2 TYR C 178      18.379 -48.648  -2.414  1.00 37.72           C
ATOM   1331  CE1 TYR C 178      17.692 -51.250  -1.800  1.00 29.44           C
ATOM   1332  CE2 TYR C 178      19.286 -49.672  -2.631  1.00 35.28           C
ATOM   1333  CZ  TYR C 178      18.937 -50.970  -2.322  1.00 38.27           C
ATOM   1334  OH  TYR C 178      19.836 -51.990  -2.534  1.00 36.70           O
ATOM   1335  N   GLN C 179      14.248 -49.164   0.300  1.00 33.21           N
ATOM   1336  CA  GLN C 179      13.692 -50.264   1.081  1.00 31.94           C
ATOM   1337  C   GLN C 179      12.879 -51.149   0.152  1.00 35.79           C
ATOM   1338  O   GLN C 179      11.928 -50.676  -0.477  1.00 34.96           O
ATOM   1339  CB  GLN C 179      12.825 -49.732   2.224  1.00 32.72           C
ATOM   1340  CG  GLN C 179      12.307 -50.794   3.173  1.00 26.87           C
ATOM   1341  CD  GLN C 179      11.550 -50.196   4.342  1.00 47.03           C
ATOM   1342  OE1 GLN C 179      10.983 -49.108   4.237  1.00 41.70           O
ATOM   1343  NE2 GLN C 179      11.539 -50.904   5.465  1.00 46.69           N
ATOM   1344  N   ILE C 180      13.252 -52.427   0.064  1.00 22.60           N
ATOM   1345  CA  ILE C 180      12.639 -53.368  -0.865  1.00 26.36           C
ATOM   1346  C   ILE C 180      12.501 -54.725  -0.187  1.00 26.37           C
ATOM   1347  O   ILE C 180      13.086 -54.986   0.866  1.00 31.17           O
ATOM   1348  CB  ILE C 180      13.454 -53.520  -2.168  1.00 27.37           C
ATOM   1349  CG1 ILE C 180      14.896 -53.924  -1.846  1.00 26.86           C
ATOM   1350  CG2 ILE C 180      13.412 -52.240  -2.991  1.00 17.42           C
ATOM   1351  CD1 ILE C 180      15.552 -54.774  -2.913  1.00 20.66           C
ATOM   1352  N   VAL C 181      11.708 -55.591  -0.811  1.00 25.47           N
ATOM   1353  CA  VAL C 181      11.688 -57.012  -0.486  1.00 21.59           C
ATOM   1354  C   VAL C 181      12.692 -57.684  -1.415  1.00 34.06           C
ATOM   1355  O   VAL C 181      12.441 -57.831  -2.614  1.00 26.24           O
ATOM   1356  CB  VAL C 181      10.288 -57.614  -0.643  1.00 22.71           C
ATOM   1357  CG1 VAL C 181      10.335 -59.119  -0.425  1.00 26.02           C
ATOM   1358  CG2 VAL C 181       9.316 -56.959   0.329  1.00 28.02           C
ATOM   1359  N   ASN C 182      13.832 -58.086  -0.863  1.00 24.48           N
ATOM   1360  CA  ASN C 182      14.998 -58.455  -1.655  1.00 24.23           C
ATOM   1361  C   ASN C 182      15.074 -59.966  -1.823  1.00 32.76           C
ATOM   1362  O   ASN C 182      15.143 -60.705  -0.835  1.00 37.97           O
ATOM   1363  CB  ASN C 182      16.275 -57.927  -1.001  1.00 29.16           C
ATOM   1364  CG  ASN C 182      17.533 -58.350  -1.737  1.00 32.27           C
ATOM   1365  OD1 ASN C 182      17.507 -58.627  -2.936  1.00 32.77           O
ATOM   1366  ND2 ASN C 182      18.647 -58.397  -1.016  1.00 23.95           N
ATOM   1367  N   THR C 183      15.062 -60.416  -3.074  1.00 23.95           N
ATOM   1368  CA  THR C 183      15.459 -61.775  -3.421  1.00 27.03           C
ATOM   1369  C   THR C 183      16.927 -61.726  -3.828  1.00 23.54           C
ATOM   1370  O   THR C 183      17.263 -61.225  -4.905  1.00 30.36           O
ATOM   1371  CB  THR C 183      14.596 -62.335  -4.548  1.00 23.38           C
ATOM   1372  OG1 THR C 183      13.236 -62.441  -4.108  1.00 31.91           O
ATOM   1373  CG2 THR C 183      15.099 -63.708  -4.962  1.00 22.81           C
ATOM   1374  N   GLU C 184      17.801 -62.228  -2.962  1.00 27.10           N
ATOM   1375  CA  GLU C 184      19.241 -62.148  -3.160  1.00 21.80           C
ATOM   1376  C   GLU C 184      19.805 -63.550  -3.328  1.00 33.68           C
ATOM   1377  O   GLU C 184      19.477 -64.449  -2.549  1.00 30.97           O
ATOM   1378  CB  GLU C 184      19.913 -61.439  -1.979  1.00 29.17           C
ATOM   1379  CG  GLU C 184      21.416 -61.644  -1.894  1.00 33.06           C
ATOM   1380  CD  GLU C 184      22.079 -60.709  -0.899  1.00 44.70           C
ATOM   1381  OE1 GLU C 184      21.415 -59.753  -0.446  1.00 35.32           O
ATOM   1382  OE2 GLU C 184      23.264 -60.930  -0.571  1.00 30.14           O
ATOM   1383  N   GLY C 185      20.647 -63.734  -4.342  1.00 28.48           N
ATOM   1384  CA  GLY C 185      21.283 -65.018  -4.561  1.00 31.22           C
ATOM   1385  C   GLY C 185      22.794 -64.930  -4.547  1.00 36.20           C
ATOM   1386  O   GLY C 185      23.362 -63.863  -4.804  1.00 28.67           O
ATOM   1387  N   TYR C 186      23.458 -66.044  -4.250  1.00 25.08           N
ATOM   1388  CA  TYR C 186      24.916 -66.060  -4.159  1.00 32.43           C
ATOM   1389  C   TYR C 186      25.405 -67.462  -4.488  1.00 43.11           C
ATOM   1390  O   TYR C 186      25.229 -68.383  -3.684  1.00 34.13           O
ATOM   1391  CB  TYR C 186      25.379 -65.629  -2.771  1.00 33.78           C
ATOM   1392  CG  TYR C 186      26.875 -65.453  -2.656  1.00 51.35           C
ATOM   1393  CD1 TYR C 186      27.532 -64.456  -3.364  1.00 48.82           C
ATOM   1394  CD2 TYR C 186      27.631 -66.286  -1.842  1.00 54.32           C
ATOM   1395  CE1 TYR C 186      28.901 -64.292  -3.264  1.00 59.65           C
ATOM   1396  CE2 TYR C 186      29.000 -66.130  -1.735  1.00 60.02           C
ATOM   1397  CZ  TYR C 186      29.629 -65.131  -2.448  1.00 55.70           C
ATOM   1398  OH  TYR C 186      30.991 -64.970  -2.347  1.00 56.83           O
ATOM   1399  N   GLN C 187      26.024 -67.615  -5.658  1.00 39.27           N
ATOM   1400  CA  GLN C 187      26.585 -68.888  -6.111  1.00 35.46           C
ATOM   1401  C   GLN C 187      25.549 -70.008  -6.012  1.00 36.70           C
ATOM   1402  O   GLN C 187      25.759 -71.039  -5.372  1.00 32.71           O
ATOM   1403  CB  GLN C 187      27.854 -69.232  -5.328  1.00 33.27           C
ATOM   1404  CG  GLN C 187      29.098 -68.543  -5.858  1.00 47.02           C
ATOM   1405  CD  GLN C 187      30.188 -68.421  -4.816  1.00 49.24           C
ATOM   1406  OE1 GLN C 187      30.625 -69.416  -4.237  1.00 54.63           O
ATOM   1407  NE2 GLN C 187      30.637 -67.196  -4.571  1.00 53.22           N
ATOM   1408  N   SER C 188      24.414 -69.782  -6.668  1.00 34.99           N
ATOM   1409  CA  SER C 188      23.281 -70.689  -6.572  1.00 39.00           C
ATOM   1410  C   SER C 188      22.431 -70.568  -7.830  1.00 31.33           C
ATOM   1411  O   SER C 188      22.781 -69.863  -8.780  1.00 39.70           O
ATOM   1412  CB  SER C 188      22.449 -70.388  -5.324  1.00 32.48           C
ATOM   1413  OG  SER C 188      22.000 -69.043  -5.338  1.00 33.64           O
ATOM   1414  N   SER C 189      21.301 -71.272  -7.822  1.00 32.27           N
ATOM   1415  CA  SER C 189      20.300 -71.185  -8.873  1.00 32.18           C
ATOM   1416  C   SER C 189      18.925 -71.178  -8.220  1.00 40.99           C
ATOM   1417  O   SER C 189      18.787 -71.416  -7.017  1.00 32.91           O
ATOM   1418  CB  SER C 189      20.425 -72.342  -9.872  1.00 37.98           C
ATOM   1419  OG  SER C 189      21.785 -72.642 -10.139  1.00 35.16           O
ATOM   1420  N   GLY C 190      17.905 -70.900  -9.014  1.00 34.16           N
ATOM   1421  CA  GLY C 190      16.543 -70.962  -8.530  1.00 32.66           C
ATOM   1422  C   GLY C 190      15.667 -69.934  -9.217  1.00 43.23           C
ATOM   1423  O   GLY C 190      16.032 -69.353 -10.236  1.00 38.52           O
ATOM   1424  N   SER C 191      14.492 -69.727  -8.626  1.00 30.88           N
ATOM   1425  CA  SER C 191      13.493 -68.818  -9.164  1.00 42.25           C
ATOM   1426  C   SER C 191      12.698 -68.223  -8.013  1.00 32.73           C
ATOM   1427  O   SER C 191      12.582 -68.825  -6.942  1.00 39.21           O
ATOM   1428  CB  SER C 191      12.551 -69.530 -10.142  1.00 47.66           C
ATOM   1429  OG  SER C 191      11.559 -70.266  -9.447  1.00 48.83           O
ATOM   1430  N   ALA C 192      12.148 -67.036  -8.246  1.00 31.97           N
ATOM   1431  CA  ALA C 192      11.345 -66.363  -7.238  1.00 37.28           C
ATOM   1432  C   ALA C 192      10.355 -65.440  -7.930  1.00 31.85           C
ATOM   1433  O   ALA C 192      10.676 -64.828  -8.951  1.00 33.42           O
ATOM   1434  CB  ALA C 192      12.220 -65.571  -6.260  1.00 43.27           C
ATOM   1435  N   SER C 193       9.149 -65.359  -7.373  1.00 35.02           N
ATOM   1436  CA  SER C 193       8.115 -64.445  -7.851  1.00 34.19           C
ATOM   1437  C   SER C 193       7.430 -63.861  -6.625  1.00 38.47           C
ATOM   1438  O   SER C 193       6.754 -64.586  -5.889  1.00 46.59           O
ATOM   1439  CB  SER C 193       7.111 -65.156  -8.758  1.00 45.48           C
ATOM   1440  OG  SER C 193       6.146 -64.248  -9.260  1.00 52.68           O
ATOM   1441  N   ILE C 194       7.611 -62.562  -6.399  1.00 36.38           N
ATOM   1442  CA  ILE C 194       7.163 -61.904  -5.177  1.00 34.94           C
ATOM   1443  C   ILE C 194       6.294 -60.709  -5.539  1.00 30.26           C
ATOM   1444  O   ILE C 194       6.573 -59.997  -6.510  1.00 38.75           O
ATOM   1445  CB  ILE C 194       8.356 -61.454  -4.306  1.00 35.43           C
ATOM   1446  CG1 ILE C 194       9.380 -62.584  -4.164  1.00 32.06           C
ATOM   1447  CG2 ILE C 194       7.879 -60.984  -2.940  1.00 39.26           C
ATOM   1448  CD1 ILE C 194       8.881 -63.764  -3.360  1.00 36.90           C
ATOM   1449  N   THR C 195       5.243 -60.488  -4.754  1.00 33.47           N
ATOM   1450  CA  THR C 195       4.428 -59.284  -4.837  1.00 47.81           C
ATOM   1451  C   THR C 195       4.666 -58.447  -3.588  1.00 41.27           C
ATOM   1452  O   THR C 195       4.658 -58.976  -2.472  1.00 38.08           O
ATOM   1453  CB  THR C 195       2.942 -59.625  -4.974  1.00 45.13           C
ATOM   1454  OG1 THR C 195       2.739 -60.418  -6.151  1.00 51.55           O
ATOM   1455  CG2 THR C 195       2.114 -58.354  -5.080  1.00 36.18           C
ATOM   1456  N   VAL C 196       4.882 -57.149  -3.777  1.00 34.50           N
ATOM   1457  CA  VAL C 196       5.229 -56.238  -2.694  1.00 42.75           C
ATOM   1458  C   VAL C 196       4.126 -55.201  -2.551  1.00 39.01           C
ATOM   1459  O   VAL C 196       3.641 -54.655  -3.548  1.00 45.17           O
ATOM   1460  CB  VAL C 196       6.591 -55.558  -2.946  1.00 33.61           C
ATOM   1461  CG1 VAL C 196       6.906 -54.559  -1.842  1.00 36.39           C
ATOM   1462  CG2 VAL C 196       7.687 -56.605  -3.058  1.00 33.09           C
ATOM   1463  N   SER C 197       3.731 -54.932  -1.311  1.00 41.07           N
ATOM   1464  CA  SER C 197       2.683 -53.955  -1.042  1.00 50.95           C
ATOM   1465  C   SER C 197       2.842 -53.329   0.340  1.00 45.47           C
ATOM   1466  O   SER C 197       3.493 -53.887   1.223  1.00 56.14           O
ATOM   1467  CB  SER C 197       1.308 -54.608  -1.169  1.00 49.19           C
ATOM   1468  OG  SER C 197       1.336 -55.947  -0.706  1.00 42.58           O
ATOM   1469  OXT SER C 197       2.321 -52.246   0.605  1.00 51.84           O
TER
ATOM   1470  N   ALA D   7      31.382 -86.495  19.179  1.00 87.78           N
ATOM   1471  CA  ALA D   7      32.512 -85.616  18.900  1.00 95.27           C
ATOM   1472  C   ALA D   7      33.717 -86.413  18.408  1.00 89.16           C
ATOM   1473  O   ALA D   7      33.591 -87.250  17.512  1.00 83.55           O
ATOM   1474  CB  ALA D   7      32.875 -84.811  20.139  1.00 88.06           C
ATOM   1475  N   ARG D   8      34.880 -86.142  19.005  1.00 85.03           N
ATOM   1476  CA  ARG D   8      36.137 -86.797  18.638  1.00 63.83           C
ATOM   1477  C   ARG D   8      36.442 -86.603  17.153  1.00 70.01           C
ATOM   1478  O   ARG D   8      36.697 -87.557  16.415  1.00 73.21           O
ATOM   1479  CB  ARG D   8      36.116 -88.282  19.009  1.00 75.87           C
ATOM   1480  CG  ARG D   8      36.605 -88.575  20.415  1.00 64.33           C
ATOM   1481  CD  ARG D   8      35.724 -89.601  21.106  1.00 70.25           C
ATOM   1482  NE  ARG D   8      34.306 -89.270  20.989  1.00 84.65           N
ATOM   1483  CZ  ARG D   8      33.700 -88.314  21.686  1.00 92.36           C
ATOM   1484  NH1 ARG D   8      34.384 -87.586  22.558  1.00 90.05           N
ATOM   1485  NH2 ARG D   8      32.406 -88.086  21.512  1.00 90.64           N
ATOM   1486  N   ALA D   9      36.411 -85.346  16.718  1.00 54.92           N
ATOM   1487  CA  ALA D   9      36.642 -84.999  15.325  1.00 42.84           C
ATOM   1488  C   ALA D   9      37.562 -83.790  15.247  1.00 45.46           C
ATOM   1489  O   ALA D   9      37.591 -82.951  16.150  1.00 42.14           O
ATOM   1490  CB  ALA D   9      35.327 -84.706  14.591  1.00 36.28           C
ATOM   1491  N   ILE D  10      38.315 -83.712  14.156  1.00 45.37           N
ATOM   1492  CA  ILE D  10      39.181 -82.566  13.902  1.00 33.63           C
ATOM   1493  C   ILE D  10      38.323 -81.394  13.444  1.00 33.46           C
ATOM   1494  O   ILE D  10      37.531 -81.517  12.502  1.00 36.80           O
ATOM   1495  CB  ILE D  10      40.254 -82.913  12.857  1.00 37.34           C
ATOM   1496  CG1 ILE D  10      41.009 -84.180  13.262  1.00 38.77           C
ATOM   1497  CG2 ILE D  10      41.217 -81.751  12.673  1.00 29.23           C
ATOM   1498  CD1 ILE D  10      41.890 -84.740  12.162  1.00 32.42           C
ATOM   1499  N   THR D  11      38.473 -80.251  14.115  1.00 35.72           N
ATOM   1500  CA  THR D  11      37.722 -79.054  13.771  1.00 39.62           C
ATOM   1501  C   THR D  11      38.599 -77.847  13.472  1.00 34.57           C
ATOM   1502  O   THR D  11      38.068 -76.811  13.054  1.00 43.74           O
ATOM   1503  CB  THR D  11      36.739 -78.690  14.897  1.00 40.02           C
ATOM   1504  OG1 THR D  11      37.452 -78.550  16.131  1.00 42.80           O
ATOM   1505  CG2 THR D  11      35.678 -79.772  15.047  1.00 28.23           C
ATOM   1506  N   SER D  12      39.909 -77.941  13.674  1.00 37.22           N
ATOM   1507  CA  SER D  12      40.845 -76.885  13.321  1.00 40.84           C
ATOM   1508  C   SER D  12      41.837 -77.411  12.290  1.00 37.09           C
ATOM   1509  O   SER D  12      41.941 -78.617  12.052  1.00 31.84           O
ATOM   1510  CB  SER D  12      41.580 -76.355  14.560  1.00 40.89           C
ATOM   1511  OG  SER D  12      42.010 -77.413  15.397  1.00 47.16           O
ATOM   1512  N   ASN D  13      42.569 -76.481  11.677  1.00 35.68           N
ATOM   1513  CA  ASN D  13      43.478 -76.827  10.591  1.00 30.25           C
ATOM   1514  C   ASN D  13      44.534 -77.823  11.055  1.00 29.51           C
ATOM   1515  O   ASN D  13      45.158 -77.643  12.105  1.00 35.62           O
ATOM   1516  CB  ASN D  13      44.149 -75.567  10.047  1.00 29.17           C
ATOM   1517  CG  ASN D  13      43.165 -74.622   9.388  1.00 36.09           C
ATOM   1518  OD1 ASN D  13      42.020 -74.986   9.126  1.00 36.65           O
ATOM   1519  ND2 ASN D  13      43.609 -73.401   9.116  1.00 33.77           N
ATOM   1520  N   GLU D  14      44.730 -78.878  10.266  1.00 33.62           N
ATOM   1521  CA  GLU D  14      45.724 -79.899  10.564  1.00 39.85           C
ATOM   1522  C   GLU D  14      46.272 -80.460   9.260  1.00 33.65           C
ATOM   1523  O   GLU D  14      45.602 -80.429   8.223  1.00 29.02           O
ATOM   1524  CB  GLU D  14      45.143 -81.037  11.417  1.00 31.15           C
ATOM   1525  CG  GLU D  14      44.874 -80.677  12.873  1.00 38.45           C
ATOM   1526  CD  GLU D  14      46.139 -80.588  13.711  1.00 35.38           C
ATOM   1527  OE1 GLU D  14      47.242 -80.816  13.171  1.00 32.85           O
ATOM   1528  OE2 GLU D  14      46.027 -80.287  14.919  1.00 40.69           O
ATOM   1529  N   GLN D  15      47.496 -80.980   9.325  1.00 31.96           N
ATOM   1530  CA  GLN D  15      48.147 -81.579   8.169  1.00 31.95           C
ATOM   1531  C   GLN D  15      49.126 -82.642   8.645  1.00 35.84           C
ATOM   1532  O   GLN D  15      49.806 -82.459   9.658  1.00 31.48           O
ATOM   1533  CB  GLN D  15      48.876 -80.526   7.326  1.00 44.19           C
ATOM   1534  CG  GLN D  15      48.294 -80.333   5.935  1.00 49.06           C
ATOM   1535  CD  GLN D  15      48.968 -79.211   5.166  1.00 54.32           C
ATOM   1536  OE1 GLN D  15      49.910 -78.585   5.654  1.00 46.37           O
ATOM   1537  NE2 GLN D  15      48.487 -78.951   3.955  1.00 42.69           N
ATOM   1538  N   GLY D  16      49.192 -83.747   7.908  1.00 30.64           N
ATOM   1539  CA  GLY D  16      50.108 -84.823   8.256  1.00 27.25           C
ATOM   1540  C   GLY D  16      49.853 -86.051   7.409  1.00 34.66           C
ATOM   1541  O   GLY D  16      49.355 -85.955   6.282  1.00 26.97           O
ATOM   1542  N   THR D  17      50.202 -87.209   7.965  1.00 34.48           N
ATOM   1543  CA  THR D  17      49.920 -88.483   7.321  1.00 38.08           C
ATOM   1544  C   THR D  17      49.146 -89.378   8.278  1.00 37.70           C
ATOM   1545  O   THR D  17      49.405 -89.386   9.485  1.00 31.17           O
ATOM   1546  CB  THR D  17      51.202 -89.193   6.859  1.00 41.03           C
ATOM   1547  OG1 THR D  17      50.901 -90.554   6.527  1.00 43.62           O
ATOM   1548  CG2 THR D  17      52.251 -89.169   7.946  1.00 28.53           C
ATOM   1549  N   ASN D  18      48.189 -90.123   7.730  1.00 36.63           N
ATOM   1550  CA  ASN D  18      47.355 -91.026   8.514  1.00 42.65           C
ATOM   1551  C   ASN D  18      47.199 -92.329   7.748  1.00 40.64           C
ATOM   1552  O   ASN D  18      46.640 -92.337   6.646  1.00 38.34           O
ATOM   1553  CB  ASN D  18      45.985 -90.406   8.804  1.00 34.31           C
ATOM   1554  CG  ASN D  18      45.034 -91.382   9.467  1.00 41.65           C
ATOM   1555  OD1 ASN D  18      44.023 -91.775   8.884  1.00 44.45           O
ATOM   1556  ND2 ASN D  18      45.352 -91.778  10.694  1.00 31.89           N
ATOM   1557  N   ASN D  19      47.692 -93.422   8.334  1.00 43.56           N
ATOM   1558  CA  ASN D  19      47.640 -94.747   7.714  1.00 40.88           C
ATOM   1559  C   ASN D  19      48.308 -94.732   6.339  1.00 43.43           C
ATOM   1560  O   ASN D  19      47.768 -95.236   5.352  1.00 33.97           O
ATOM   1561  CB  ASN D  19      46.200 -95.260   7.627  1.00 25.29           C
ATOM   1562  CG  ASN D  19      45.599 -95.546   8.993  1.00 38.70           C
ATOM   1563  OD1 ASN D  19      46.198 -96.241   9.813  1.00 39.49           O
ATOM   1564  ND2 ASN D  19      44.409 -95.010   9.242  1.00 33.90           N
ATOM   1565  N   GLY D  20      49.498 -94.131   6.283  1.00 33.56           N
ATOM   1566  CA  GLY D  20      50.275 -94.054   5.065  1.00 35.26           C
ATOM   1567  C   GLY D  20      49.883 -92.953   4.105  1.00 40.07           C
ATOM   1568  O   GLY D  20      50.662 -92.640   3.196  1.00 43.65           O
ATOM   1569  N   TYR D  21      48.710 -92.347   4.273  1.00 30.79           N
ATOM   1570  CA  TYR D  21      48.203 -91.344   3.345  1.00 29.74           C
ATOM   1571  C   TYR D  21      48.390 -89.946   3.918  1.00 40.10           C
ATOM   1572  O   TYR D  21      48.084 -89.705   5.090  1.00 38.37           O
ATOM   1573  CB  TYR D  21      46.722 -91.579   3.048  1.00 37.99           C
ATOM   1574  CG  TYR D  21      46.452 -92.727   2.106  1.00 45.34           C
ATOM   1575  CD1 TYR D  21      46.521 -94.042   2.546  1.00 41.86           C
ATOM   1576  CD2 TYR D  21      46.123 -92.495   0.778  1.00 41.74           C
ATOM   1577  CE1 TYR D  21      46.272 -95.094   1.687  1.00 55.97           C
ATOM   1578  CE2 TYR D  21      45.873 -93.540  -0.088  1.00 51.92           C
ATOM   1579  CZ  TYR D  21      45.948 -94.837   0.372  1.00 50.80           C
ATOM   1580  OH  TYR D  21      45.699 -95.881  -0.488  1.00 48.73           O
ATOM   1581  N   PHE D  22      48.883 -89.031   3.088  1.00 36.82           N
ATOM   1582  CA  PHE D  22      48.890 -87.623   3.456  1.00 29.27           C
ATOM   1583  C   PHE D  22      47.458 -87.111   3.546  1.00 22.13           C
ATOM   1584  O   PHE D  22      46.600 -87.483   2.742  1.00 36.74           O
ATOM   1585  CB  PHE D  22      49.683 -86.808   2.432  1.00 42.25           C
ATOM   1586  CG  PHE D  22      49.507 -85.316   2.563  1.00 37.97           C
ATOM   1587  CD1 PHE D  22      50.287 -84.588   3.446  1.00 32.46           C
ATOM   1588  CD2 PHE D  22      48.569 -84.641   1.794  1.00 30.80           C
ATOM   1589  CE1 PHE D  22      50.131 -83.217   3.567  1.00 38.65           C
ATOM   1590  CE2 PHE D  22      48.407 -83.272   1.913  1.00 33.21           C
ATOM   1591  CZ  PHE D  22      49.190 -82.560   2.799  1.00 30.36           C
ATOM   1592  N   TYR D  23      47.197 -86.260   4.534  1.00 30.61           N
ATOM   1593  CA  TYR D  23      45.876 -85.672   4.699  1.00 28.88           C
ATOM   1594  C   TYR D  23      46.015 -84.195   5.038  1.00 25.80           C
ATOM   1595  O   TYR D  23      47.002 -83.768   5.641  1.00 24.65           O
ATOM   1596  CB  TYR D  23      45.060 -86.393   5.784  1.00 36.08           C
ATOM   1597  CG  TYR D  23      45.430 -86.021   7.203  1.00 25.34           C
ATOM   1598  CD1 TYR D  23      46.512 -86.617   7.837  1.00 28.43           C
ATOM   1599  CD2 TYR D  23      44.691 -85.082   7.912  1.00 32.59           C
ATOM   1600  CE1 TYR D  23      46.854 -86.283   9.134  1.00 35.79           C
ATOM   1601  CE2 TYR D  23      45.025 -84.742   9.209  1.00 30.54           C
ATOM   1602  CZ  TYR D  23      46.106 -85.345   9.815  1.00 28.81           C
ATOM   1603  OH  TYR D  23      46.439 -85.009  11.107  1.00 35.50           O
ATOM   1604  N   SER D  24      45.008 -83.421   4.641  1.00 29.05           N
ATOM   1605  CA  SER D  24      44.974 -81.990   4.903  1.00 36.11           C
ATOM   1606  C   SER D  24      43.542 -81.571   5.185  1.00 28.88           C
ATOM   1607  O   SER D  24      42.637 -81.891   4.410  1.00 35.74           O
ATOM   1608  CB  SER D  24      45.532 -81.191   3.719  1.00 26.12           C
ATOM   1609  OG  SER D  24      45.092 -79.843   3.761  1.00 37.12           O
ATOM   1610  N   PHE D  25      43.340 -80.867   6.296  1.00 31.20           N
ATOM   1611  CA  PHE D  25      42.057 -80.251   6.609  1.00 26.21           C
ATOM   1612  C   PHE D  25      42.295 -78.776   6.879  1.00 27.30           C
ATOM   1613  O   PHE D  25      43.016 -78.423   7.818  1.00 29.36           O
ATOM   1614  CB  PHE D  25      41.385 -80.910   7.816  1.00 27.52           C
ATOM   1615  CG  PHE D  25      40.174 -80.167   8.304  1.00 25.51           C
ATOM   1616  CD1 PHE D  25      39.047 -80.057   7.506  1.00 23.70           C
ATOM   1617  CD2 PHE D  25      40.167 -79.566   9.551  1.00 28.69           C
ATOM   1618  CE1 PHE D  25      37.934 -79.370   7.945  1.00 25.72           C
ATOM   1619  CE2 PHE D  25      39.053 -78.875   9.998  1.00 30.30           C
ATOM   1620  CZ  PHE D  25      37.936 -78.778   9.193  1.00 27.23           C
ATOM   1621  N   TRP D  26      41.699 -77.920   6.058  1.00 27.58           N
ATOM   1622  CA  TRP D  26      41.817 -76.481   6.217  1.00 30.79           C
ATOM   1623  C   TRP D  26      40.430 -75.867   6.258  1.00 33.11           C
ATOM   1624  O   TRP D  26      39.542 -76.272   5.503  1.00 29.37           O
ATOM   1625  CB  TRP D  26      42.629 -75.849   5.082  1.00 24.48           C
ATOM   1626  CG  TRP D  26      42.643 -74.353   5.137  1.00 27.44           C
ATOM   1627  CD1 TRP D  26      43.514 -73.568   5.835  1.00 26.72           C
ATOM   1628  CD2 TRP D  26      41.737 -73.459   4.478  1.00 24.91           C
ATOM   1629  NE1 TRP D  26      43.210 -72.241   5.647  1.00 39.85           N
ATOM   1630  CE2 TRP D  26      42.123 -72.147   4.819  1.00 33.57           C
ATOM   1631  CE3 TRP D  26      40.638 -73.641   3.632  1.00 29.42           C
ATOM   1632  CZ2 TRP D  26      41.450 -71.023   4.342  1.00 29.56           C
ATOM   1633  CZ3 TRP D  26      39.971 -72.524   3.160  1.00 42.30           C
ATOM   1634  CH2 TRP D  26      40.380 -71.231   3.517  1.00 28.74           C
ATOM   1635  N   THR D  27      40.249 -74.892   7.145  1.00 33.60           N
ATOM   1636  CA  THR D  27      38.999 -74.156   7.238  1.00 32.94           C
ATOM   1637  C   THR D  27      39.309 -72.724   7.642  1.00 31.06           C
ATOM   1638  O   THR D  27      40.292 -72.461   8.340  1.00 32.61           O
ATOM   1639  CB  THR D  27      38.031 -74.795   8.243  1.00 33.01           C
ATOM   1640  OG1 THR D  27      36.849 -73.991   8.350  1.00 34.87           O
ATOM   1641  CG2 THR D  27      38.682 -74.916   9.614  1.00 35.27           C
ATOM   1642  N   ASN D  28      38.469 -71.798   7.187  1.00 32.22           N
ATOM   1643  CA  ASN D  28      38.589 -70.399   7.570  1.00 33.68           C
ATOM   1644  C   ASN D  28      37.808 -70.073   8.838  1.00 43.63           C
ATOM   1645  O   ASN D  28      37.666 -68.894   9.178  1.00 41.49           O
ATOM   1646  CB  ASN D  28      38.137 -69.491   6.421  1.00 26.23           C
ATOM   1647  CG  ASN D  28      36.648 -69.581   6.150  1.00 42.45           C
ATOM   1648  OD1 ASN D  28      35.980 -70.528   6.567  1.00 38.62           O
ATOM   1649  ND2 ASN D  28      36.119 -68.591   5.439  1.00 46.59           N
ATOM   1650  N   GLY D  29      37.297 -71.087   9.537  1.00 39.23           N
ATOM   1651  CA  GLY D  29      36.604 -70.896  10.791  1.00 40.30           C
ATOM   1652  C   GLY D  29      35.106 -70.702  10.686  1.00 37.71           C
ATOM   1653  O   GLY D  29      34.421 -70.745  11.715  1.00 37.29           O
ATOM   1654  N   GLY D  30      34.575 -70.500   9.483  1.00 34.22           N
ATOM   1655  CA  GLY D  30      33.155 -70.216   9.343  1.00 31.57           C
ATOM   1656  C   GLY D  30      32.306 -71.436   9.661  1.00 40.72           C
ATOM   1657  O   GLY D  30      32.578 -72.544   9.184  1.00 40.27           O
ATOM   1658  N   GLY D  31      31.271 -71.233  10.472  1.00 47.57           N
ATOM   1659  CA  GLY D  31      30.313 -72.274  10.790  1.00 36.27           C
ATOM   1660  C   GLY D  31      30.936 -73.418  11.568  1.00 39.16           C
ATOM   1661  O   GLY D  31      31.872 -73.244  12.356  1.00 52.33           O
ATOM   1662  N   SER D  32      30.404 -74.615  11.339  1.00 31.26           N
ATOM   1663  CA  SER D  32      30.859 -75.829  12.002  1.00 35.54           C
ATOM   1664  C   SER D  32      31.276 -76.848  10.954  1.00 25.75           C
ATOM   1665  O   SER D  32      30.493 -77.176  10.057  1.00 39.43           O
ATOM   1666  CB  SER D  32      29.760 -76.407  12.900  1.00 46.39           C
ATOM   1667  OG  SER D  32      30.211 -77.564  13.581  1.00 54.09           O
ATOM   1668  N   VAL D  33      32.512 -77.336  11.059  1.00 39.82           N
ATOM   1669  CA  VAL D  33      33.047 -78.345  10.148  1.00 33.41           C
ATOM   1670  C   VAL D  33      33.806 -79.371  10.979  1.00 38.18           C
ATOM   1671  O   VAL D  33      34.747 -79.015  11.698  1.00 33.78           O
ATOM   1672  CB  VAL D  33      33.973 -77.745   9.074  1.00 31.65           C
ATOM   1673  CG1 VAL D  33      34.439 -78.828   8.117  1.00 28.20           C
ATOM   1674  CG2 VAL D  33      33.273 -76.631   8.311  1.00 36.36           C
ATOM   1675  N   SER D  34      33.408 -80.637  10.880  1.00 30.50           N
ATOM   1676  CA  SER D  34      34.026 -81.724  11.630  1.00 29.10           C
ATOM   1677  C   SER D  34      34.644 -82.711  10.651  1.00 33.95           C
ATOM   1678  O   SER D  34      33.939 -83.279   9.809  1.00 25.85           O
ATOM   1679  CB  SER D  34      33.005 -82.423  12.530  1.00 31.31           C
ATOM   1680  OG  SER D  34      32.108 -81.487  13.105  1.00 49.27           O
ATOM   1681  N   TYR D  35      35.952 -82.918  10.768  1.00 22.94           N
ATOM   1682  CA  TYR D  35      36.711 -83.774   9.869  1.00 26.97           C
ATOM   1683  C   TYR D  35      37.232 -84.984  10.633  1.00 36.85           C
ATOM   1684  O   TYR D  35      37.646 -84.867  11.790  1.00 33.93           O
ATOM   1685  CB  TYR D  35      37.874 -82.997   9.242  1.00 28.65           C
ATOM   1686  CG  TYR D  35      38.848 -83.836   8.443  1.00 31.25           C
ATOM   1687  CD1 TYR D  35      38.621 -84.108   7.101  1.00 25.98           C
ATOM   1688  CD2 TYR D  35      40.008 -84.334   9.026  1.00 23.23           C
ATOM   1689  CE1 TYR D  35      39.512 -84.866   6.364  1.00 27.86           C
ATOM   1690  CE2 TYR D  35      40.905 -85.092   8.297  1.00 31.54           C
ATOM   1691  CZ  TYR D  35      40.652 -85.354   6.967  1.00 26.82           C
ATOM   1692  OH  TYR D  35      41.541 -86.109   6.237  1.00 28.05           O
ATOM   1693  N   ASN D  36      37.214 -86.144   9.980  1.00 35.86           N
ATOM   1694  CA  ASN D  36      37.614 -87.392  10.617  1.00 36.52           C
ATOM   1695  C   ASN D  36      38.443 -88.225   9.654  1.00 34.53           C
ATOM   1696  O   ASN D  36      38.018 -88.477   8.523  1.00 37.65           O
ATOM   1697  CB  ASN D  36      36.391 -88.194  11.077  1.00 40.52           C
ATOM   1698  CG  ASN D  36      36.101 -88.021  12.553  1.00 53.99           C
ATOM   1699  OD1 ASN D  36      35.082 -87.447  12.934  1.00 44.52           O
ATOM   1700  ND2 ASN D  36      36.999 -88.520  13.395  1.00 48.39           N
ATOM   1701  N   ASN D  37      39.619 -88.649  10.106  1.00 23.59           N
ATOM   1702  CA  ASN D  37      40.413 -89.608   9.356  1.00 34.93           C
ATOM   1703  C   ASN D  37      39.952 -91.025   9.674  1.00 42.37           C
ATOM   1704  O   ASN D  37      39.467 -91.312  10.773  1.00 40.28           O
ATOM   1705  CB  ASN D  37      41.900 -89.458   9.682  1.00 39.51           C
ATOM   1706  CG  ASN D  37      42.585 -88.409   8.825  1.00 42.64           C
ATOM   1707  OD1 ASN D  37      42.190 -88.163   7.685  1.00 43.75           O
ATOM   1708  ND2 ASN D  37      43.623 -87.787   9.372  1.00 31.86           N
ATOM   1709  N   GLY D  38      40.102 -91.915   8.698  1.00 47.69           N
ATOM   1710  CA  GLY D  38      39.678 -93.289   8.878  1.00 33.98           C
ATOM   1711  C   GLY D  38      40.720 -94.302   8.458  1.00 37.21           C
ATOM   1712  O   GLY D  38      41.886 -93.955   8.248  1.00 30.84           O
ATOM   1713  N   ALA D  39      40.309 -95.560   8.334  1.00 36.18           N
ATOM   1714  CA  ALA D  39      41.234 -96.614   7.946  1.00 34.91           C
ATOM   1715  C   ALA D  39      41.687 -96.428   6.503  1.00 33.84           C
ATOM   1716  O   ALA D  39      40.902 -96.035   5.635  1.00 45.81           O
ATOM   1717  CB  ALA D  39      40.582 -97.984   8.118  1.00 47.32           C
ATOM   1718  N   ALA D  40      42.965 -96.705   6.259  1.00 44.40           N
ATOM   1719  CA  ALA D  40      43.569 -96.673   4.919  1.00 52.00           C
ATOM   1720  C   ALA D  40      43.441 -95.252   4.375  1.00 48.72           C
ATOM   1721  O   ALA D  40      43.849 -94.301   5.061  1.00 44.77           O
ATOM   1722  CB  ALA D  40      42.940 -97.762   4.062  1.00 42.40           C
ATOM   1723  N   GLY D  41      42.900 -95.056   3.176  1.00 46.32           N
ATOM   1724  CA  GLY D  41      42.775 -93.732   2.604  1.00 43.14           C
ATOM   1725  C   GLY D  41      41.369 -93.183   2.699  1.00 38.69           C
ATOM   1726  O   GLY D  41      40.920 -92.446   1.817  1.00 50.03           O
ATOM   1727  N   GLN D  42      40.661 -93.538   3.767  1.00 37.05           N
ATOM   1728  CA  GLN D  42      39.311 -93.047   3.992  1.00 42.26           C
ATOM   1729  C   GLN D  42      39.336 -91.825   4.898  1.00 40.84           C
ATOM   1730  O   GLN D  42      40.123 -91.751   5.846  1.00 43.11           O
ATOM   1731  CB  GLN D  42      38.429 -94.132   4.614  1.00 34.56           C
ATOM   1732  CG  GLN D  42      36.941 -93.791   4.645  1.00 42.04           C
ATOM   1733  CD  GLN D  42      36.532 -93.027   5.895  1.00 43.15           C
ATOM   1734  OE1 GLN D  42      37.303 -92.909   6.845  1.00 47.61           O
ATOM   1735  NE2 GLN D  42      35.312 -92.501   5.894  1.00 40.95           N
ATOM   1736  N   TYR D  43      38.467 -90.866   4.595  1.00 30.57           N
ATOM   1737  CA  TYR D  43      38.190 -89.754   5.487  1.00 30.95           C
ATOM   1738  C   TYR D  43      36.718 -89.397   5.361  1.00 30.20           C
ATOM   1739  O   TYR D  43      36.061 -89.722   4.369  1.00 41.34           O
ATOM   1740  CB  TYR D  43      39.074 -88.533   5.185  1.00 30.16           C
ATOM   1741  CG  TYR D  43      38.747 -87.829   3.886  1.00 28.98           C
ATOM   1742  CD1 TYR D  43      37.817 -86.796   3.844  1.00 32.51           C
ATOM   1743  CD2 TYR D  43      39.377 -88.191   2.704  1.00 27.46           C
ATOM   1744  CE1 TYR D  43      37.517 -86.152   2.659  1.00 36.41           C
ATOM   1745  CE2 TYR D  43      39.087 -87.552   1.517  1.00 30.63           C
ATOM   1746  CZ  TYR D  43      38.156 -86.534   1.499  1.00 39.16           C
ATOM   1747  OH  TYR D  43      37.863 -85.894   0.316  1.00 35.62           O
ATOM   1748  N   SER D  44      36.202 -88.729   6.387  1.00 28.09           N
ATOM   1749  CA  SER D  44      34.825 -88.265   6.388  1.00 38.69           C
ATOM   1750  C   SER D  44      34.786 -86.841   6.916  1.00 35.65           C
ATOM   1751  O   SER D  44      35.639 -86.434   7.710  1.00 39.14           O
ATOM   1752  CB  SER D  44      33.920 -89.172   7.234  1.00 39.39           C
ATOM   1753  OG  SER D  44      34.210 -89.037   8.614  1.00 42.15           O
ATOM   1754  N   VAL D  45      33.794 -86.082   6.462  1.00 35.52           N
ATOM   1755  CA  VAL D  45      33.622 -84.706   6.908  1.00 34.94           C
ATOM   1756  C   VAL D  45      32.137 -84.373   6.896  1.00 41.65           C
ATOM   1757  O   VAL D  45      31.412 -84.716   5.957  1.00 39.14           O
ATOM   1758  CB  VAL D  45      34.441 -83.719   6.044  1.00 37.50           C
ATOM   1759  CG1 VAL D  45      34.014 -83.781   4.583  1.00 35.76           C
ATOM   1760  CG2 VAL D  45      34.320 -82.300   6.588  1.00 33.40           C
ATOM   1761  N   ASN D  46      31.685 -83.728   7.968  1.00 35.28           N
ATOM   1762  CA  ASN D  46      30.335 -83.200   8.078  1.00 34.90           C
ATOM   1763  C   ASN D  46      30.430 -81.729   8.446  1.00 32.59           C
ATOM   1764  O   ASN D  46      31.234 -81.350   9.302  1.00 40.74           O
ATOM   1765  CB  ASN D  46      29.515 -83.956   9.132  1.00 36.03           C
ATOM   1766  CG  ASN D  46      29.705 -85.458   9.054  1.00 47.26           C
ATOM   1767  OD1 ASN D  46      30.790 -85.973   9.326  1.00 49.15           O
ATOM   1768  ND2 ASN D  46      28.647 -86.170   8.688  1.00 41.30           N
ATOM   1769  N   TRP D  47      29.618 -80.901   7.796  1.00 32.72           N
ATOM   1770  CA  TRP D  47      29.684 -79.465   8.015  1.00 39.39           C
ATOM   1771  C   TRP D  47      28.289 -78.863   7.939  1.00 33.57           C
ATOM   1772  O   TRP D  47      27.364 -79.450   7.372  1.00 34.76           O
ATOM   1773  CB  TRP D  47      30.625 -78.786   7.007  1.00 29.84           C
ATOM   1774  CG  TRP D  47      30.129 -78.769   5.592  1.00 31.40           C
ATOM   1775  CD1 TRP D  47      29.509 -77.735   4.955  1.00 35.16           C
ATOM   1776  CD2 TRP D  47      30.232 -79.828   4.630  1.00 32.91           C
ATOM   1777  NE1 TRP D  47      29.211 -78.085   3.660  1.00 31.31           N
ATOM   1778  CE2 TRP D  47      29.644 -79.365   3.436  1.00 28.57           C
ATOM   1779  CE3 TRP D  47      30.759 -81.122   4.664  1.00 40.61           C
ATOM   1780  CZ2 TRP D  47      29.568 -80.150   2.287  1.00 34.73           C
ATOM   1781  CZ3 TRP D  47      30.683 -81.901   3.522  1.00 32.84           C
ATOM   1782  CH2 TRP D  47      30.092 -81.412   2.350  1.00 30.47           C
ATOM   1783  N   LYS D  48      28.152 -77.676   8.528  1.00 32.65           N
ATOM   1784  CA  LYS D  48      26.868 -76.987   8.607  1.00 40.22           C
ATOM   1785  C   LYS D  48      27.120 -75.488   8.592  1.00 42.31           C
ATOM   1786  O   LYS D  48      27.815 -74.971   9.472  1.00 32.31           O
ATOM   1787  CB  LYS D  48      26.105 -77.396   9.869  1.00 37.25           C
ATOM   1788  CG  LYS D  48      25.057 -76.392  10.321  1.00 54.67           C
ATOM   1789  CD  LYS D  48      23.957 -77.065  11.124  1.00 51.87           C
ATOM   1790  CE  LYS D  48      22.842 -76.086  11.457  1.00 63.27           C
ATOM   1791  NZ  LYS D  48      22.209 -75.528  10.230  1.00 56.56           N
ATOM   1792  N   ASP D  49      26.555 -74.800   7.596  1.00 38.10           N
ATOM   1793  CA  ASP D  49      26.718 -73.354   7.435  1.00 35.43           C
ATOM   1794  C   ASP D  49      28.193 -72.960   7.449  1.00 44.95           C
ATOM   1795  O   ASP D  49      28.589 -71.965   8.060  1.00 47.98           O
ATOM   1796  CB  ASP D  49      25.937 -72.589   8.505  1.00 42.99           C
ATOM   1797  CG  ASP D  49      24.435 -72.759   8.365  1.00 51.96           C
ATOM   1798  OD1 ASP D  49      23.992 -73.339   7.351  1.00 43.22           O
ATOM   1799  OD2 ASP D  49      23.698 -72.313   9.269  1.00 50.85           O
ATOM   1800  N   CYS D  50      29.013 -73.754   6.767  1.00 29.92           N
ATOM   1801  CA  CYS D  50      30.451 -73.539   6.767  1.00 39.34           C
ATOM   1802  C   CYS D  50      30.809 -72.239   6.052  1.00 34.14           C
ATOM   1803  O   CYS D  50      30.026 -71.683   5.279  1.00 36.52           O
ATOM   1804  CB  CYS D  50      31.166 -74.709   6.093  1.00 31.77           C
ATOM   1805  SG  CYS D  50      31.161 -74.634   4.286  1.00 39.46           S
ATOM   1806  N   GLY D  51      32.015 -71.752   6.329  1.00 38.59           N
ATOM   1807  CA  GLY D  51      32.560 -70.641   5.578  1.00 44.29           C
ATOM   1808  C   GLY D  51      33.241 -71.139   4.321  1.00 34.75           C
ATOM   1809  O   GLY D  51      32.619 -71.232   3.259  1.00 38.54           O
ATOM   1810  N   SER D  52      34.524 -71.471   4.436  1.00 37.61           N
ATOM   1811  CA  SER D  52      35.265 -72.131   3.373  1.00 35.71           C
ATOM   1812  C   SER D  52      36.140 -73.203   3.999  1.00 35.83           C
ATOM   1813  O   SER D  52      36.746 -72.978   5.050  1.00 34.70           O
ATOM   1814  CB  SER D  52      36.131 -71.147   2.579  1.00 31.05           C
ATOM   1815  OG  SER D  52      35.399 -69.987   2.229  1.00 55.40           O
ATOM   1816  N   PHE D  53      36.198 -74.368   3.360  1.00 27.52           N
ATOM   1817  CA  PHE D  53      37.048 -75.432   3.870  1.00 28.71           C
ATOM   1818  C   PHE D  53      37.438 -76.364   2.733  1.00 28.03           C
ATOM   1819  O   PHE D  53      36.698 -76.526   1.759  1.00 26.65           O
ATOM   1820  CB  PHE D  53      36.365 -76.213   5.006  1.00 22.91           C
ATOM   1821  CG  PHE D  53      35.376 -77.248   4.538  1.00 20.38           C
ATOM   1822  CD1 PHE D  53      35.772 -78.558   4.306  1.00 26.43           C
ATOM   1823  CD2 PHE D  53      34.043 -76.918   4.359  1.00 26.26           C
ATOM   1824  CE1 PHE D  53      34.864 -79.510   3.882  1.00 29.69           C
ATOM   1825  CE2 PHE D  53      33.128 -77.867   3.939  1.00 34.86           C
ATOM   1826  CZ  PHE D  53      33.539 -79.164   3.700  1.00 28.45           C
ATOM   1827  N   THR D  54      38.620 -76.960   2.872  1.00 28.80           N
ATOM   1828  CA  THR D  54      39.093 -78.021   1.996  1.00 21.06           C
ATOM   1829  C   THR D  54      39.584 -79.175   2.857  1.00 26.02           C
ATOM   1830  O   THR D  54      40.130 -78.967   3.944  1.00 25.29           O
ATOM   1831  CB  THR D  54      40.226 -77.547   1.066  1.00 32.59           C
ATOM   1832  OG1 THR D  54      41.354 -77.137   1.849  1.00 33.21           O
ATOM   1833  CG2 THR D  54      39.764 -76.384   0.197  1.00 32.62           C
ATOM   1834  N   SER D  55      39.380 -80.396   2.369  1.00 23.52           N
ATOM   1835  CA  SER D  55      39.741 -81.580   3.135  1.00 30.53           C
ATOM   1836  C   SER D  55      39.930 -82.749   2.182  1.00 25.35           C
ATOM   1837  O   SER D  55      39.214 -82.862   1.185  1.00 28.70           O
ATOM   1838  CB  SER D  55      38.669 -81.914   4.178  1.00 31.96           C
ATOM   1839  OG  SER D  55      37.386 -81.978   3.580  1.00 28.90           O
ATOM   1840  N   GLY D  56      40.885 -83.614   2.495  1.00 30.40           N
ATOM   1841  CA  GLY D  56      41.111 -84.770   1.651  1.00 35.90           C
ATOM   1842  C   GLY D  56      42.310 -85.569   2.100  1.00 35.81           C
ATOM   1843  O   GLY D  56      43.108 -85.139   2.939  1.00 28.64           O
ATOM   1844  N   LYS D  57      42.416 -86.760   1.516  1.00 30.18           N
ATOM   1845  CA  LYS D  57      43.546 -87.653   1.704  1.00 29.46           C
ATOM   1846  C   LYS D  57      44.232 -87.883   0.365  1.00 37.50           C
ATOM   1847  O   LYS D  57      43.590 -87.861  -0.690  1.00 26.81           O
ATOM   1848  CB  LYS D  57      43.107 -88.998   2.296  1.00 39.24           C
ATOM   1849  CG  LYS D  57      43.074 -89.041   3.813  1.00 36.00           C
ATOM   1850  CD  LYS D  57      42.719 -90.435   4.304  1.00 35.80           C
ATOM   1851  CE  LYS D  57      43.525 -90.818   5.534  1.00 40.77           C
ATOM   1852  NZ  LYS D  57      42.664 -91.435   6.581  1.00 42.31           N
ATOM   1853  N   GLY D  58      45.541 -88.104   0.412  1.00 31.91           N
ATOM   1854  CA  GLY D  58      46.278 -88.361  -0.807  1.00 34.63           C
ATOM   1855  C   GLY D  58      47.770 -88.526  -0.618  1.00 35.67           C
ATOM   1856  O   GLY D  58      48.221 -89.279   0.250  1.00 38.87           O
ATOM   1857  N   TRP D  59      48.545 -87.822  -1.437  1.00 39.09           N
ATOM   1858  CA  TRP D  59      49.994 -87.929  -1.448  1.00 38.47           C
ATOM   1859  C   TRP D  59      50.607 -86.577  -1.119  1.00 34.39           C
ATOM   1860  O   TRP D  59      50.078 -85.532  -1.514  1.00 43.51           O
ATOM   1861  CB  TRP D  59      50.498 -88.417  -2.813  1.00 41.68           C
ATOM   1862  CG  TRP D  59      50.008 -89.787  -3.181  1.00 39.52           C
ATOM   1863  CD1 TRP D  59      50.720 -90.950  -3.135  1.00 41.69           C
ATOM   1864  CD2 TRP D  59      48.699 -90.137  -3.650  1.00 39.83           C
ATOM   1865  NE1 TRP D  59      49.936 -92.002  -3.544  1.00 37.40           N
ATOM   1866  CE2 TRP D  59      48.691 -91.529  -3.866  1.00 35.40           C
ATOM   1867  CE3 TRP D  59      47.533 -89.409  -3.910  1.00 25.83           C
ATOM   1868  CZ2 TRP D  59      47.564 -92.207  -4.327  1.00 34.97           C
ATOM   1869  CZ3 TRP D  59      46.416 -90.084  -4.365  1.00 27.76           C
ATOM   1870  CH2 TRP D  59      46.440 -91.468  -4.570  1.00 33.74           C
ATOM   1871  N   ALA D  60      51.722 -86.601  -0.388  1.00 33.09           N
ATOM   1872  CA  ALA D  60      52.437 -85.368  -0.087  1.00 31.03           C
ATOM   1873  C   ALA D  60      53.104 -84.778  -1.322  1.00 53.61           C
ATOM   1874  O   ALA D  60      53.430 -83.587  -1.326  1.00 41.43           O
ATOM   1875  CB  ALA D  60      53.478 -85.614   1.005  1.00 32.55           C
ATOM   1876  N   THR D  61      53.310 -85.582  -2.364  1.00 51.20           N
ATOM   1877  CA  THR D  61      53.900 -85.124  -3.617  1.00 37.77           C
ATOM   1878  C   THR D  61      53.060 -85.644  -4.770  1.00 46.06           C
ATOM   1879  O   THR D  61      52.890 -86.859  -4.919  1.00 48.51           O
ATOM   1880  CB  THR D  61      55.346 -85.600  -3.758  1.00 37.21           C
ATOM   1881  OG1 THR D  61      56.116 -85.075  -2.676  1.00 49.54           O
ATOM   1882  CG2 THR D  61      55.939 -85.117  -5.072  1.00 52.55           C
ATOM   1883  N   GLY D  62      52.542 -84.729  -5.583  1.00 43.94           N
ATOM   1884  CA  GLY D  62      51.730 -85.114  -6.714  1.00 42.20           C
ATOM   1885  C   GLY D  62      52.544 -85.685  -7.858  1.00 39.79           C
ATOM   1886  O   GLY D  62      53.768 -85.568  -7.910  1.00 34.49           O
ATOM   1887  N   SER D  63      51.833 -86.317  -8.785  1.00 42.08           N
ATOM   1888  CA  SER D  63      52.423 -86.894  -9.989  1.00 43.78           C
ATOM   1889  C   SER D  63      51.283 -87.233 -10.943  1.00 44.61           C
ATOM   1890  O   SER D  63      50.105 -87.049 -10.622  1.00 40.21           O
ATOM   1891  CB  SER D  63      53.272 -88.126  -9.669  1.00 51.01           C
ATOM   1892  OG  SER D  63      52.476 -89.298  -9.650  1.00 47.39           O
ATOM   1893  N   ALA D  64      51.644 -87.746 -12.120  1.00 43.12           N
ATOM   1894  CA  ALA D  64      50.660 -88.076 -13.146  1.00 46.18           C
ATOM   1895  C   ALA D  64      50.028 -89.441 -12.897  1.00 63.42           C
ATOM   1896  O   ALA D  64      49.597 -90.116 -13.838  1.00 52.37           O
ATOM   1897  CB  ALA D  64      51.304 -88.034 -14.533  1.00 59.31           C
ATOM   1898  N   ARG D  65      49.964 -89.847 -11.632  1.00 54.23           N
ATOM   1899  CA  ARG D  65      49.423 -91.142 -11.254  1.00 55.56           C
ATOM   1900  C   ARG D  65      47.910 -91.184 -11.447  1.00 50.46           C
ATOM   1901  O   ARG D  65      47.224 -90.161 -11.423  1.00 59.06           O
ATOM   1902  CB  ARG D  65      49.746 -91.438  -9.791  1.00 56.97           C
ATOM   1903  CG  ARG D  65      49.184 -90.384  -8.844  1.00 49.36           C
ATOM   1904  CD  ARG D  65      49.190 -90.849  -7.402  1.00 43.32           C
ATOM   1905  NE  ARG D  65      50.545 -90.977  -6.879  1.00 40.00           N
ATOM   1906  CZ  ARG D  65      51.275 -89.958  -6.440  1.00 43.77           C
ATOM   1907  NH1 ARG D  65      50.782 -88.727  -6.463  1.00 51.26           N
ATOM   1908  NH2 ARG D  65      52.500 -90.168  -5.979  1.00 42.65           N
ATOM   1909  N   ASN D  66      47.389 -92.393 -11.627  1.00 43.78           N
ATOM   1910  CA  ASN D  66      45.951 -92.579 -11.539  1.00 41.81           C
ATOM   1911  C   ASN D  66      45.517 -92.527 -10.076  1.00 51.05           C
ATOM   1912  O   ASN D  66      46.305 -92.774  -9.159  1.00 42.16           O
ATOM   1913  CB  ASN D  66      45.531 -93.904 -12.176  1.00 54.57           C
ATOM   1914  CG  ASN D  66      45.818 -93.951 -13.665  1.00 63.40           C
ATOM   1915  OD1 ASN D  66      46.791 -93.363 -14.140  1.00 59.94           O
ATOM   1916  ND2 ASN D  66      44.970 -94.651 -14.411  1.00 52.56           N
ATOM   1917  N   ILE D  67      44.248 -92.188  -9.861  1.00 48.71           N
ATOM   1918  CA  ILE D  67      43.715 -91.983  -8.518  1.00 40.88           C
ATOM   1919  C   ILE D  67      42.301 -92.542  -8.457  1.00 43.79           C
ATOM   1920  O   ILE D  67      41.478 -92.263  -9.335  1.00 44.40           O
ATOM   1921  CB  ILE D  67      43.729 -90.493  -8.121  1.00 40.99           C
ATOM   1922  CG1 ILE D  67      45.132 -90.075  -7.677  1.00 42.54           C
ATOM   1923  CG2 ILE D  67      42.723 -90.217  -7.016  1.00 39.13           C
ATOM   1924  CD1 ILE D  67      45.392 -88.590  -7.783  1.00 51.89           C
ATOM   1925  N   ASN D  68      42.020 -93.327  -7.420  1.00 38.66           N
ATOM   1926  CA  ASN D  68      40.709 -93.919  -7.203  1.00 42.33           C
ATOM   1927  C   ASN D  68      39.982 -93.189  -6.081  1.00 34.00           C
ATOM   1928  O   ASN D  68      40.604 -92.623  -5.178  1.00 46.48           O
ATOM   1929  CB  ASN D  68      40.828 -95.407  -6.862  1.00 40.47           C
ATOM   1930  CG  ASN D  68      41.671 -96.168  -7.864  1.00 49.07           C
ATOM   1931  OD1 ASN D  68      41.211 -96.489  -8.960  1.00 57.40           O
ATOM   1932  ND2 ASN D  68      42.913 -96.459  -7.496  1.00 45.28           N
ATOM   1933  N   PHE D  69      38.653 -93.211  -6.146  1.00 33.40           N
ATOM   1934  CA  PHE D  69      37.828 -92.571  -5.132  1.00 41.10           C
ATOM   1935  C   PHE D  69      36.467 -93.251  -5.110  1.00 44.80           C
ATOM   1936  O   PHE D  69      35.952 -93.650  -6.157  1.00 50.11           O
ATOM   1937  CB  PHE D  69      37.675 -91.067  -5.397  1.00 31.94           C
ATOM   1938  CG  PHE D  69      36.927 -90.746  -6.659  1.00 31.96           C
ATOM   1939  CD1 PHE D  69      37.565 -90.783  -7.887  1.00 34.64           C
ATOM   1940  CD2 PHE D  69      35.585 -90.406  -6.618  1.00 43.80           C
ATOM   1941  CE1 PHE D  69      36.879 -90.491  -9.050  1.00 45.61           C
ATOM   1942  CE2 PHE D  69      34.894 -90.111  -7.777  1.00 48.09           C
ATOM   1943  CZ  PHE D  69      35.542 -90.154  -8.994  1.00 49.15           C
ATOM   1944  N   SER D  70      35.896 -93.379  -3.915  1.00 39.46           N
ATOM   1945  CA  SER D  70      34.584 -93.991  -3.755  1.00 48.78           C
ATOM   1946  C   SER D  70      34.028 -93.609  -2.393  1.00 37.94           C
ATOM   1947  O   SER D  70      34.776 -93.466  -1.423  1.00 51.07           O
ATOM   1948  CB  SER D  70      34.651 -95.516  -3.893  1.00 38.89           C
ATOM   1949  OG  SER D  70      35.804 -96.032  -3.252  1.00 45.19           O
ATOM   1950  N   GLY D  71      32.716 -93.453  -2.332  1.00 37.36           N
ATOM   1951  CA  GLY D  71      32.050 -93.105  -1.096  1.00 37.65           C
ATOM   1952  C   GLY D  71      30.763 -92.357  -1.377  1.00 42.62           C
ATOM   1953  O   GLY D  71      30.177 -92.488  -2.447  1.00 54.86           O
ATOM   1954  N   SER D  72      30.340 -91.573  -0.390  1.00 38.30           N
ATOM   1955  CA  SER D  72      29.115 -90.792  -0.472  1.00 42.56           C
ATOM   1956  C   SER D  72      29.445 -89.306  -0.533  1.00 48.15           C
ATOM   1957  O   SER D  72      30.393 -88.842   0.109  1.00 46.13           O
ATOM   1958  CB  SER D  72      28.200 -91.075   0.724  1.00 44.45           C
ATOM   1959  OG  SER D  72      28.855 -90.790   1.948  1.00 63.74           O
ATOM   1960  N   PHE D  73      28.657 -88.567  -1.311  1.00 47.93           N
ATOM   1961  CA  PHE D  73      28.829 -87.122  -1.474  1.00 44.89           C
ATOM   1962  C   PHE D  73      27.438 -86.499  -1.416  1.00 39.33           C
ATOM   1963  O   PHE D  73      26.711 -86.499  -2.413  1.00 56.56           O
ATOM   1964  CB  PHE D  73      29.540 -86.795  -2.783  1.00 46.45           C
ATOM   1965  CG  PHE D  73      29.911 -85.346  -2.931  1.00 52.34           C
ATOM   1966  CD1 PHE D  73      30.938 -84.798  -2.180  1.00 51.10           C
ATOM   1967  CD2 PHE D  73      29.239 -84.534  -3.830  1.00 44.68           C
ATOM   1968  CE1 PHE D  73      31.283 -83.466  -2.318  1.00 44.56           C
ATOM   1969  CE2 PHE D  73      29.582 -83.202  -3.974  1.00 48.50           C
ATOM   1970  CZ  PHE D  73      30.604 -82.667  -3.216  1.00 48.49           C
ATOM   1971  N   ASN D  74      27.069 -85.974  -0.244  1.00 36.20           N
ATOM   1972  CA  ASN D  74      25.733 -85.440   0.011  1.00 44.94           C
ATOM   1973  C   ASN D  74      25.844 -83.973   0.409  1.00 41.83           C
ATOM   1974  O   ASN D  74      25.750 -83.634   1.599  1.00 47.60           O
ATOM   1975  CB  ASN D  74      25.016 -86.245   1.094  1.00 42.09           C
ATOM   1976  CG  ASN D  74      23.516 -86.304   0.882  1.00 61.64           C
ATOM   1977  OD1 ASN D  74      23.036 -86.939  -0.056  1.00 68.50           O
ATOM   1978  ND2 ASN D  74      22.768 -85.640   1.756  1.00 62.86           N
ATOM   1979  N   PRO D  75      26.034 -83.072  -0.555  1.00 50.94           N
ATOM   1980  CA  PRO D  75      26.095 -81.645  -0.230  1.00 42.09           C
ATOM   1981  C   PRO D  75      24.731 -80.977  -0.294  1.00 41.31           C
ATOM   1982  O   PRO D  75      23.878 -81.310  -1.120  1.00 57.03           O
ATOM   1983  CB  PRO D  75      27.022 -81.095  -1.321  1.00 42.64           C
ATOM   1984  CG  PRO D  75      26.707 -81.948  -2.508  1.00 49.58           C
ATOM   1985  CD  PRO D  75      26.312 -83.317  -1.982  1.00 36.51           C
ATOM   1986  N   SER D  76      24.528 -80.018   0.603  1.00 45.98           N
ATOM   1987  CA  SER D  76      23.335 -79.178   0.612  1.00 48.80           C
ATOM   1988  C   SER D  76      23.790 -77.752   0.311  1.00 51.24           C
ATOM   1989  O   SER D  76      23.861 -76.896   1.193  1.00 43.98           O
ATOM   1990  CB  SER D  76      22.597 -79.276   1.948  1.00 52.69           C
ATOM   1991  OG  SER D  76      21.263 -78.817   1.825  1.00 66.36           O
ATOM   1992  N   GLY D  77      24.111 -77.507  -0.957  1.00 49.10           N
ATOM   1993  CA  GLY D  77      24.608 -76.213  -1.377  1.00 49.70           C
ATOM   1994  C   GLY D  77      25.863 -76.314  -2.218  1.00 40.06           C
ATOM   1995  O   GLY D  77      26.048 -77.287  -2.956  1.00 48.49           O
ATOM   1996  N   ASN D  78      26.737 -75.317  -2.113  1.00 44.25           N
ATOM   1997  CA  ASN D  78      27.964 -75.283  -2.899  1.00 33.51           C
ATOM   1998  C   ASN D  78      29.016 -76.178  -2.253  1.00 36.27           C
ATOM   1999  O   ASN D  78      29.387 -75.971  -1.092  1.00 37.57           O
ATOM   2000  CB  ASN D  78      28.473 -73.849  -3.021  1.00 36.02           C
ATOM   2001  CG  ASN D  78      29.694 -73.734  -3.913  1.00 46.29           C
ATOM   2002  OD1 ASN D  78      30.039 -74.666  -4.640  1.00 51.27           O
ATOM   2003  ND2 ASN D  78      30.356 -72.583  -3.862  1.00 46.00           N
ATOM   2004  N   ALA D  79      29.496 -77.167  -3.004  1.00 32.62           N
ATOM   2005  CA  ALA D  79      30.546 -78.058  -2.529  1.00 35.78           C
ATOM   2006  C   ALA D  79      31.179 -78.757  -3.723  1.00 42.77           C
ATOM   2007  O   ALA D  79      30.532 -78.953  -4.754  1.00 42.05           O
ATOM   2008  CB  ALA D  79      30.010 -79.087  -1.529  1.00 29.77           C
ATOM   2009  N   TYR D  80      32.450 -79.128  -3.573  1.00 34.70           N
ATOM   2010  CA  TYR D  80      33.210 -79.777  -4.631  1.00 37.80           C
ATOM   2011  C   TYR D  80      33.772 -81.109  -4.150  1.00 41.67           C
ATOM   2012  O   TYR D  80      34.118 -81.270  -2.975  1.00 46.53           O
ATOM   2013  CB  TYR D  80      34.379 -78.903  -5.119  1.00 34.85           C
ATOM   2014  CG  TYR D  80      34.015 -77.507  -5.575  1.00 36.13           C
ATOM   2015  CD1 TYR D  80      32.780 -77.234  -6.148  1.00 34.22           C
ATOM   2016  CD2 TYR D  80      34.921 -76.462  -5.445  1.00 44.02           C
ATOM   2017  CE1 TYR D  80      32.454 -75.956  -6.568  1.00 43.54           C
ATOM   2018  CE2 TYR D  80      34.605 -75.184  -5.861  1.00 38.53           C
ATOM   2019  CZ  TYR D  80      33.371 -74.936  -6.422  1.00 34.02           C
ATOM   2020  OH  TYR D  80      33.055 -73.663  -6.837  1.00 47.35           O
ATOM   2021  N   LEU D  81      33.866 -82.060  -5.077  1.00 35.51           N
ATOM   2022  CA  LEU D  81      34.613 -83.301  -4.880  1.00 33.66           C
ATOM   2023  C   LEU D  81      35.532 -83.462  -6.082  1.00 28.90           C
ATOM   2024  O   LEU D  81      35.068 -83.774  -7.183  1.00 36.78           O
ATOM   2025  CB  LEU D  81      33.684 -84.506  -4.735  1.00 32.72           C
ATOM   2026  CG  LEU D  81      34.399 -85.857  -4.629  1.00 35.21           C
ATOM   2027  CD1 LEU D  81      35.051 -86.018  -3.262  1.00 32.18           C
ATOM   2028  CD2 LEU D  81      33.444 -87.006  -4.912  1.00 36.01           C
ATOM   2029  N   ALA D  82      36.830 -83.246  -5.879  1.00 23.90           N
ATOM   2030  CA  ALA D  82      37.748 -83.151  -7.002  1.00 35.63           C
ATOM   2031  C   ALA D  82      39.131 -83.639  -6.604  1.00 37.22           C
ATOM   2032  O   ALA D  82      39.539 -83.524  -5.445  1.00 43.23           O
ATOM   2033  CB  ALA D  82      37.846 -81.710  -7.515  1.00 31.13           C
ATOM   2034  N   VAL D  83      39.847 -84.187  -7.585  1.00 31.92           N
ATOM   2035  CA  VAL D  83      41.287 -84.367  -7.451  1.00 35.17           C
ATOM   2036  C   VAL D  83      41.927 -82.986  -7.434  1.00 32.44           C
ATOM   2037  O   VAL D  83      41.778 -82.205  -8.381  1.00 40.53           O
ATOM   2038  CB  VAL D  83      41.845 -85.234  -8.587  1.00 37.21           C
ATOM   2039  CG1 VAL D  83      43.363 -85.153  -8.617  1.00 34.49           C
ATOM   2040  CG2 VAL D  83      41.386 -86.676  -8.428  1.00 43.28           C
ATOM   2041  N   TYR D  84      42.632 -82.674  -6.353  1.00 34.30           N
ATOM   2042  CA  TYR D  84      43.038 -81.307  -6.072  1.00 28.53           C
ATOM   2043  C   TYR D  84      44.479 -81.294  -5.594  1.00 35.47           C
ATOM   2044  O   TYR D  84      44.906 -82.185  -4.854  1.00 36.98           O
ATOM   2045  CB  TYR D  84      42.096 -80.689  -5.030  1.00 39.27           C
ATOM   2046  CG  TYR D  84      42.528 -79.380  -4.409  1.00 29.99           C
ATOM   2047  CD1 TYR D  84      42.100 -78.168  -4.932  1.00 34.10           C
ATOM   2048  CD2 TYR D  84      43.322 -79.357  -3.268  1.00 32.13           C
ATOM   2049  CE1 TYR D  84      42.476 -76.969  -4.357  1.00 36.55           C
ATOM   2050  CE2 TYR D  84      43.704 -78.164  -2.688  1.00 36.98           C
ATOM   2051  CZ  TYR D  84      43.277 -76.973  -3.235  1.00 33.11           C
ATOM   2052  OH  TYR D  84      43.655 -75.782  -2.659  1.00 39.27           O
ATOM   2053  N   GLY D  85      45.225 -80.284  -6.025  1.00 31.38           N
ATOM   2054  CA  GLY D  85      46.620 -80.186  -5.647  1.00 28.38           C
ATOM   2055  C   GLY D  85      47.185 -78.840  -6.036  1.00 33.80           C
ATOM   2056  O   GLY D  85      46.516 -78.013  -6.661  1.00 34.86           O
ATOM   2057  N   TRP D  86      48.440 -78.633  -5.653  1.00 34.39           N
ATOM   2058  CA  TRP D  86      49.154 -77.401  -5.942  1.00 40.90           C
ATOM   2059  C   TRP D  86      50.494 -77.725  -6.586  1.00 48.04           C
ATOM   2060  O   TRP D  86      51.077 -78.786  -6.347  1.00 51.35           O
ATOM   2061  CB  TRP D  86      49.385 -76.569  -4.674  1.00 37.51           C
ATOM   2062  CG  TRP D  86      48.138 -76.002  -4.063  1.00 51.29           C
ATOM   2063  CD1 TRP D  86      47.198 -76.677  -3.341  1.00 40.19           C
ATOM   2064  CD2 TRP D  86      47.706 -74.637  -4.106  1.00 43.29           C
ATOM   2065  NE1 TRP D  86      46.204 -75.818  -2.938  1.00 42.27           N
ATOM   2066  CE2 TRP D  86      46.493 -74.560  -3.395  1.00 44.95           C
ATOM   2067  CE3 TRP D  86      48.225 -73.474  -4.680  1.00 39.52           C
ATOM   2068  CZ2 TRP D  86      45.793 -73.365  -3.242  1.00 43.53           C
ATOM   2069  CZ3 TRP D  86      47.529 -72.289  -4.528  1.00 40.96           C
ATOM   2070  CH2 TRP D  86      46.325 -72.243  -3.816  1.00 39.05           C
ATOM   2071  N   THR D  87      50.966 -76.805  -7.421  1.00 44.69           N
ATOM   2072  CA  THR D  87      52.315 -76.848  -7.963  1.00 54.79           C
ATOM   2073  C   THR D  87      52.977 -75.501  -7.714  1.00 42.83           C
ATOM   2074  O   THR D  87      52.304 -74.491  -7.502  1.00 52.64           O
ATOM   2075  CB  THR D  87      52.336 -77.168  -9.467  1.00 50.04           C
ATOM   2076  OG1 THR D  87      52.060 -75.978 -10.216  1.00 45.33           O
ATOM   2077  CG2 THR D  87      51.305 -78.232  -9.811  1.00 44.19           C
ATOM   2078  N   THR D  88      54.307 -75.493  -7.731  1.00 49.15           N
ATOM   2079  CA  THR D  88      55.079 -74.272  -7.556  1.00 47.50           C
ATOM   2080  C   THR D  88      55.979 -74.050  -8.763  1.00 55.27           C
ATOM   2081  O   THR D  88      56.395 -75.002  -9.431  1.00 59.53           O
ATOM   2082  CB  THR D  88      55.933 -74.315  -6.281  1.00 47.62           C
ATOM   2083  OG1 THR D  88      56.917 -75.351  -6.395  1.00 62.96           O
ATOM   2084  CG2 THR D  88      55.064 -74.575  -5.061  1.00 54.24           C
ATOM   2085  N   SER D  89      56.278 -72.775  -9.030  1.00 65.43           N
ATOM   2086  CA  SER D  89      57.131 -72.339 -10.132  1.00 43.89           C
ATOM   2087  C   SER D  89      56.708 -72.979 -11.451  1.00 46.69           C
ATOM   2088  O   SER D  89      57.420 -73.849 -11.969  1.00 54.25           O
ATOM   2089  CB  SER D  89      58.595 -72.668  -9.836  1.00 37.30           C
ATOM   2090  OG  SER D  89      59.060 -71.960  -8.701  1.00 55.90           O
ATOM   2091  N   PRO D  90      55.566 -72.580 -12.032  1.00 33.24           N
ATOM   2092  CA  PRO D  90      54.660 -71.541 -11.533  1.00 48.43           C
ATOM   2093  C   PRO D  90      53.678 -72.067 -10.491  1.00 60.22           C
ATOM   2094  O   PRO D  90      53.331 -73.249 -10.516  1.00 48.55           O
ATOM   2095  CB  PRO D  90      53.922 -71.100 -12.795  1.00 39.04           C
ATOM   2096  CG  PRO D  90      53.847 -72.346 -13.617  1.00 42.58           C
ATOM   2097  CD  PRO D  90      55.074 -73.172 -13.289  1.00 37.54           C
ATOM   2098  N   LEU D  91      53.239 -71.198  -9.583  1.00 50.82           N
ATOM   2099  CA  LEU D  91      52.267 -71.603  -8.576  1.00 47.71           C
ATOM   2100  C   LEU D  91      50.909 -71.805  -9.235  1.00 45.36           C
ATOM   2101  O   LEU D  91      50.380 -70.891  -9.876  1.00 47.46           O
ATOM   2102  CB  LEU D  91      52.178 -70.563  -7.463  1.00 46.32           C
ATOM   2103  CG  LEU D  91      51.005 -70.762  -6.502  1.00 47.93           C
ATOM   2104  CD1 LEU D  91      51.132 -72.096  -5.791  1.00 46.21           C
ATOM   2105  CD2 LEU D  91      50.930 -69.625  -5.497  1.00 34.89           C
ATOM   2106  N   VAL D  92      50.349 -73.004  -9.089  1.00 39.95           N
ATOM   2107  CA  VAL D  92      49.081 -73.363  -9.713  1.00 40.53           C
ATOM   2108  C   VAL D  92      48.230 -74.116  -8.701  1.00 40.94           C
ATOM   2109  O   VAL D  92      48.738 -74.953  -7.947  1.00 40.51           O
ATOM   2110  CB  VAL D  92      49.296 -74.213 -10.985  1.00 37.11           C
ATOM   2111  CG1 VAL D  92      47.976 -74.772 -11.485  1.00 34.33           C
ATOM   2112  CG2 VAL D  92      49.974 -73.393 -12.073  1.00 41.71           C
ATOM   2113  N   GLU D  93      46.934 -73.808  -8.675  1.00 37.33           N
ATOM   2114  CA  GLU D  93      45.945 -74.566  -7.918  1.00 41.31           C
ATOM   2115  C   GLU D  93      44.974 -75.187  -8.911  1.00 39.68           C
ATOM   2116  O   GLU D  93      44.249 -74.465  -9.602  1.00 47.68           O
ATOM   2117  CB  GLU D  93      45.204 -73.673  -6.921  1.00 36.89           C
ATOM   2118  CG  GLU D  93      44.057 -74.367  -6.199  1.00 39.56           C
ATOM   2119  CD  GLU D  93      43.173 -73.401  -5.429  1.00 52.98           C
ATOM   2120  OE1 GLU D  93      42.741 -72.387  -6.016  1.00 41.43           O
ATOM   2121  OE2 GLU D  93      42.904 -73.658  -4.236  1.00 38.42           O
ATOM   2122  N   TYR D  94      44.959 -76.515  -8.989  1.00 35.82           N
ATOM   2123  CA  TYR D  94      44.202 -77.204 -10.022  1.00 31.86           C
ATOM   2124  C   TYR D  94      43.129 -78.104  -9.423  1.00 29.49           C
ATOM   2125  O   TYR D  94      43.278 -78.636  -8.318  1.00 35.34           O
ATOM   2126  CB  TYR D  94      45.126 -78.026 -10.938  1.00 40.92           C
ATOM   2127  CG  TYR D  94      45.769 -79.237 -10.296  1.00 31.52           C
ATOM   2128  CD1 TYR D  94      45.136 -80.474 -10.305  1.00 31.64           C
ATOM   2129  CD2 TYR D  94      47.022 -79.147  -9.703  1.00 31.62           C
ATOM   2130  CE1 TYR D  94      45.725 -81.583  -9.728  1.00 40.51           C
ATOM   2131  CE2 TYR D  94      47.619 -80.252  -9.124  1.00 42.81           C
ATOM   2132  CZ  TYR D  94      46.966 -81.466  -9.140  1.00 32.44           C
ATOM   2133  OH  TYR D  94      47.555 -82.570  -8.565  1.00 35.86           O
ATOM   2134  N   TYR D  95      42.042 -78.263 -10.177  1.00 28.51           N
ATOM   2135  CA  TYR D  95      40.938 -79.145  -9.836  1.00 35.77           C
ATOM   2136  C   TYR D  95      40.668 -80.085 -11.001  1.00 47.15           C
ATOM   2137  O   TYR D  95      40.812 -79.701 -12.165  1.00 44.28           O
ATOM   2138  CB  TYR D  95      39.646 -78.368  -9.530  1.00 40.11           C
ATOM   2139  CG  TYR D  95      39.671 -77.495  -8.296  1.00 44.47           C
ATOM   2140  CD1 TYR D  95      40.408 -76.318  -8.265  1.00 37.48           C
ATOM   2141  CD2 TYR D  95      38.929 -77.832  -7.171  1.00 39.48           C
ATOM   2142  CE1 TYR D  95      40.422 -75.513  -7.141  1.00 40.78           C
ATOM   2143  CE2 TYR D  95      38.936 -77.033  -6.043  1.00 44.99           C
ATOM   2144  CZ  TYR D  95      39.684 -75.875  -6.034  1.00 42.34           C
ATOM   2145  OH  TYR D  95      39.694 -75.077  -4.913  1.00 38.87           O
ATOM   2146  N   ILE D  96      40.275 -81.315 -10.681  1.00 48.39           N
ATOM   2147  CA  ILE D  96      39.664 -82.230 -11.645  1.00 34.10           C
ATOM   2148  C   ILE D  96      38.353 -82.674 -11.002  1.00 35.41           C
ATOM   2149  O   ILE D  96      38.299 -83.675 -10.281  1.00 48.23           O
ATOM   2150  CB  ILE D  96      40.558 -83.424 -11.992  1.00 42.30           C
ATOM   2151  CG1 ILE D  96      41.846 -82.943 -12.666  1.00 33.47           C
ATOM   2152  CG2 ILE D  96      39.825 -84.387 -12.917  1.00 35.21           C
ATOM   2153  CD1 ILE D  96      43.073 -83.744 -12.293  1.00 44.65           C
ATOM   2154  N   MET D  97      37.289 -81.914 -11.245  1.00 39.62           N
ATOM   2155  CA  MET D  97      36.046 -82.083 -10.507  1.00 41.27           C
ATOM   2156  C   MET D  97      35.255 -83.268 -11.040  1.00 44.90           C
ATOM   2157  O   MET D  97      34.960 -83.343 -12.236  1.00 53.13           O
ATOM   2158  CB  MET D  97      35.206 -80.810 -10.584  1.00 29.44           C
ATOM   2159  CG  MET D  97      34.086 -80.753  -9.565  1.00 37.75           C
ATOM   2160  SD  MET D  97      34.002 -79.155  -8.739  1.00 45.51           S
ATOM   2161  CE  MET D  97      33.127 -78.184  -9.964  1.00 35.86           C
ATOM   2162  N   GLU D  98      34.909 -84.190 -10.143  1.00 43.22           N
ATOM   2163  CA  GLU D  98      34.073 -85.339 -10.465  1.00 40.02           C
ATOM   2164  C   GLU D  98      32.616 -85.127 -10.090  1.00 40.80           C
ATOM   2165  O   GLU D  98      31.721 -85.520 -10.843  1.00 52.44           O
ATOM   2166  CB  GLU D  98      34.604 -86.588  -9.756  1.00 43.92           C
ATOM   2167  CG  GLU D  98      36.085 -86.815  -9.966  1.00 38.68           C
ATOM   2168  CD  GLU D  98      36.424 -87.054 -11.421  1.00 56.69           C
ATOM   2169  OE1 GLU D  98      35.726 -87.860 -12.069  1.00 59.41           O
ATOM   2170  OE2 GLU D  98      37.386 -86.431 -11.918  1.00 60.08           O
ATOM   2171  N   ASN D  99      32.361 -84.513  -8.938  1.00 33.03           N
ATOM   2172  CA  ASN D  99      31.012 -84.208  -8.492  1.00 45.33           C
ATOM   2173  C   ASN D  99      31.017 -82.836  -7.835  1.00 39.96           C
ATOM   2174  O   ASN D  99      32.067 -82.317  -7.448  1.00 41.52           O
ATOM   2175  CB  ASN D  99      30.484 -85.268  -7.515  1.00 33.50           C
ATOM   2176  CG  ASN D  99      28.971 -85.373  -7.527  1.00 47.89           C
ATOM   2177  OD1 ASN D  99      28.275 -84.444  -7.936  1.00 50.09           O
ATOM   2178  ND2 ASN D  99      28.454 -86.508  -7.070  1.00 44.53           N
ATOM   2179  N   TYR D 100      29.830 -82.249  -7.721  1.00 35.35           N
ATOM   2180  CA  TYR D 100      29.676 -80.979  -7.027  1.00 41.13           C
ATOM   2181  C   TYR D 100      28.210 -80.792  -6.669  1.00 41.91           C
ATOM   2182  O   TYR D 100      27.335 -81.522  -7.139  1.00 43.86           O
ATOM   2183  CB  TYR D 100      30.196 -79.803  -7.864  1.00 43.12           C
ATOM   2184  CG  TYR D 100      29.586 -79.681  -9.242  1.00 44.91           C
ATOM   2185  CD1 TYR D 100      28.410 -78.968  -9.443  1.00 48.93           C
ATOM   2186  CD2 TYR D 100      30.195 -80.264 -10.347  1.00 46.95           C
ATOM   2187  CE1 TYR D 100      27.853 -78.848 -10.703  1.00 50.71           C
ATOM   2188  CE2 TYR D 100      29.646 -80.149 -11.610  1.00 45.21           C
ATOM   2189  CZ  TYR D 100      28.475 -79.440 -11.782  1.00 48.98           C
ATOM   2190  OH  TYR D 100      27.924 -79.323 -13.037  1.00 62.77           O
ATOM   2191  N   GLY D 101      27.958 -79.797  -5.823  1.00 38.37           N
ATOM   2192  CA  GLY D 101      26.612 -79.495  -5.380  1.00 37.45           C
ATOM   2193  C   GLY D 101      25.792 -78.762  -6.420  1.00 52.32           C
ATOM   2194  O   GLY D 101      25.651 -79.230  -7.553  1.00 55.52           O
ATOM   2195  N   GLU D 102      25.253 -77.601  -6.049  1.00 42.50           N
ATOM   2196  CA  GLU D 102      24.360 -76.845  -6.915  1.00 44.30           C
ATOM   2197  C   GLU D 102      25.030 -75.622  -7.532  1.00 46.01           C
ATOM   2198  O   GLU D 102      24.334 -74.712  -7.994  1.00 53.51           O
ATOM   2199  CB  GLU D 102      23.111 -76.424  -6.141  1.00 57.81           C
ATOM   2200  CG  GLU D 102      22.117 -77.548  -5.918  1.00 55.26           C
ATOM   2201  CD  GLU D 102      21.535 -77.531  -4.521  1.00 72.43           C
ATOM   2202  OE1 GLU D 102      21.623 -76.477  -3.859  1.00 69.54           O
ATOM   2203  OE2 GLU D 102      20.990 -78.568  -4.088  1.00 68.31           O
ATOM   2204  N   TYR D 103      26.361 -75.578  -7.554  1.00 40.80           N
ATOM   2205  CA  TYR D 103      27.087 -74.460  -8.143  1.00 41.10           C
ATOM   2206  C   TYR D 103      28.183 -74.991  -9.053  1.00 40.60           C
ATOM   2207  O   TYR D 103      29.068 -75.726  -8.603  1.00 36.55           O
ATOM   2208  CB  TYR D 103      27.689 -73.550  -7.070  1.00 44.56           C
ATOM   2209  CG  TYR D 103      28.473 -72.395  -7.651  1.00 37.29           C
ATOM   2210  CD1 TYR D 103      27.834 -71.387  -8.361  1.00 34.67           C
ATOM   2211  CD2 TYR D 103      29.852 -72.319  -7.504  1.00 34.57           C
ATOM   2212  CE1 TYR D 103      28.544 -70.331  -8.900  1.00 33.11           C
ATOM   2213  CE2 TYR D 103      30.571 -71.266  -8.040  1.00 41.15           C
ATOM   2214  CZ  TYR D 103      29.912 -70.276  -8.737  1.00 37.58           C
ATOM   2215  OH  TYR D 103      30.622 -69.225  -9.272  1.00 41.25           O
ATOM   2216  N   ASN D 104      28.123 -74.611 -10.328  1.00 35.69           N
ATOM   2217  CA  ASN D 104      29.173 -74.931 -11.281  1.00 35.50           C
ATOM   2218  C   ASN D 104      29.997 -73.677 -11.527  1.00 36.76           C
ATOM   2219  O   ASN D 104      29.508 -72.748 -12.187  1.00 43.84           O
ATOM   2220  CB  ASN D 104      28.573 -75.445 -12.589  1.00 40.36           C
ATOM   2221  CG  ASN D 104      29.629 -75.793 -13.625  1.00 35.25           C
ATOM   2222  OD1 ASN D 104      30.822 -75.843 -13.327  1.00 46.25           O
ATOM   2223  ND2 ASN D 104      29.188 -76.037 -14.853  1.00 48.22           N
ATOM   2224  N   PRO D 105      31.234 -73.595 -11.028  1.00 40.32           N
ATOM   2225  CA  PRO D 105      32.029 -72.373 -11.215  1.00 42.01           C
ATOM   2226  C   PRO D 105      32.544 -72.179 -12.630  1.00 47.25           C
ATOM   2227  O   PRO D 105      33.151 -71.139 -12.909  1.00 46.22           O
ATOM   2228  CB  PRO D 105      33.191 -72.565 -10.231  1.00 41.10           C
ATOM   2229  CG  PRO D 105      33.357 -74.043 -10.149  1.00 43.10           C
ATOM   2230  CD  PRO D 105      31.977 -74.636 -10.296  1.00 33.26           C
ATOM   2231  N   GLY D 106      32.325 -73.140 -13.531  1.00 44.41           N
ATOM   2232  CA  GLY D 106      32.798 -72.985 -14.895  1.00 48.86           C
ATOM   2233  C   GLY D 106      32.113 -71.862 -15.644  1.00 55.22           C
ATOM   2234  O   GLY D 106      32.721 -71.228 -16.511  1.00 50.17           O
ATOM   2235  N   SER D 107      30.854 -71.580 -15.309  1.00 51.87           N
ATOM   2236  CA  SER D 107      30.092 -70.538 -15.988  1.00 61.55           C
ATOM   2237  C   SER D 107      30.532 -69.145 -15.551  1.00 51.92           C
ATOM   2238  O   SER D 107      29.784 -68.175 -15.704  1.00 59.37           O
ATOM   2239  CB  SER D 107      28.594 -70.723 -15.733  1.00 58.91           C
ATOM   2240  OG  SER D 107      27.886 -69.518 -15.961  1.00 69.18           O
ATOM   2241  N   SER D 108      31.746 -69.038 -15.006  1.00 41.41           N
ATOM   2242  CA  SER D 108      32.299 -67.749 -14.613  1.00 42.50           C
ATOM   2243  C   SER D 108      33.788 -67.643 -14.920  1.00 49.78           C
ATOM   2244  O   SER D 108      34.409 -66.639 -14.548  1.00 51.63           O
ATOM   2245  CB  SER D 108      32.059 -67.492 -13.120  1.00 50.34           C
ATOM   2246  OG  SER D 108      33.070 -68.096 -12.332  1.00 49.78           O
ATOM   2247  N   MET D 109      34.377 -68.636 -15.579  1.00 54.74           N
ATOM   2248  CA  MET D 109      35.796 -68.646 -15.899  1.00 50.67           C
ATOM   2249  C   MET D 109      35.988 -68.738 -17.407  1.00 46.90           C
ATOM   2250  O   MET D 109      35.041 -68.933 -18.173  1.00 44.78           O
ATOM   2251  CB  MET D 109      36.511 -69.809 -15.200  1.00 50.32           C
ATOM   2252  CG  MET D 109      36.028 -70.073 -13.787  1.00 50.89           C
ATOM   2253  SD  MET D 109      36.710 -71.590 -13.093  1.00 49.98           S
ATOM   2254  CE  MET D 109      37.627 -70.932 -11.705  1.00 43.67           C
ATOM   2255  N   ALA D 110      37.243 -68.600 -17.828  1.00 45.63           N
ATOM   2256  CA  ALA D 110      37.592 -68.635 -19.244  1.00 49.61           C
ATOM   2257  C   ALA D 110      37.579 -70.079 -19.730  1.00 53.51           C
ATOM   2258  O   ALA D 110      38.457 -70.872 -19.373  1.00 52.71           O
ATOM   2259  CB  ALA D 110      38.956 -67.990 -19.471  1.00 65.39           C
ATOM   2260  N   HIS D 111      36.579 -70.423 -20.540  1.00 56.57           N
ATOM   2261  CA  HIS D 111      36.544 -71.728 -21.185  1.00 57.91           C
ATOM   2262  C   HIS D 111      37.721 -71.863 -22.143  1.00 61.39           C
ATOM   2263  O   HIS D 111      38.039 -70.936 -22.893  1.00 56.20           O
ATOM   2264  CB  HIS D 111      35.221 -71.904 -21.931  1.00 46.38           C
ATOM   2265  CG  HIS D 111      34.942 -73.312 -22.358  1.00 52.36           C
ATOM   2266  ND1 HIS D 111      35.807 -74.038 -23.147  1.00 65.95           N
ATOM   2267  CD2 HIS D 111      33.887 -74.124 -22.111  1.00 58.94           C
ATOM   2268  CE1 HIS D 111      35.299 -75.238 -23.365  1.00 65.68           C
ATOM   2269  NE2 HIS D 111      34.135 -75.316 -22.747  1.00 62.71           N
ATOM   2270  N   LYS D 112      38.378 -73.024 -22.114  1.00 59.82           N
ATOM   2271  CA  LYS D 112      39.602 -73.217 -22.884  1.00 52.73           C
ATOM   2272  C   LYS D 112      39.660 -74.503 -23.700  1.00 64.65           C
ATOM   2273  O   LYS D 112      40.500 -74.583 -24.605  1.00 76.88           O
ATOM   2274  CB  LYS D 112      40.829 -73.168 -21.959  1.00 46.59           C
ATOM   2275  CG  LYS D 112      40.991 -71.847 -21.216  1.00 50.37           C
ATOM   2276  CD  LYS D 112      42.420 -71.327 -21.283  1.00 51.62           C
ATOM   2277  CE  LYS D 112      42.508 -69.894 -20.775  1.00 60.91           C
ATOM   2278  NZ  LYS D 112      43.911 -69.393 -20.733  1.00 59.53           N
ATOM   2279  N   GLY D 113      38.825 -75.501 -23.430  1.00 63.33           N
ATOM   2280  CA  GLY D 113      38.883 -76.721 -24.217  1.00 63.72           C
ATOM   2281  C   GLY D 113      37.992 -77.808 -23.646  1.00 66.49           C
ATOM   2282  O   GLY D 113      37.113 -77.545 -22.825  1.00 66.04           O
ATOM   2283  N   THR D 114      38.244 -79.035 -24.101  1.00 69.28           N
ATOM   2284  CA  THR D 114      37.429 -80.187 -23.740  1.00 62.95           C
ATOM   2285  C   THR D 114      38.286 -81.445 -23.806  1.00 66.72           C
ATOM   2286  O   THR D 114      39.251 -81.511 -24.572  1.00 71.95           O
ATOM   2287  CB  THR D 114      36.209 -80.316 -24.661  1.00 63.91           C
ATOM   2288  OG1 THR D 114      35.350 -81.351 -24.175  1.00 73.63           O
ATOM   2289  CG2 THR D 114      36.638 -80.646 -26.084  1.00 67.25           C
ATOM   2290  N   VAL D 115      37.930 -82.441 -22.993  1.00 61.55           N
ATOM   2291  CA  VAL D 115      38.737 -83.654 -22.857  1.00 67.12           C
ATOM   2292  C   VAL D 115      37.831 -84.850 -22.608  1.00 69.03           C
ATOM   2293  O   VAL D 115      36.961 -84.809 -21.734  1.00 57.60           O
ATOM   2294  CB  VAL D 115      39.764 -83.540 -21.714  1.00 54.39           C
ATOM   2295  CG1 VAL D 115      40.357 -84.904 -21.387  1.00 64.33           C
ATOM   2296  CG2 VAL D 115      40.852 -82.601 -22.099  1.00 64.87           C
ATOM   2297  N   THR D 116      38.059 -85.926 -23.360  1.00 63.18           N
ATOM   2298  CA  THR D 116      37.469 -87.220 -23.046  1.00 72.61           C
ATOM   2299  C   THR D 116      38.325 -87.937 -22.007  1.00 68.63           C
ATOM   2300  O   THR D 116      39.551 -88.005 -22.148  1.00 65.91           O
ATOM   2301  CB  THR D 116      37.360 -88.083 -24.304  1.00 79.50           C
ATOM   2302  OG1 THR D 116      38.519 -87.885 -25.124  1.00 83.18           O
ATOM   2303  CG2 THR D 116      36.120 -87.726 -25.098  1.00 72.97           C
ATOM   2304  N   SER D 117      37.681 -88.480 -20.970  1.00 62.26           N
ATOM   2305  CA  SER D 117      38.394 -89.259 -19.960  1.00 65.22           C
ATOM   2306  C   SER D 117      37.452 -90.030 -19.041  1.00 67.22           C
ATOM   2307  O   SER D 117      36.464 -89.474 -18.550  1.00 58.52           O
ATOM   2308  CB  SER D 117      39.292 -88.354 -19.114  1.00 59.35           C
ATOM   2309  OG  SER D 117      40.428 -89.063 -18.652  1.00 63.56           O
ATOM   2310  N   ASP D 118      37.759 -91.310 -18.808  1.00 55.33           N
ATOM   2311  CA  ASP D 118      37.095 -92.119 -17.782  1.00 48.31           C
ATOM   2312  C   ASP D 118      35.579 -92.149 -17.969  1.00 59.10           C
ATOM   2313  O   ASP D 118      34.814 -92.137 -17.003  1.00 54.31           O
ATOM   2314  CB  ASP D 118      37.463 -91.625 -16.380  1.00 47.73           C
ATOM   2315  CG  ASP D 118      38.954 -91.387 -16.221  1.00 53.79           C
ATOM   2316  OD1 ASP D 118      39.738 -92.314 -16.515  1.00 63.36           O
ATOM   2317  OD2 ASP D 118      39.344 -90.272 -15.812  1.00 69.81           O
ATOM   2318  N   GLY D 119      35.141 -92.189 -19.224  1.00 66.88           N
ATOM   2319  CA  GLY D 119      33.723 -92.277 -19.513  1.00 62.20           C
ATOM   2320  C   GLY D 119      32.965 -90.973 -19.420  1.00 63.22           C
ATOM   2321  O   GLY D 119      31.765 -90.986 -19.126  1.00 63.50           O
ATOM   2322  N   SER D 120      33.627 -89.844 -19.663  1.00 59.26           N
ATOM   2323  CA  SER D 120      32.958 -88.551 -19.642  1.00 63.12           C
ATOM   2324  C   SER D 120      33.852 -87.510 -20.294  1.00 46.18           C
ATOM   2325  O   SER D 120      35.081 -87.634 -20.289  1.00 55.15           O
ATOM   2326  CB  SER D 120      32.610 -88.112 -18.216  1.00 68.38           C
ATOM   2327  OG  SER D 120      31.947 -86.860 -18.224  1.00 73.60           O
ATOM   2328  N   VAL D 121      33.218 -86.487 -20.842  1.00 62.54           N
ATOM   2329  CA  VAL D 121      33.908 -85.339 -21.415  1.00 69.23           C
ATOM   2330  C   VAL D 121      34.032 -84.264 -20.344  1.00 57.50           C
ATOM   2331  O   VAL D 121      33.071 -83.977 -19.621  1.00 63.37           O
ATOM   2332  CB  VAL D 121      33.156 -84.820 -22.656  1.00 65.67           C
ATOM   2333  CG1 VAL D 121      33.404 -83.341 -22.856  1.00 60.54           C
ATOM   2334  CG2 VAL D 121      33.568 -85.602 -23.891  1.00 59.65           C
ATOM   2335  N   TYR D 122      35.219 -83.673 -20.229  1.00 58.36           N
ATOM   2336  CA  TYR D 122      35.504 -82.660 -19.221  1.00 68.26           C
ATOM   2337  C   TYR D 122      35.645 -81.297 -19.886  1.00 64.78           C
ATOM   2338  O   TYR D 122      36.420 -81.143 -20.835  1.00 65.33           O
ATOM   2339  CB  TYR D 122      36.788 -82.985 -18.450  1.00 63.91           C
ATOM   2340  CG  TYR D 122      36.687 -84.129 -17.461  1.00 65.21           C
ATOM   2341  CD1 TYR D 122      37.201 -84.004 -16.176  1.00 61.34           C
ATOM   2342  CD2 TYR D 122      36.104 -85.338 -17.816  1.00 65.35           C
ATOM   2343  CE1 TYR D 122      37.123 -85.044 -15.270  1.00 72.53           C
ATOM   2344  CE2 TYR D 122      36.023 -86.384 -16.917  1.00 68.36           C
ATOM   2345  CZ  TYR D 122      36.533 -86.231 -15.645  1.00 70.07           C
ATOM   2346  OH  TYR D 122      36.456 -87.270 -14.746  1.00 60.98           O
ATOM   2347  N   ASP D 123      34.904 -80.312 -19.383  1.00 63.19           N
ATOM   2348  CA  ASP D 123      35.092 -78.931 -19.809  1.00 57.48           C
ATOM   2349  C   ASP D 123      36.252 -78.318 -19.034  1.00 47.93           C
ATOM   2350  O   ASP D 123      36.293 -78.393 -17.802  1.00 58.19           O
ATOM   2351  CB  ASP D 123      33.816 -78.119 -19.589  1.00 43.12           C
ATOM   2352  CG  ASP D 123      32.785 -78.343 -20.678  1.00 61.88           C
ATOM   2353  OD1 ASP D 123      33.010 -77.880 -21.816  1.00 71.91           O
ATOM   2354  OD2 ASP D 123      31.747 -78.977 -20.394  1.00 55.15           O
ATOM   2355  N   ILE D 124      37.195 -77.717 -19.753  1.00 45.75           N
ATOM   2356  CA  ILE D 124      38.397 -77.161 -19.142  1.00 48.31           C
ATOM   2357  C   ILE D 124      38.225 -75.661 -18.957  1.00 55.79           C
ATOM   2358  O   ILE D 124      37.581 -74.980 -19.764  1.00 58.91           O
ATOM   2359  CB  ILE D 124      39.658 -77.465 -19.977  1.00 46.21           C
ATOM   2360  CG1 ILE D 124      39.846 -78.968 -20.153  1.00 50.48           C
ATOM   2361  CG2 ILE D 124      40.880 -76.893 -19.300  1.00 37.76           C
ATOM   2362  CD1 ILE D 124      41.200 -79.321 -20.718  1.00 59.09           C
ATOM   2363  N   TYR D 125      38.816 -75.141 -17.882  1.00 47.34           N
ATOM   2364  CA  TYR D 125      38.759 -73.721 -17.573  1.00 41.54           C
ATOM   2365  C   TYR D 125      40.092 -73.272 -16.992  1.00 47.35           C
ATOM   2366  O   TYR D 125      40.925 -74.086 -16.585  1.00 46.41           O
ATOM   2367  CB  TYR D 125      37.629 -73.397 -16.586  1.00 34.38           C
ATOM   2368  CG  TYR D 125      36.260 -73.825 -17.054  1.00 30.52           C
ATOM   2369  CD1 TYR D 125      35.768 -75.089 -16.759  1.00 36.63           C
ATOM   2370  CD2 TYR D 125      35.457 -72.964 -17.788  1.00 37.12           C
ATOM   2371  CE1 TYR D 125      34.515 -75.485 -17.185  1.00 38.05           C
ATOM   2372  CE2 TYR D 125      34.203 -73.350 -18.218  1.00 36.12           C
ATOM   2373  CZ  TYR D 125      33.737 -74.611 -17.913  1.00 44.66           C
ATOM   2374  OH  TYR D 125      32.488 -74.999 -18.339  1.00 40.21           O
ATOM   2375  N   ALA D 126      40.279 -71.955 -16.959  1.00 39.68           N
ATOM   2376  CA  ALA D 126      41.440 -71.345 -16.330  1.00 39.10           C
ATOM   2377  C   ALA D 126      41.016 -70.015 -15.725  1.00 47.17           C
ATOM   2378  O   ALA D 126      40.099 -69.357 -16.222  1.00 50.87           O
ATOM   2379  CB  ALA D 126      42.590 -71.143 -17.324  1.00 47.83           C
ATOM   2380  N   HIS D 127      41.688 -69.629 -14.643  1.00 37.19           N
ATOM   2381  CA  HIS D 127      41.324 -68.418 -13.922  1.00 44.20           C
ATOM   2382  C   HIS D 127      42.508 -67.964 -13.084  1.00 49.53           C
ATOM   2383  O   HIS D 127      43.185 -68.786 -12.462  1.00 55.30           O
ATOM   2384  CB  HIS D 127      40.097 -68.652 -13.033  1.00 54.54           C
ATOM   2385  CG  HIS D 127      39.530 -67.401 -12.439  1.00 59.52           C
ATOM   2386  ND1 HIS D 127      39.479 -67.180 -11.080  1.00 61.04           N
ATOM   2387  CD2 HIS D 127      38.987 -66.305 -13.020  1.00 61.91           C
ATOM   2388  CE1 HIS D 127      38.930 -66.001 -10.848  1.00 68.97           C
ATOM   2389  NE2 HIS D 127      38.622 -65.449 -12.008  1.00 70.87           N
ATOM   2390  N   GLN D 128      42.746 -66.656 -13.068  1.00 47.77           N
ATOM   2391  CA  GLN D 128      43.869 -66.072 -12.347  1.00 43.90           C
ATOM   2392  C   GLN D 128      43.398 -65.509 -11.013  1.00 47.71           C
ATOM   2393  O   GLN D 128      42.419 -64.757 -10.960  1.00 47.58           O
ATOM   2394  CB  GLN D 128      44.537 -64.970 -13.172  1.00 50.63           C
ATOM   2395  CG  GLN D 128      45.695 -64.288 -12.461  1.00 58.37           C
ATOM   2396  CD  GLN D 128      46.453 -63.333 -13.360  1.00 66.31           C
ATOM   2397  OE1 GLN D 128      45.857 -62.514 -14.060  1.00 62.64           O
ATOM   2398  NE2 GLN D 128      47.778 -63.433 -13.347  1.00 52.49           N
ATOM   2399  N   GLN D 129      44.095 -65.877  -9.943  1.00 40.61           N
ATOM   2400  CA  GLN D 129      43.858 -65.327  -8.616  1.00 50.53           C
ATOM   2401  C   GLN D 129      44.919 -64.271  -8.341  1.00 47.20           C
ATOM   2402  O   GLN D 129      46.117 -64.566  -8.388  1.00 46.71           O
ATOM   2403  CB  GLN D 129      43.900 -66.424  -7.552  1.00 40.23           C
ATOM   2404  CG  GLN D 129      42.964 -67.589  -7.823  1.00 43.58           C
ATOM   2405  CD  GLN D 129      41.548 -67.314  -7.361  1.00 41.34           C
ATOM   2406  OE1 GLN D 129      41.211 -67.526  -6.196  1.00 38.42           O
ATOM   2407  NE2 GLN D 129      40.710 -66.839  -8.274  1.00 54.29           N
ATOM   2408  N   VAL D 130      44.483 -63.046  -8.060  1.00 48.78           N
ATOM   2409  CA  VAL D 130      45.381 -61.915  -7.855  1.00 43.39           C
ATOM   2410  C   VAL D 130      45.390 -61.574  -6.371  1.00 44.83           C
ATOM   2411  O   VAL D 130      44.354 -61.197  -5.808  1.00 48.52           O
ATOM   2412  CB  VAL D 130      44.967 -60.701  -8.701  1.00 48.62           C
ATOM   2413  CG1 VAL D 130      45.661 -59.442  -8.201  1.00 43.67           C
ATOM   2414  CG2 VAL D 130      45.290 -60.946 -10.167  1.00 46.01           C
ATOM   2415  N   ASN D 131      46.559 -61.704  -5.746  1.00 41.50           N
ATOM   2416  CA  ASN D 131      46.762 -61.394  -4.332  1.00 45.94           C
ATOM   2417  C   ASN D 131      45.709 -62.083  -3.464  1.00 48.83           C
ATOM   2418  O   ASN D 131      44.896 -61.450  -2.789  1.00 46.48           O
ATOM   2419  CB  ASN D 131      46.772 -59.880  -4.104  1.00 49.92           C
ATOM   2420  CG  ASN D 131      48.006 -59.215  -4.683  1.00 62.66           C
ATOM   2421  OD1 ASN D 131      47.997 -58.748  -5.822  1.00 64.30           O
ATOM   2422  ND2 ASN D 131      49.078 -59.173  -3.900  1.00 46.39           N
ATOM   2423  N   GLN D 132      45.742 -63.408  -3.501  1.00 45.21           N
ATOM   2424  CA  GLN D 132      44.801 -64.265  -2.803  1.00 40.83           C
ATOM   2425  C   GLN D 132      45.543 -65.181  -1.839  1.00 46.93           C
ATOM   2426  O   GLN D 132      46.752 -65.399  -1.983  1.00 36.28           O
ATOM   2427  CB  GLN D 132      43.995 -65.107  -3.803  1.00 40.96           C
ATOM   2428  CG  GLN D 132      43.086 -64.293  -4.708  1.00 43.22           C
ATOM   2429  CD  GLN D 132      41.991 -63.581  -3.941  1.00 50.11           C
ATOM   2430  OE1 GLN D 132      41.372 -64.155  -3.045  1.00 59.35           O
ATOM   2431  NE2 GLN D 132      41.745 -62.323  -4.290  1.00 46.99           N
ATOM   2432  N   PRO D 133      44.856 -65.720  -0.831  1.00 39.29           N
ATOM   2433  CA  PRO D 133      45.498 -66.712   0.039  1.00 35.12           C
ATOM   2434  C   PRO D 133      45.883 -67.956  -0.748  1.00 33.07           C
ATOM   2435  O   PRO D 133      45.121 -68.447  -1.583  1.00 28.88           O
ATOM   2436  CB  PRO D 133      44.422 -67.015   1.089  1.00 34.48           C
ATOM   2437  CG  PRO D 133      43.519 -65.829   1.066  1.00 40.90           C
ATOM   2438  CD  PRO D 133      43.512 -65.354  -0.354  1.00 36.28           C
ATOM   2439  N   SER D 134      47.086 -68.459  -0.479  1.00 33.30           N
ATOM   2440  CA  SER D 134      47.611 -69.635  -1.157  1.00 33.36           C
ATOM   2441  C   SER D 134      48.432 -70.446  -0.164  1.00 33.06           C
ATOM   2442  O   SER D 134      48.582 -70.071   1.002  1.00 39.75           O
ATOM   2443  CB  SER D 134      48.449 -69.241  -2.378  1.00 28.19           C
ATOM   2444  OG  SER D 134      49.811 -69.081  -2.023  1.00 29.29           O
ATOM   2445  N   ILE D 135      48.975 -71.571  -0.638  1.00 36.84           N
ATOM   2446  CA  ILE D 135      49.789 -72.418   0.225  1.00 38.55           C
ATOM   2447  C   ILE D 135      51.125 -71.768   0.557  1.00 40.30           C
ATOM   2448  O   ILE D 135      51.782 -72.171   1.524  1.00 33.68           O
ATOM   2449  CB  ILE D 135      50.006 -73.800  -0.418  1.00 39.58           C
ATOM   2450  CG1 ILE D 135      50.726 -73.659  -1.760  1.00 40.66           C
ATOM   2451  CG2 ILE D 135      48.679 -74.519  -0.596  1.00 35.54           C
ATOM   2452  CD1 ILE D 135      51.446 -74.914  -2.195  1.00 45.14           C
ATOM   2453  N   VAL D 136      51.548 -70.774  -0.219  1.00 39.86           N
ATOM   2454  CA  VAL D 136      52.767 -70.028   0.058  1.00 39.53           C
ATOM   2455  C   VAL D 136      52.451 -68.614   0.543  1.00 42.65           C
ATOM   2456  O   VAL D 136      53.310 -67.736   0.501  1.00 39.91           O
ATOM   2457  CB  VAL D 136      53.700 -70.005  -1.165  1.00 48.47           C
ATOM   2458  CG1 VAL D 136      54.176 -71.412  -1.498  1.00 33.58           C
ATOM   2459  CG2 VAL D 136      53.002 -69.375  -2.361  1.00 24.33           C
ATOM   2460  N   GLY D 137      51.228 -68.384   1.005  1.00 39.01           N
ATOM   2461  CA  GLY D 137      50.820 -67.090   1.508  1.00 28.36           C
ATOM   2462  C   GLY D 137      50.040 -66.285   0.488  1.00 37.15           C
ATOM   2463  O   GLY D 137      49.482 -66.809  -0.479  1.00 37.53           O
ATOM   2464  N   THR D 138      49.998 -64.976   0.725  1.00 33.13           N
ATOM   2465  CA  THR D 138      49.377 -64.064  -0.227  1.00 33.87           C
ATOM   2466  C   THR D 138      50.162 -64.078  -1.531  1.00 35.93           C
ATOM   2467  O   THR D 138      51.339 -63.704  -1.561  1.00 47.67           O
ATOM   2468  CB  THR D 138      49.321 -62.650   0.350  1.00 42.66           C
ATOM   2469  OG1 THR D 138      48.683 -62.679   1.633  1.00 51.39           O
ATOM   2470  CG2 THR D 138      48.542 -61.729  -0.576  1.00 36.28           C
ATOM   2471  N   ALA D 139      49.517 -64.517  -2.609  1.00 38.98           N
ATOM   2472  CA  ALA D 139      50.220 -64.725  -3.865  1.00 35.77           C
ATOM   2473  C   ALA D 139      49.274 -64.497  -5.034  1.00 40.82           C
ATOM   2474  O   ALA D 139      48.056 -64.381  -4.870  1.00 41.58           O
ATOM   2475  CB  ALA D 139      50.829 -66.130  -3.934  1.00 43.56           C
ATOM   2476  N   THR D 140      49.862 -64.435  -6.226  1.00 41.50           N
ATOM   2477  CA  THR D 140      49.135 -64.320  -7.483  1.00 29.47           C
ATOM   2478  C   THR D 140      49.413 -65.574  -8.297  1.00 43.41           C
ATOM   2479  O   THR D 140      50.575 -65.891  -8.573  1.00 45.15           O
ATOM   2480  CB  THR D 140      49.558 -63.066  -8.251  1.00 41.96           C
ATOM   2481  OG1 THR D 140      49.546 -61.937  -7.369  1.00 47.27           O
ATOM   2482  CG2 THR D 140      48.617 -62.805  -9.419  1.00 48.72           C
ATOM   2483  N   PHE D 141      48.355 -66.289  -8.673  1.00 40.85           N
ATOM   2484  CA  PHE D 141      48.512 -67.583  -9.322  1.00 41.40           C
ATOM   2485  C   PHE D 141      47.311 -67.850 -10.219  1.00 46.83           C
ATOM   2486  O   PHE D 141      46.351 -67.074 -10.261  1.00 47.88           O
ATOM   2487  CB  PHE D 141      48.688 -68.697  -8.286  1.00 46.90           C
ATOM   2488  CG  PHE D 141      47.585 -68.764  -7.266  1.00 36.99           C
ATOM   2489  CD1 PHE D 141      47.620 -67.969  -6.131  1.00 35.98           C
ATOM   2490  CD2 PHE D 141      46.517 -69.630  -7.437  1.00 42.90           C
ATOM   2491  CE1 PHE D 141      46.608 -68.030  -5.192  1.00 40.04           C
ATOM   2492  CE2 PHE D 141      45.503 -69.697  -6.500  1.00 39.84           C
ATOM   2493  CZ  PHE D 141      45.549 -68.896  -5.377  1.00 31.45           C
ATOM   2494  N   ASN D 142      47.374 -68.966 -10.938  1.00 40.55           N
ATOM   2495  CA  ASN D 142      46.328 -69.385 -11.856  1.00 39.84           C
ATOM   2496  C   ASN D 142      45.659 -70.656 -11.349  1.00 52.49           C
ATOM   2497  O   ASN D 142      46.267 -71.456 -10.631  1.00 43.96           O
ATOM   2498  CB  ASN D 142      46.889 -69.624 -13.261  1.00 49.61           C
ATOM   2499  CG  ASN D 142      47.222 -68.334 -13.983  1.00 61.13           C
ATOM   2500  OD1 ASN D 142      46.445 -67.852 -14.807  1.00 58.78           O
ATOM   2501  ND2 ASN D 142      48.384 -67.769 -13.678  1.00 57.82           N
ATOM   2502  N   GLN D 143      44.399 -70.832 -11.733  1.00 50.00           N
ATOM   2503  CA  GLN D 143      43.620 -72.014 -11.393  1.00 37.97           C
ATOM   2504  C   GLN D 143      43.332 -72.807 -12.659  1.00 53.90           C
ATOM   2505  O   GLN D 143      42.908 -72.236 -13.668  1.00 54.88           O
ATOM   2506  CB  GLN D 143      42.308 -71.630 -10.705  1.00 43.56           C
ATOM   2507  CG  GLN D 143      42.403 -71.495  -9.196  1.00 45.36           C
ATOM   2508  CD  GLN D 143      41.042 -71.352  -8.545  1.00 50.38           C
ATOM   2509  OE1 GLN D 143      40.029 -71.191  -9.227  1.00 37.60           O
ATOM   2510  NE2 GLN D 143      41.010 -71.409  -7.218  1.00 42.96           N
ATOM   2511  N   TYR D 144      43.572 -74.115 -12.608  1.00 46.40           N
ATOM   2512  CA  TYR D 144      43.274 -75.013 -13.715  1.00 33.50           C
ATOM   2513  C   TYR D 144      42.106 -75.908 -13.323  1.00 38.21           C
ATOM   2514  O   TYR D 144      42.069 -76.439 -12.210  1.00 44.93           O
ATOM   2515  CB  TYR D 144      44.486 -75.875 -14.092  1.00 48.53           C
ATOM   2516  CG  TYR D 144      45.748 -75.115 -14.464  1.00 54.41           C
ATOM   2517  CD1 TYR D 144      45.738 -73.736 -14.643  1.00 56.51           C
ATOM   2518  CD2 TYR D 144      46.950 -75.786 -14.645  1.00 46.11           C
ATOM   2519  CE1 TYR D 144      46.889 -73.048 -14.975  1.00 45.20           C
ATOM   2520  CE2 TYR D 144      48.105 -75.107 -14.982  1.00 46.04           C
ATOM   2521  CZ  TYR D 144      48.069 -73.738 -15.143  1.00 49.35           C
ATOM   2522  OH  TYR D 144      49.216 -73.058 -15.482  1.00 51.82           O
ATOM   2523  N   TRP D 145      41.152 -76.075 -14.234  1.00 34.98           N
ATOM   2524  CA  TRP D 145      39.929 -76.802 -13.931  1.00 42.08           C
ATOM   2525  C   TRP D 145      39.597 -77.791 -15.036  1.00 50.38           C
ATOM   2526  O   TRP D 145      39.674 -77.463 -16.223  1.00 59.85           O
ATOM   2527  CB  TRP D 145      38.745 -75.847 -13.737  1.00 43.18           C
ATOM   2528  CG  TRP D 145      38.816 -75.043 -12.480  1.00 43.49           C
ATOM   2529  CD1 TRP D 145      39.664 -74.009 -12.217  1.00 44.93           C
ATOM   2530  CD2 TRP D 145      38.004 -75.205 -11.311  1.00 44.11           C
ATOM   2531  NE1 TRP D 145      39.434 -73.518 -10.955  1.00 47.45           N
ATOM   2532  CE2 TRP D 145      38.418 -74.234 -10.379  1.00 49.30           C
ATOM   2533  CE3 TRP D 145      36.968 -76.077 -10.962  1.00 38.78           C
ATOM   2534  CZ2 TRP D 145      37.832 -74.109  -9.121  1.00 45.35           C
ATOM   2535  CZ3 TRP D 145      36.388 -75.953  -9.713  1.00 35.71           C
ATOM   2536  CH2 TRP D 145      36.822 -74.976  -8.808  1.00 42.26           C
ATOM   2537  N   SER D 146      39.229 -79.004 -14.633  1.00 42.82           N
ATOM   2538  CA  SER D 146      38.594 -79.988 -15.504  1.00 34.99           C
ATOM   2539  C   SER D 146      37.300 -80.402 -14.818  1.00 35.31           C
ATOM   2540  O   SER D 146      37.331 -81.086 -13.789  1.00 53.78           O
ATOM   2541  CB  SER D 146      39.504 -81.189 -15.756  1.00 43.94           C
ATOM   2542  OG  SER D 146      40.594 -80.842 -16.593  1.00 40.90           O
ATOM   2543  N   ILE D 147      36.170 -79.977 -15.371  1.00 32.05           N
ATOM   2544  CA  ILE D 147      34.873 -80.131 -14.724  1.00 42.65           C
ATOM   2545  C   ILE D 147      34.096 -81.203 -15.475  1.00 58.55           C
ATOM   2546  O   ILE D 147      33.679 -81.000 -16.622  1.00 56.96           O
ATOM   2547  CB  ILE D 147      34.103 -78.805 -14.673  1.00 35.34           C
ATOM   2548  CG1 ILE D 147      34.903 -77.770 -13.876  1.00 31.12           C
ATOM   2549  CG2 ILE D 147      32.727 -79.012 -14.057  1.00 34.71           C
ATOM   2550  CD1 ILE D 147      34.214 -76.429 -13.734  1.00 40.95           C
ATOM   2551  N   ARG D 148      33.900 -82.345 -14.818  1.00 57.94           N
ATOM   2552  CA  ARG D 148      33.215 -83.476 -15.429  1.00 50.66           C
ATOM   2553  C   ARG D 148      31.762 -83.133 -15.729  1.00 50.46           C
ATOM   2554  O   ARG D 148      31.060 -82.562 -14.890  1.00 54.14           O
ATOM   2555  CB  ARG D 148      33.285 -84.683 -14.494  1.00 62.07           C
ATOM   2556  CG  ARG D 148      33.046 -86.029 -15.146  1.00 59.92           C
ATOM   2557  CD  ARG D 148      33.340 -87.144 -14.155  1.00 63.95           C
ATOM   2558  NE  ARG D 148      33.990 -88.290 -14.781  1.00 62.78           N
ATOM   2559  CZ  ARG D 148      33.344 -89.364 -15.222  1.00 53.46           C
ATOM   2560  NH1 ARG D 148      32.025 -89.440 -15.112  1.00 53.56           N
ATOM   2561  NH2 ARG D 148      34.016 -90.359 -15.782  1.00 60.04           N
ATOM   2562  N   ARG D 149      31.309 -83.491 -16.933  1.00 52.10           N
ATOM   2563  CA  ARG D 149      29.908 -83.309 -17.290  1.00 50.08           C
ATOM   2564  C   ARG D 149      29.015 -84.397 -16.715  1.00 58.29           C
ATOM   2565  O   ARG D 149      27.817 -84.163 -16.520  1.00 50.95           O
ATOM   2566  CB  ARG D 149      29.745 -83.272 -18.812  1.00 63.19           C
ATOM   2567  CG  ARG D 149      30.472 -82.127 -19.492  1.00 67.46           C
ATOM   2568  CD  ARG D 149      29.931 -81.896 -20.893  1.00 59.14           C
ATOM   2569  NE  ARG D 149      30.883 -81.181 -21.738  1.00 60.41           N
ATOM   2570  CZ  ARG D 149      30.761 -81.052 -23.055  1.00 52.76           C
ATOM   2571  NH1 ARG D 149      29.723 -81.589 -23.681  1.00 48.04           N
ATOM   2572  NH2 ARG D 149      31.676 -80.386 -23.745  1.00 54.44           N
ATOM   2573  N   ASN D 150      29.569 -85.572 -16.438  1.00 62.10           N
ATOM   2574  CA  ASN D 150      28.819 -86.708 -15.907  1.00 71.33           C
ATOM   2575  C   ASN D 150      29.247 -86.911 -14.455  1.00 66.93           C
ATOM   2576  O   ASN D 150      30.227 -87.602 -14.170  1.00 61.90           O
ATOM   2577  CB  ASN D 150      29.052 -87.952 -16.755  1.00 77.07           C
ATOM   2578  CG  ASN D 150      28.668 -87.741 -18.208  1.00 86.46           C
ATOM   2579  OD1 ASN D 150      27.538 -88.020 -18.609  1.00100.75           O
ATOM   2580  ND2 ASN D 150      29.606 -87.246 -19.004  1.00 79.29           N
ATOM   2581  N   LYS D 151      28.495 -86.306 -13.539  1.00 54.72           N
ATOM   2582  CA  LYS D 151      28.868 -86.319 -12.131  1.00 61.57           C
ATOM   2583  C   LYS D 151      28.801 -87.733 -11.570  1.00 58.49           C
ATOM   2584  O   LYS D 151      27.912 -88.516 -11.913  1.00 64.43           O
ATOM   2585  CB  LYS D 151      27.951 -85.389 -11.337  1.00 60.52           C
ATOM   2586  CG  LYS D 151      27.888 -83.974 -11.890  1.00 57.83           C
ATOM   2587  CD  LYS D 151      27.426 -82.978 -10.840  1.00 54.92           C
ATOM   2588  CE  LYS D 151      25.936 -83.116 -10.566  1.00 53.37           C
ATOM   2589  NZ  LYS D 151      25.460 -82.104  -9.583  1.00 49.32           N
ATOM   2590  N   ARG D 152      29.757 -88.057 -10.701  1.00 57.01           N
ATOM   2591  CA  ARG D 152      29.844 -89.382 -10.104  1.00 63.47           C
ATOM   2592  C   ARG D 152      30.498 -89.273  -8.735  1.00 62.64           C
ATOM   2593  O   ARG D 152      31.277 -88.353  -8.473  1.00 55.26           O
ATOM   2594  CB  ARG D 152      30.640 -90.347 -10.991  1.00 45.99           C
ATOM   2595  CG  ARG D 152      31.683 -89.661 -11.856  1.00 54.94           C
ATOM   2596  CD  ARG D 152      33.085 -90.146 -11.535  1.00 49.69           C
ATOM   2597  NE  ARG D 152      33.448 -91.321 -12.320  1.00 44.44           N
ATOM   2598  CZ  ARG D 152      34.639 -91.508 -12.879  1.00 44.48           C
ATOM   2599  NH1 ARG D 152      35.590 -90.595 -12.742  1.00 43.91           N
ATOM   2600  NH2 ARG D 152      34.879 -92.610 -13.577  1.00 55.92           N
ATOM   2601  N   SER D 153      30.172 -90.227  -7.863  1.00 50.45           N
ATOM   2602  CA  SER D 153      30.756 -90.302  -6.531  1.00 47.81           C
ATOM   2603  C   SER D 153      31.785 -91.416  -6.401  1.00 53.67           C
ATOM   2604  O   SER D 153      32.346 -91.600  -5.316  1.00 54.57           O
ATOM   2605  CB  SER D 153      29.657 -90.488  -5.479  1.00 50.80           C
ATOM   2606  OG  SER D 153      28.843 -89.333  -5.382  1.00 55.86           O
ATOM   2607  N   SER D 154      32.048 -92.160  -7.473  1.00 53.85           N
ATOM   2608  CA  SER D 154      33.006 -93.253  -7.436  1.00 48.28           C
ATOM   2609  C   SER D 154      33.579 -93.463  -8.829  1.00 49.89           C
ATOM   2610  O   SER D 154      32.897 -93.248  -9.835  1.00 56.14           O
ATOM   2611  CB  SER D 154      32.363 -94.548  -6.926  1.00 51.40           C
ATOM   2612  OG  SER D 154      31.132 -94.798  -7.583  1.00 57.98           O
ATOM   2613  N   GLY D 155      34.832 -93.882  -8.877  1.00 46.35           N
ATOM   2614  CA  GLY D 155      35.498 -94.148 -10.133  1.00 46.98           C
ATOM   2615  C   GLY D 155      36.987 -93.897 -10.012  1.00 46.41           C
ATOM   2616  O   GLY D 155      37.531 -93.780  -8.917  1.00 44.25           O
ATOM   2617  N   THR D 156      37.635 -93.819 -11.172  1.00 42.92           N
ATOM   2618  CA  THR D 156      39.067 -93.577 -11.274  1.00 41.51           C
ATOM   2619  C   THR D 156      39.315 -92.323 -12.103  1.00 49.96           C
ATOM   2620  O   THR D 156      38.538 -91.992 -13.005  1.00 53.24           O
ATOM   2621  CB  THR D 156      39.791 -94.777 -11.906  1.00 45.96           C
ATOM   2622  OG1 THR D 156      39.330 -95.989 -11.297  1.00 51.50           O
ATOM   2623  CG2 THR D 156      41.300 -94.668 -11.715  1.00 26.42           C
ATOM   2624  N   VAL D 157      40.402 -91.624 -11.788  1.00 47.49           N
ATOM   2625  CA  VAL D 157      40.772 -90.382 -12.458  1.00 46.95           C
ATOM   2626  C   VAL D 157      42.184 -90.546 -13.000  1.00 54.83           C
ATOM   2627  O   VAL D 157      43.150 -90.613 -12.228  1.00 45.76           O
ATOM   2628  CB  VAL D 157      40.686 -89.173 -11.518  1.00 44.59           C
ATOM   2629  CG1 VAL D 157      41.262 -87.935 -12.190  1.00 48.21           C
ATOM   2630  CG2 VAL D 157      39.251 -88.937 -11.099  1.00 39.67           C
ATOM   2631  N   THR D 158      42.309 -90.608 -14.323  1.00 56.28           N
ATOM   2632  CA  THR D 158      43.615 -90.676 -14.969  1.00 48.08           C
ATOM   2633  C   THR D 158      44.196 -89.269 -15.027  1.00 59.25           C
ATOM   2634  O   THR D 158      43.751 -88.440 -15.826  1.00 48.28           O
ATOM   2635  CB  THR D 158      43.495 -91.283 -16.363  1.00 59.89           C
ATOM   2636  OG1 THR D 158      42.494 -92.310 -16.354  1.00 50.68           O
ATOM   2637  CG2 THR D 158      44.822 -91.883 -16.795  1.00 43.39           C
ATOM   2638  N   THR D 159      45.188 -88.997 -14.176  1.00 60.95           N
ATOM   2639  CA  THR D 159      45.735 -87.646 -14.091  1.00 56.82           C
ATOM   2640  C   THR D 159      46.450 -87.254 -15.379  1.00 65.21           C
ATOM   2641  O   THR D 159      46.325 -86.113 -15.839  1.00 63.03           O
ATOM   2642  CB  THR D 159      46.684 -87.538 -12.898  1.00 48.81           C
ATOM   2643  OG1 THR D 159      45.923 -87.424 -11.690  1.00 61.89           O
ATOM   2644  CG2 THR D 159      47.580 -86.324 -13.026  1.00 64.20           C
ATOM   2645  N   ALA D 160      47.190 -88.191 -15.982  1.00 68.88           N
ATOM   2646  CA  ALA D 160      47.995 -87.870 -17.158  1.00 60.60           C
ATOM   2647  C   ALA D 160      47.152 -87.292 -18.288  1.00 57.37           C
ATOM   2648  O   ALA D 160      47.657 -86.498 -19.090  1.00 58.95           O
ATOM   2649  CB  ALA D 160      48.744 -89.113 -17.642  1.00 60.33           C
ATOM   2650  N   ASN D 161      45.874 -87.667 -18.363  1.00 57.72           N
ATOM   2651  CA  ASN D 161      44.992 -87.117 -19.387  1.00 65.20           C
ATOM   2652  C   ASN D 161      44.837 -85.609 -19.223  1.00 71.77           C
ATOM   2653  O   ASN D 161      45.100 -84.837 -20.152  1.00 76.27           O
ATOM   2654  CB  ASN D 161      43.628 -87.807 -19.329  1.00 64.02           C
ATOM   2655  CG  ASN D 161      43.682 -89.248 -19.792  1.00 77.09           C
ATOM   2656  OD1 ASN D 161      44.734 -89.744 -20.195  1.00 73.58           O
ATOM   2657  ND2 ASN D 161      42.543 -89.930 -19.736  1.00 69.74           N
ATOM   2658  N   HIS D 162      44.413 -85.172 -18.035  1.00 66.70           N
ATOM   2659  CA  HIS D 162      44.128 -83.757 -17.824  1.00 61.45           C
ATOM   2660  C   HIS D 162      45.403 -82.924 -17.810  1.00 58.21           C
ATOM   2661  O   HIS D 162      45.417 -81.796 -18.315  1.00 64.02           O
ATOM   2662  CB  HIS D 162      43.349 -83.571 -16.523  1.00 48.01           C
ATOM   2663  CG  HIS D 162      42.121 -84.422 -16.430  1.00 40.91           C
ATOM   2664  ND1 HIS D 162      42.118 -85.661 -15.826  1.00 52.05           N
ATOM   2665  CD2 HIS D 162      40.858 -84.216 -16.871  1.00 47.45           C
ATOM   2666  CE1 HIS D 162      40.905 -86.179 -15.895  1.00 53.20           C
ATOM   2667  NE2 HIS D 162      40.122 -85.322 -16.524  1.00 54.10           N
ATOM   2668  N   PHE D 163      46.484 -83.459 -17.239  1.00 55.09           N
ATOM   2669  CA  PHE D 163      47.725 -82.694 -17.150  1.00 55.97           C
ATOM   2670  C   PHE D 163      48.301 -82.413 -18.533  1.00 68.91           C
ATOM   2671  O   PHE D 163      48.734 -81.290 -18.815  1.00 67.93           O
ATOM   2672  CB  PHE D 163      48.743 -83.437 -16.285  1.00 61.80           C
ATOM   2673  CG  PHE D 163      48.514 -83.287 -14.805  1.00 68.85           C
ATOM   2674  CD1 PHE D 163      47.253 -82.999 -14.305  1.00 65.39           C
ATOM   2675  CD2 PHE D 163      49.562 -83.440 -13.914  1.00 66.09           C
ATOM   2676  CE1 PHE D 163      47.044 -82.864 -12.946  1.00 59.46           C
ATOM   2677  CE2 PHE D 163      49.359 -83.306 -12.554  1.00 55.21           C
ATOM   2678  CZ  PHE D 163      48.099 -83.017 -12.069  1.00 56.07           C
ATOM   2679  N   ASN D 164      48.316 -83.423 -19.406  1.00 70.82           N
ATOM   2680  CA  ASN D 164      48.802 -83.219 -20.767  1.00 70.05           C
ATOM   2681  C   ASN D 164      47.852 -82.337 -21.564  1.00 69.50           C
ATOM   2682  O   ASN D 164      48.292 -81.490 -22.352  1.00 59.35           O
ATOM   2683  CB  ASN D 164      48.987 -84.565 -21.465  1.00 57.70           C
ATOM   2684  CG  ASN D 164      50.241 -85.283 -21.020  1.00 68.74           C
ATOM   2685  OD1 ASN D 164      51.309 -84.680 -20.916  1.00 53.65           O
ATOM   2686  ND2 ASN D 164      50.119 -86.578 -20.750  1.00 64.17           N
ATOM   2687  N   ALA D 165      46.545 -82.523 -21.376  1.00 64.67           N
ATOM   2688  CA  ALA D 165      45.572 -81.724 -22.108  1.00 58.58           C
ATOM   2689  C   ALA D 165      45.584 -80.270 -21.660  1.00 61.35           C
ATOM   2690  O   ALA D 165      45.237 -79.379 -22.444  1.00 59.42           O
ATOM   2691  CB  ALA D 165      44.184 -82.323 -21.941  1.00 46.18           C
ATOM   2692  N   TRP D 166      45.959 -80.008 -20.406  1.00 57.51           N
ATOM   2693  CA  TRP D 166      46.211 -78.632 -20.000  1.00 55.15           C
ATOM   2694  C   TRP D 166      47.480 -78.097 -20.647  1.00 56.98           C
ATOM   2695  O   TRP D 166      47.576 -76.897 -20.925  1.00 59.60           O
ATOM   2696  CB  TRP D 166      46.309 -78.534 -18.477  1.00 56.44           C
ATOM   2697  CG  TRP D 166      45.045 -78.897 -17.755  1.00 44.40           C
ATOM   2698  CD1 TRP D 166      43.790 -78.975 -18.285  1.00 56.86           C
ATOM   2699  CD2 TRP D 166      44.917 -79.237 -16.369  1.00 42.55           C
ATOM   2700  NE1 TRP D 166      42.888 -79.341 -17.315  1.00 48.92           N
ATOM   2701  CE2 TRP D 166      43.555 -79.508 -16.130  1.00 54.00           C
ATOM   2702  CE3 TRP D 166      45.821 -79.338 -15.308  1.00 50.51           C
ATOM   2703  CZ2 TRP D 166      43.076 -79.873 -14.872  1.00 56.24           C
ATOM   2704  CZ3 TRP D 166      45.344 -79.700 -14.061  1.00 50.25           C
ATOM   2705  CH2 TRP D 166      43.985 -79.963 -13.854  1.00 41.13           C
ATOM   2706  N   SER D 167      48.456 -78.971 -20.904  1.00 56.94           N
ATOM   2707  CA  SER D 167      49.699 -78.532 -21.529  1.00 66.26           C
ATOM   2708  C   SER D 167      49.477 -78.131 -22.982  1.00 59.48           C
ATOM   2709  O   SER D 167      50.098 -77.179 -23.469  1.00 40.29           O
ATOM   2710  CB  SER D 167      50.753 -79.633 -21.429  1.00 54.30           C
ATOM   2711  OG  SER D 167      52.055 -79.083 -21.330  1.00 54.69           O
ATOM   2712  N   ARG D 168      48.599 -78.840 -23.689  1.00 55.32           N
ATOM   2713  CA  ARG D 168      48.282 -78.509 -25.073  1.00 59.49           C
ATOM   2714  C   ARG D 168      47.307 -77.344 -25.192  1.00 72.66           C
ATOM   2715  O   ARG D 168      46.846 -77.051 -26.300  1.00 73.04           O
ATOM   2716  CB  ARG D 168      47.721 -79.736 -25.799  1.00 60.53           C
ATOM   2717  CG  ARG D 168      46.361 -80.196 -25.300  1.00 70.04           C
ATOM   2718  CD  ARG D 168      45.276 -79.988 -26.346  1.00 72.62           C
ATOM   2719  NE  ARG D 168      43.941 -80.208 -25.796  1.00 75.49           N
ATOM   2720  CZ  ARG D 168      42.821 -79.741 -26.338  1.00 79.65           C
ATOM   2721  NH1 ARG D 168      42.869 -79.022 -27.451  1.00 73.66           N
ATOM   2722  NH2 ARG D 168      41.650 -79.992 -25.767  1.00 73.42           N
ATOM   2723  N   LEU D 169      46.982 -76.678 -24.080  1.00 67.30           N
ATOM   2724  CA  LEU D 169      46.109 -75.511 -24.100  1.00 54.87           C
ATOM   2725  C   LEU D 169      46.751 -74.313 -23.407  1.00 56.64           C
ATOM   2726  O   LEU D 169      46.053 -73.349 -23.074  1.00 63.71           O
ATOM   2727  CB  LEU D 169      44.755 -75.834 -23.464  1.00 50.72           C
ATOM   2728  CG  LEU D 169      43.781 -76.600 -24.363  1.00 56.96           C
ATOM   2729  CD1 LEU D 169      42.538 -77.012 -23.590  1.00 62.33           C
ATOM   2730  CD2 LEU D 169      43.410 -75.771 -25.584  1.00 57.61           C
ATOM   2731  N   GLY D 170      48.064 -74.356 -23.177  1.00 45.40           N
ATOM   2732  CA  GLY D 170      48.811 -73.229 -22.667  1.00 47.00           C
ATOM   2733  C   GLY D 170      49.112 -73.271 -21.182  1.00 57.18           C
ATOM   2734  O   GLY D 170      50.065 -72.616 -20.742  1.00 45.76           O
ATOM   2735  N   MET D 171      48.338 -74.021 -20.402  1.00 58.65           N
ATOM   2736  CA  MET D 171      48.466 -74.031 -18.945  1.00 51.81           C
ATOM   2737  C   MET D 171      49.325 -75.218 -18.521  1.00 51.73           C
ATOM   2738  O   MET D 171      48.849 -76.355 -18.456  1.00 45.49           O
ATOM   2739  CB  MET D 171      47.091 -74.072 -18.288  1.00 54.60           C
ATOM   2740  CG  MET D 171      46.062 -74.896 -19.027  1.00 40.21           C
ATOM   2741  SD  MET D 171      44.734 -73.865 -19.660  1.00 56.11           S
ATOM   2742  CE  MET D 171      43.318 -74.815 -19.142  1.00 36.03           C
ATOM   2743  N   GLY D 172      50.595 -74.946 -18.222  1.00 44.31           N
ATOM   2744  CA  GLY D 172      51.501 -75.953 -17.719  1.00 55.09           C
ATOM   2745  C   GLY D 172      51.623 -75.903 -16.203  1.00 58.47           C
ATOM   2746  O   GLY D 172      51.166 -74.976 -15.540  1.00 56.83           O
ATOM   2747  N   LEU D 173      52.264 -76.931 -15.661  1.00 62.60           N
ATOM   2748  CA  LEU D 173      52.431 -77.090 -14.225  1.00 52.00           C
ATOM   2749  C   LEU D 173      53.891 -76.890 -13.840  1.00 53.32           C
ATOM   2750  O   LEU D 173      54.782 -76.812 -14.690  1.00 57.22           O
ATOM   2751  CB  LEU D 173      51.939 -78.471 -13.770  1.00 51.59           C
ATOM   2752  CG  LEU D 173      50.428 -78.722 -13.772  1.00 46.20           C
ATOM   2753  CD1 LEU D 173      49.909 -79.033 -15.170  1.00 53.30           C
ATOM   2754  CD2 LEU D 173      50.077 -79.848 -12.816  1.00 55.83           C
ATOM   2755  N   GLY D 174      54.128 -76.803 -12.534  1.00 46.84           N
ATOM   2756  CA  GLY D 174      55.474 -76.647 -12.020  1.00 45.92           C
ATOM   2757  C   GLY D 174      55.890 -77.783 -11.108  1.00 54.30           C
ATOM   2758  O   GLY D 174      55.487 -78.931 -11.316  1.00 48.47           O
ATOM   2759  N   SER D 175      56.700 -77.478 -10.096  1.00 50.00           N
ATOM   2760  CA  SER D 175      57.107 -78.489  -9.130  1.00 46.16           C
ATOM   2761  C   SER D 175      55.908 -78.928  -8.298  1.00 57.92           C
ATOM   2762  O   SER D 175      55.198 -78.096  -7.728  1.00 59.83           O
ATOM   2763  CB  SER D 175      58.213 -77.946  -8.227  1.00 57.63           C
ATOM   2764  OG  SER D 175      59.464 -77.952  -8.894  1.00 68.81           O
ATOM   2765  N   HIS D 176      55.692 -80.237  -8.221  1.00 49.44           N
ATOM   2766  CA  HIS D 176      54.475 -80.765  -7.617  1.00 51.98           C
ATOM   2767  C   HIS D 176      54.491 -80.609  -6.100  1.00 46.99           C
ATOM   2768  O   HIS D 176      55.452 -81.005  -5.433  1.00 37.25           O
ATOM   2769  CB  HIS D 176      54.303 -82.236  -7.993  1.00 46.03           C
ATOM   2770  CG  HIS D 176      53.295 -82.468  -9.073  1.00 45.30           C
ATOM   2771  ND1 HIS D 176      51.938 -82.386  -8.849  1.00 52.57           N
ATOM   2772  CD2 HIS D 176      53.443 -82.777 -10.383  1.00 47.61           C
ATOM   2773  CE1 HIS D 176      51.293 -82.634  -9.974  1.00 49.10           C
ATOM   2774  NE2 HIS D 176      52.182 -82.875 -10.920  1.00 49.66           N
ATOM   2775  N   ASN D 177      53.420 -80.021  -5.560  1.00 45.60           N
ATOM   2776  CA  ASN D 177      53.160 -80.054  -4.125  1.00 49.91           C
ATOM   2777  C   ASN D 177      52.189 -81.194  -3.840  1.00 44.92           C
ATOM   2778  O   ASN D 177      52.142 -82.167  -4.600  1.00 51.34           O
ATOM   2779  CB  ASN D 177      52.610 -78.713  -3.628  1.00 50.43           C
ATOM   2780  CG  ASN D 177      52.915 -78.464  -2.161  1.00 42.49           C
ATOM   2781  OD1 ASN D 177      52.091 -78.740  -1.288  1.00 44.42           O
ATOM   2782  ND2 ASN D 177      54.110 -77.960  -1.883  1.00 39.24           N
ATOM   2783  N   TYR D 178      51.403 -81.093  -2.770  1.00 41.49           N
ATOM   2784  CA  TYR D 178      50.558 -82.216  -2.393  1.00 40.01           C
ATOM   2785  C   TYR D 178      49.449 -82.436  -3.421  1.00 39.27           C
ATOM   2786  O   TYR D 178      49.128 -81.565  -4.234  1.00 38.28           O
ATOM   2787  CB  TYR D 178      49.981 -82.019  -0.985  1.00 33.85           C
ATOM   2788  CG  TYR D 178      48.890 -80.971  -0.818  1.00 31.84           C
ATOM   2789  CD1 TYR D 178      47.594 -81.191  -1.279  1.00 26.06           C
ATOM   2790  CD2 TYR D 178      49.148 -79.780  -0.150  1.00 39.49           C
ATOM   2791  CE1 TYR D 178      46.601 -80.241  -1.111  1.00 30.24           C
ATOM   2792  CE2 TYR D 178      48.160 -78.827   0.026  1.00 36.11           C
ATOM   2793  CZ  TYR D 178      46.889 -79.063  -0.456  1.00 33.74           C
ATOM   2794  OH  TYR D 178      45.905 -78.117  -0.283  1.00 37.58           O
ATOM   2795  N   GLN D 179      48.869 -83.634  -3.376  1.00 29.04           N
ATOM   2796  CA  GLN D 179      47.807 -84.028  -4.296  1.00 32.32           C
ATOM   2797  C   GLN D 179      46.854 -84.950  -3.553  1.00 33.48           C
ATOM   2798  O   GLN D 179      47.268 -86.009  -3.071  1.00 39.72           O
ATOM   2799  CB  GLN D 179      48.380 -84.722  -5.533  1.00 34.26           C
ATOM   2800  CG  GLN D 179      47.337 -85.295  -6.478  1.00 33.19           C
ATOM   2801  CD  GLN D 179      47.960 -85.998  -7.672  1.00 48.81           C
ATOM   2802  OE1 GLN D 179      49.031 -86.596  -7.565  1.00 47.81           O
ATOM   2803  NE2 GLN D 179      47.292 -85.925  -8.817  1.00 42.31           N
ATOM   2804  N   ILE D 180      45.584 -84.550  -3.461  1.00 29.67           N
ATOM   2805  CA  ILE D 180      44.585 -85.247  -2.660  1.00 26.97           C
ATOM   2806  C   ILE D 180      43.269 -85.288  -3.426  1.00 29.75           C
ATOM   2807  O   ILE D 180      43.084 -84.600  -4.431  1.00 34.64           O
ATOM   2808  CB  ILE D 180      44.367 -84.574  -1.287  1.00 29.88           C
ATOM   2809  CG1 ILE D 180      43.807 -83.162  -1.477  1.00 38.60           C
ATOM   2810  CG2 ILE D 180      45.658 -84.540  -0.482  1.00 30.60           C
ATOM   2811  CD1 ILE D 180      43.343 -82.500  -0.196  1.00 28.52           C
ATOM   2812  N   VAL D 181      42.350 -86.113  -2.933  1.00 27.41           N
ATOM   2813  CA  VAL D 181      40.955 -86.070  -3.358  1.00 33.91           C
ATOM   2814  C   VAL D 181      40.231 -85.145  -2.388  1.00 41.59           C
ATOM   2815  O   VAL D 181      40.015 -85.494  -1.225  1.00 39.54           O
ATOM   2816  CB  VAL D 181      40.318 -87.464  -3.381  1.00 30.93           C
ATOM   2817  CG1 VAL D 181      38.861 -87.362  -3.798  1.00 26.89           C
ATOM   2818  CG2 VAL D 181      41.077 -88.378  -4.326  1.00 28.17           C
ATOM   2819  N   ASN D 182      39.855 -83.964  -2.865  1.00 42.05           N
ATOM   2820  CA  ASN D 182      39.411 -82.875  -2.007  1.00 34.60           C
ATOM   2821  C   ASN D 182      37.891 -82.809  -1.956  1.00 36.83           C
ATOM   2822  O   ASN D 182      37.227 -82.793  -2.997  1.00 42.63           O
ATOM   2823  CB  ASN D 182      39.980 -81.546  -2.504  1.00 38.79           C
ATOM   2824  CG  ASN D 182      39.462 -80.349  -1.728  1.00 43.25           C
ATOM   2825  OD1 ASN D 182      39.035 -80.468  -0.580  1.00 32.10           O
ATOM   2826  ND2 ASN D 182      39.504 -79.180  -2.358  1.00 37.94           N
ATOM   2827  N   THR D 183      37.351 -82.773  -0.740  1.00 30.73           N
ATOM   2828  CA  THR D 183      35.961 -82.409  -0.498  1.00 31.63           C
ATOM   2829  C   THR D 183      35.963 -80.988   0.055  1.00 30.64           C
ATOM   2830  O   THR D 183      36.406 -80.755   1.185  1.00 33.34           O
ATOM   2831  CB  THR D 183      35.289 -83.380   0.470  1.00 36.15           C
ATOM   2832  OG1 THR D 183      35.320 -84.703  -0.077  1.00 39.63           O
ATOM   2833  CG2 THR D 183      33.843 -82.971   0.713  1.00 30.71           C
ATOM   2834  N   GLU D 184      35.486 -80.041  -0.745  1.00 34.54           N
ATOM   2835  CA  GLU D 184      35.557 -78.625  -0.422  1.00 25.84           C
ATOM   2836  C   GLU D 184      34.159 -78.024  -0.435  1.00 28.46           C
ATOM   2837  O   GLU D 184      33.363 -78.308  -1.334  1.00 31.64           O
ATOM   2838  CB  GLU D 184      36.466 -77.889  -1.416  1.00 33.99           C
ATOM   2839  CG  GLU D 184      36.125 -76.425  -1.639  1.00 30.70           C
ATOM   2840  CD  GLU D 184      37.206 -75.694  -2.414  1.00 50.00           C
ATOM   2841  OE1 GLU D 184      38.098 -76.368  -2.971  1.00 41.46           O
ATOM   2842  OE2 GLU D 184      37.165 -74.446  -2.466  1.00 50.79           O
ATOM   2843  N   GLY D 185      33.864 -77.196   0.568  1.00 23.02           N
ATOM   2844  CA  GLY D 185      32.572 -76.558   0.666  1.00 29.43           C
ATOM   2845  C   GLY D 185      32.712 -75.055   0.807  1.00 26.07           C
ATOM   2846  O   GLY D 185      33.752 -74.536   1.214  1.00 25.43           O
ATOM   2847  N   TYR D 186      31.633 -74.358   0.459  1.00 32.54           N
ATOM   2848  CA  TYR D 186      31.608 -72.900   0.537  1.00 37.07           C
ATOM   2849  C   TYR D 186      30.184 -72.461   0.843  1.00 42.99           C
ATOM   2850  O   TYR D 186      29.302 -72.585  -0.013  1.00 46.04           O
ATOM   2851  CB  TYR D 186      32.107 -72.266  -0.759  1.00 41.44           C
ATOM   2852  CG  TYR D 186      32.330 -70.774  -0.651  1.00 56.50           C
ATOM   2853  CD1 TYR D 186      33.572 -70.262  -0.303  1.00 53.52           C
ATOM   2854  CD2 TYR D 186      31.296 -69.877  -0.891  1.00 58.13           C
ATOM   2855  CE1 TYR D 186      33.780 -68.899  -0.199  1.00 65.37           C
ATOM   2856  CE2 TYR D 186      31.495 -68.512  -0.789  1.00 58.99           C
ATOM   2857  CZ  TYR D 186      32.739 -68.030  -0.443  1.00 58.48           C
ATOM   2858  OH  TYR D 186      32.945 -66.673  -0.340  1.00 57.26           O
ATOM   2859  N   GLN D 187      29.972 -71.946   2.054  1.00 36.03           N
ATOM   2860  CA  GLN D 187      28.680 -71.408   2.482  1.00 34.95           C
ATOM   2861  C   GLN D 187      27.553 -72.405   2.220  1.00 36.18           C
ATOM   2862  O   GLN D 187      26.553 -72.103   1.566  1.00 36.28           O
ATOM   2863  CB  GLN D 187      28.404 -70.063   1.809  1.00 44.73           C
ATOM   2864  CG  GLN D 187      29.496 -69.032   2.057  1.00 50.82           C
ATOM   2865  CD  GLN D 187      28.966 -67.614   2.115  1.00 58.16           C
ATOM   2866  OE1 GLN D 187      28.248 -67.170   1.219  1.00 61.75           O
ATOM   2867  NE2 GLN D 187      29.321 -66.892   3.172  1.00 62.43           N
ATOM   2868  N   SER D 188      27.727 -73.614   2.749  1.00 34.74           N
ATOM   2869  CA  SER D 188      26.786 -74.699   2.520  1.00 40.92           C
ATOM   2870  C   SER D 188      26.838 -75.657   3.702  1.00 34.09           C
ATOM   2871  O   SER D 188      27.567 -75.442   4.674  1.00 34.62           O
ATOM   2872  CB  SER D 188      27.100 -75.425   1.210  1.00 37.24           C
ATOM   2873  OG  SER D 188      28.372 -76.046   1.275  1.00 32.84           O
ATOM   2874  N   SER D 189      26.046 -76.722   3.609  1.00 36.99           N
ATOM   2875  CA  SER D 189      26.038 -77.805   4.580  1.00 37.53           C
ATOM   2876  C   SER D 189      26.147 -79.127   3.833  1.00 42.21           C
ATOM   2877  O   SER D 189      26.130 -79.171   2.601  1.00 49.57           O
ATOM   2878  CB  SER D 189      24.768 -77.780   5.444  1.00 32.45           C
ATOM   2879  OG  SER D 189      24.561 -76.501   6.017  1.00 35.00           O
ATOM   2880  N   GLY D 190      26.264 -80.211   4.585  1.00 38.86           N
ATOM   2881  CA  GLY D 190      26.257 -81.530   3.999  1.00 45.97           C
ATOM   2882  C   GLY D 190      27.223 -82.452   4.706  1.00 44.71           C
ATOM   2883  O   GLY D 190      27.746 -82.144   5.776  1.00 39.04           O
ATOM   2884  N   SER D 191      27.453 -83.606   4.085  1.00 34.27           N
ATOM   2885  CA  SER D 191      28.334 -84.623   4.634  1.00 41.58           C
ATOM   2886  C   SER D 191      28.989 -85.378   3.488  1.00 35.69           C
ATOM   2887  O   SER D 191      28.470 -85.421   2.369  1.00 38.65           O
ATOM   2888  CB  SER D 191      27.575 -85.592   5.549  1.00 44.02           C
ATOM   2889  OG  SER D 191      26.682 -86.398   4.800  1.00 43.13           O
ATOM   2890  N   ALA D 192      30.140 -85.978   3.783  1.00 29.38           N
ATOM   2891  CA  ALA D 192      30.875 -86.748   2.792  1.00 28.90           C
ATOM   2892  C   ALA D 192      31.711 -87.800   3.502  1.00 34.43           C
ATOM   2893  O   ALA D 192      32.128 -87.615   4.648  1.00 33.68           O
ATOM   2894  CB  ALA D 192      31.770 -85.853   1.927  1.00 36.08           C
ATOM   2895  N   SER D 193      31.951 -88.910   2.804  1.00 36.83           N
ATOM   2896  CA  SER D 193      32.763 -89.997   3.357  1.00 42.03           C
ATOM   2897  C   SER D 193      33.315 -90.790   2.168  1.00 41.72           C
ATOM   2898  O   SER D 193      32.702 -91.760   1.724  1.00 56.15           O
ATOM   2899  CB  SER D 193      31.964 -90.880   4.293  1.00 37.04           C
ATOM   2900  OG  SER D 193      32.803 -91.807   4.959  1.00 53.53           O
ATOM   2901  N   ILE D 194      34.470 -90.363   1.671  1.00 41.58           N
ATOM   2902  CA  ILE D 194      35.074 -90.963   0.492  1.00 45.70           C
ATOM   2903  C   ILE D 194      36.381 -91.640   0.886  1.00 37.73           C
ATOM   2904  O   ILE D 194      36.946 -91.397   1.957  1.00 34.19           O
ATOM   2905  CB  ILE D 194      35.299 -89.927  -0.629  1.00 47.77           C
ATOM   2906  CG1 ILE D 194      36.458 -88.996  -0.280  1.00 34.89           C
ATOM   2907  CG2 ILE D 194      34.029 -89.124  -0.877  1.00 41.52           C
ATOM   2908  CD1 ILE D 194      37.782 -89.449  -0.839  1.00 45.36           C
ATOM   2909  N   THR D 195      36.867 -92.501  -0.007  1.00 42.27           N
ATOM   2910  CA  THR D 195      38.066 -93.296   0.227  1.00 38.85           C
ATOM   2911  C   THR D 195      39.019 -93.120  -0.946  1.00 31.48           C
ATOM   2912  O   THR D 195      38.599 -93.183  -2.105  1.00 36.33           O
ATOM   2913  CB  THR D 195      37.718 -94.777   0.412  1.00 47.11           C
ATOM   2914  OG1 THR D 195      36.690 -94.905   1.404  1.00 35.07           O
ATOM   2915  CG2 THR D 195      38.942 -95.564   0.853  1.00 36.21           C
ATOM   2916  N   VAL D 196      40.298 -92.907  -0.643  1.00 40.78           N
ATOM   2917  CA  VAL D 196      41.313 -92.622  -1.649  1.00 39.92           C
ATOM   2918  C   VAL D 196      42.241 -93.821  -1.781  1.00 46.72           C
ATOM   2919  O   VAL D 196      42.493 -94.551  -0.815  1.00 44.30           O
ATOM   2920  CB  VAL D 196      42.118 -91.352  -1.296  1.00 28.66           C
ATOM   2921  CG1 VAL D 196      42.938 -90.883  -2.490  1.00 36.01           C
ATOM   2922  CG2 VAL D 196      41.191 -90.251  -0.813  1.00 34.61           C
ATOM   2923  N   SER D 197      42.755 -94.017  -2.993  1.00 50.86           N
ATOM   2924  CA  SER D 197      43.750 -95.050  -3.256  1.00 56.39           C
ATOM   2925  C   SER D 197      44.433 -94.817  -4.601  1.00 52.23           C
ATOM   2926  O   SER D 197      43.831 -94.288  -5.535  1.00 52.63           O
ATOM   2927  CB  SER D 197      43.109 -96.436  -3.227  1.00 39.56           C
ATOM   2928  OG  SER D 197      41.809 -96.412  -3.790  1.00 49.96           O
ATOM   2929  OXT SER D 197      45.603 -95.155  -4.786  1.00 54.92           O
TER
ATOM   2930  N   SER B   6      -3.621 -42.647 -16.595  1.00 55.28      H000 N
ATOM   2931  CA  SER B   6      -2.209 -42.488 -16.924  1.00 59.02      H000 C
ATOM   2932  C   SER B   6      -1.605 -43.807 -17.393  1.00 50.10      H000 C
ATOM   2933  O   SER B   6      -1.809 -44.851 -16.772  1.00 51.88      H000 O
ATOM   2934  CB  SER B   6      -1.433 -41.953 -15.719  1.00 63.94      H000 C
ATOM   2935  OG  SER B   6      -0.065 -41.767 -16.037  1.00 60.90      H000 O
ATOM   2936  N   GLN B   7      -0.856 -43.752 -18.494  1.00 41.14      H000 N
ATOM   2937  CA  GLN B   7      -0.246 -44.933 -19.088  1.00 30.13      H000 C
ATOM   2938  C   GLN B   7       1.265 -44.979 -18.891  1.00 31.46      H000 C
ATOM   2939  O   GLN B   7       1.939 -45.787 -19.540  1.00 39.94      H000 O
ATOM   2940  CB  GLN B   7      -0.581 -45.002 -20.580  1.00 32.89      H000 C
ATOM   2941  CG  GLN B   7      -2.045 -45.275 -20.875  1.00 40.76      H000 C
ATOM   2942  CD  GLN B   7      -2.500 -46.622 -20.352  1.00 38.86      H000 C
ATOM   2943  OE1 GLN B   7      -1.840 -47.639 -20.565  1.00 36.59      H000 O
ATOM   2944  NE2 GLN B   7      -3.633 -46.636 -19.659  1.00 46.48      H000 N
ATOM   2945  N   ASN B   8       1.814 -44.138 -18.017  1.00 34.20      H000 N
ATOM   2946  CA  ASN B   8       3.254 -44.103 -17.764  1.00 32.93      H000 C
ATOM   2947  C   ASN B   8       3.571 -45.113 -16.667  1.00 32.19      H000 C
ATOM   2948  O   ASN B   8       3.362 -44.848 -15.481  1.00 41.88      H000 O
ATOM   2949  CB  ASN B   8       3.704 -42.698 -17.379  1.00 35.13      H000 C
ATOM   2950  CG  ASN B   8       5.196 -42.616 -17.105  1.00 41.73      H000 C
ATOM   2951  OD1 ASN B   8       5.963 -43.489 -17.510  1.00 34.27      H000 O
ATOM   2952  ND2 ASN B   8       5.613 -41.562 -16.413  1.00 36.18      H000 N
ATOM   2953  N   THR B   9       4.083 -46.273 -17.066  1.00 35.97      H000 N
ATOM   2954  CA  THR B   9       4.428 -47.337 -16.134  1.00 34.20      H000 C
ATOM   2955  C   THR B   9       5.838 -47.205 -15.572  1.00 33.03      H000 C
ATOM   2956  O   THR B   9       6.277 -48.091 -14.832  1.00 31.82      H000 O
ATOM   2957  CB  THR B   9       4.284 -48.703 -16.815  1.00 45.79      H000 C
ATOM   2958  OG1 THR B   9       5.235 -48.810 -17.882  1.00 38.38      H000 O
ATOM   2959  CG2 THR B   9       2.879 -48.879 -17.374  1.00 28.19      H000 C
ATOM   2960  N   GLY B  10       6.555 -46.131 -15.895  1.00 30.27      H000 N
ATOM   2961  CA  GLY B  10       7.947 -46.000 -15.532  1.00 32.23      H000 C
ATOM   2962  C   GLY B  10       8.233 -44.683 -14.833  1.00 34.48      H000 C
ATOM   2963  O   GLY B  10       7.410 -44.150 -14.085  1.00 38.68      H000 O
ATOM   2964  N   ASP B  11       9.430 -44.164 -15.095  1.00 34.21      H000 N
ATOM   2965  CA  ASP B  11       9.934 -42.978 -14.424  1.00 32.88      H000 C
ATOM   2966  C   ASP B  11       9.337 -41.709 -15.025  1.00 35.53      H000 C
ATOM   2967  O   ASP B  11       8.802 -41.702 -16.137  1.00 36.78      H000 O
ATOM   2968  CB  ASP B  11      11.461 -42.921 -14.514  1.00 31.74      H000 C
ATOM   2969  CG  ASP B  11      12.140 -43.778 -13.463  1.00 41.57      H000 C
ATOM   2970  OD1 ASP B  11      12.331 -43.291 -12.329  1.00 41.83      H000 O
ATOM   2971  OD2 ASP B  11      12.484 -44.939 -13.771  1.00 43.09      H000 O
ATOM   2972  N   THR B  12       9.435 -40.624 -14.260  1.00 39.21      H000 N
ATOM   2973  CA  THR B  12       9.080 -39.285 -14.719  1.00 35.30      H000 C
ATOM   2974  C   THR B  12      10.294 -38.393 -14.503  1.00 39.63      H000 C
ATOM   2975  O   THR B  12      10.601 -38.016 -13.367  1.00 37.00      H000 O
ATOM   2976  CB  THR B  12       7.859 -38.739 -13.980  1.00 34.68      H000 C
ATOM   2977  OG1 THR B  12       6.781 -39.678 -14.078  1.00 31.31      H000 O
ATOM   2978  CG2 THR B  12       7.424 -37.414 -14.589  1.00 34.27      H000 C
ATOM   2979  N   VAL B  13      10.983 -38.065 -15.591  1.00 34.20      H000 N
ATOM   2980  CA  VAL B  13      12.224 -37.304 -15.542  1.00 41.89      H000 C
ATOM   2981  C   VAL B  13      11.944 -35.883 -16.010  1.00 37.71      H000 C
ATOM   2982  O   VAL B  13      11.349 -35.677 -17.075  1.00 31.20      H000 O
ATOM   2983  CB  VAL B  13      13.320 -37.965 -16.397  1.00 32.07      H000 C
ATOM   2984  CG1 VAL B  13      14.659 -37.306 -16.136  1.00 44.69      H000 C
ATOM   2985  CG2 VAL B  13      13.391 -39.456 -16.099  1.00 39.07      H000 C
ATOM   2986  N   ILE B  14      12.374 -34.909 -15.209  1.00 39.08      H000 N
ATOM   2987  CA  ILE B  14      12.254 -33.492 -15.523  1.00 45.41      H000 C
ATOM   2988  C   ILE B  14      13.653 -32.924 -15.730  1.00 46.03      H000 C
ATOM   2989  O   ILE B  14      14.604 -33.311 -15.044  1.00 46.42      H000 O
ATOM   2990  CB  ILE B  14      11.495 -32.737 -14.411  1.00 53.53      H000 C
ATOM   2991  CG1 ILE B  14      11.121 -31.323 -14.860  1.00 52.97      H000 C
ATOM   2992  CG2 ILE B  14      12.291 -32.715 -13.114  1.00 49.88      H000 C
ATOM   2993  CD1 ILE B  14      10.159 -31.302 -16.020  1.00 46.14      H000 C
ATOM   2994  N   ILE B  15      13.787 -32.018 -16.689  1.00 49.02      H000 N
ATOM   2995  CA  ILE B  15      15.075 -31.421 -17.032  1.00 58.05      H000 C
ATOM   2996  C   ILE B  15      15.122 -30.011 -16.464  1.00 58.16      H000 C
ATOM   2997  O   ILE B  15      14.175 -29.232 -16.623  1.00 66.84      H000 O
ATOM   2998  CB  ILE B  15      15.317 -31.426 -18.553  1.00 58.32      H000 C
ATOM   2999  CG1 ILE B  15      15.403 -32.866 -19.052  1.00 51.16      H000 C
ATOM   3000  CG2 ILE B  15      16.613 -30.722 -18.929  1.00 72.81      H000 C
ATOM   3001  CD1 ILE B  15      16.173 -33.006 -20.360  1.00 58.06      H000 C
ATOM   3002  N   TRP B  16      16.250 -29.673 -15.845  1.00 65.57      H000 N
ATOM   3003  CA  TRP B  16      16.391 -28.519 -14.977  1.00 62.83      H000 C
ATOM   3004  C   TRP B  16      17.568 -27.672 -15.439  1.00 72.57      H000 C
ATOM   3005  O   TRP B  16      18.505 -28.179 -16.056  1.00 59.85      H000 O
ATOM   3006  CB  TRP B  16      16.598 -28.996 -13.544  1.00 53.61      H000 C
ATOM   3007  CG  TRP B  16      16.418 -27.972 -12.483  1.00 75.10      H000 C
ATOM   3008  CD1 TRP B  16      15.241 -27.543 -11.936  1.00 78.77      H000 C
ATOM   3009  CD2 TRP B  16      17.457 -27.257 -11.813  1.00 79.57      H000 C
ATOM   3010  NE1 TRP B  16      15.488 -26.597 -10.972  1.00 77.20      H000 N
ATOM   3011  CE2 TRP B  16      16.841 -26.405 -10.876  1.00 79.66      H000 C
ATOM   3012  CE3 TRP B  16      18.850 -27.251 -11.918  1.00 77.40      H000 C
ATOM   3013  CZ2 TRP B  16      17.571 -25.556 -10.051  1.00 87.73      H000 C
ATOM   3014  CZ3 TRP B  16      19.571 -26.412 -11.100  1.00 78.85      H000 C
ATOM   3015  CH2 TRP B  16      18.932 -25.575 -10.177  1.00 82.50      H000 C
ATOM   3016  N   GLY B  17      17.509 -26.372 -15.158  1.00 73.60      H000 N
ATOM   3017  CA  GLY B  17      18.641 -25.505 -15.419  1.00 68.85      H000 C
ATOM   3018  C   GLY B  17      18.686 -24.835 -16.774  1.00 76.91      H000 C
ATOM   3019  O   GLY B  17      19.774 -24.456 -17.223  1.00 68.96      H000 O
ATOM   3020  N   ARG B  18      17.545 -24.655 -17.437  1.00 77.92      H000 N
ATOM   3021  CA  ARG B  18      17.509 -24.004 -18.737  1.00 77.06      H000 C
ATOM   3022  C   ARG B  18      16.830 -22.642 -18.714  1.00 76.60      H000 C
ATOM   3023  O   ARG B  18      16.879 -21.929 -19.722  1.00 66.63      H000 O
ATOM   3024  CB  ARG B  18      16.812 -24.911 -19.761  1.00 68.40      H000 C
ATOM   3025  CG  ARG B  18      17.692 -26.046 -20.266  1.00 72.04      H000 C
ATOM   3026  CD  ARG B  18      18.963 -25.515 -20.914  1.00 72.94      H000 C
ATOM   3027  NE  ARG B  18      18.814 -25.345 -22.357  1.00 78.44      H000 N
ATOM   3028  CZ  ARG B  18      18.442 -24.211 -22.942  1.00 76.94      H000 C
ATOM   3029  NH1 ARG B  18      18.182 -23.137 -22.209  1.00 74.18      H000 N
ATOM   3030  NH2 ARG B  18      18.332 -24.150 -24.263  1.00 55.42      H000 N
ATOM   3031  N   ASN B  19      16.203 -22.263 -17.602  1.00 68.64      H000 N
ATOM   3032  CA  ASN B  19      15.625 -20.934 -17.447  1.00 75.67      H000 C
ATOM   3033  C   ASN B  19      15.743 -20.531 -15.985  1.00 84.95      H000 C
ATOM   3034  O   ASN B  19      15.435 -21.332 -15.098  1.00 75.72      H000 O
ATOM   3035  CB  ASN B  19      14.161 -20.902 -17.900  1.00 81.24      H000 C
ATOM   3036  CG  ASN B  19      13.413 -19.691 -17.373  1.00 82.83      H000 C
ATOM   3037  OD1 ASN B  19      12.734 -19.764 -16.349  1.00 77.33      H000 O
ATOM   3038  ND2 ASN B  19      13.538 -18.568 -18.071  1.00 72.97      H000 N
ATOM   3039  N   LYS B  20      16.189 -19.292 -15.744  1.00 84.03      H000 N
ATOM   3040  CA  LYS B  20      16.438 -18.836 -14.379  1.00 81.11      H000 C
ATOM   3041  C   LYS B  20      15.191 -18.918 -13.511  1.00 77.64      H000 C
ATOM   3042  O   LYS B  20      15.279 -19.242 -12.321  1.00 65.08      H000 O
ATOM   3043  CB  LYS B  20      16.953 -17.395 -14.382  1.00 85.75      H000 C
ATOM   3044  CG  LYS B  20      18.089 -17.083 -15.344  1.00 87.84      H000 C
ATOM   3045  CD  LYS B  20      18.398 -15.590 -15.282  1.00 86.50      H000 C
ATOM   3046  CE  LYS B  20      19.889 -15.294 -15.226  1.00 87.88      H000 C
ATOM   3047  NZ  LYS B  20      20.675 -16.161 -16.135  1.00 94.73      H000 N
ATOM   3048  N   ASP B  21      14.028 -18.626 -14.080  1.00 80.26      H000 N
ATOM   3049  CA  ASP B  21      12.801 -18.486 -13.312  1.00 75.34      H000 C
ATOM   3050  C   ASP B  21      12.062 -19.806 -13.119  1.00 75.84      H000 C
ATOM   3051  O   ASP B  21      10.896 -19.800 -12.716  1.00 78.31      H000 O
ATOM   3052  CB  ASP B  21      11.895 -17.455 -13.988  1.00 77.94      H000 C
ATOM   3053  CG  ASP B  21      12.449 -16.038 -13.881  1.00 81.86      H000 C
ATOM   3054  OD1 ASP B  21      12.186 -15.370 -12.860  1.00 79.27      H000 O
ATOM   3055  OD2 ASP B  21      13.163 -15.597 -14.809  1.00 75.17      H000 O
ATOM   3056  N   GLU B  22      12.707 -20.931 -13.378  1.00 74.36      H000 N
ATOM   3057  CA  GLU B  22      12.070 -22.222 -13.165  1.00 74.10      H000 C
ATOM   3058  C   GLU B  22      11.955 -22.595 -11.691  1.00 70.62      H000 C
ATOM   3059  O   GLU B  22      11.320 -23.605 -11.365  1.00 66.24      H000 O
ATOM   3060  CB  GLU B  22      12.857 -23.288 -13.921  1.00 72.91      H000 C
ATOM   3061  CG  GLU B  22      13.953 -23.931 -13.078  1.00 69.13      H000 C
ATOM   3062  CD  GLU B  22      14.909 -24.772 -13.886  1.00 79.18      H000 C
ATOM   3063  OE1 GLU B  22      16.074 -24.894 -13.456  1.00 89.83      H000 O
ATOM   3064  OE2 GLU B  22      14.489 -25.329 -14.929  1.00 72.46      H000 O
ATOM   3065  N   GLY B  23      12.537 -21.806 -10.799  1.00 73.73      H000 N
ATOM   3066  CA  GLY B  23      12.569 -22.149  -9.398  1.00 62.85      H000 C
ATOM   3067  C   GLY B  23      13.845 -22.879  -9.039  1.00 77.95      H000 C
ATOM   3068  O   GLY B  23      14.801 -22.956  -9.816  1.00 81.63      H000 O
ATOM   3069  N   SER B  24      13.850 -23.440  -7.833  1.00 68.66      H000 N
ATOM   3070  CA  SER B  24      15.019 -24.128  -7.312  1.00 78.09      H000 C
ATOM   3071  C   SER B  24      15.013 -25.595  -7.740  1.00 79.46      H000 C
ATOM   3072  O   SER B  24      14.117 -26.065  -8.446  1.00 72.12      H000 O
ATOM   3073  CB  SER B  24      15.067 -24.008  -5.790  1.00 62.10      H000 C
ATOM   3074  OG  SER B  24      14.249 -24.994  -5.185  1.00 56.52      H000 O
ATOM   3075  N   LEU B  25      16.041 -26.330  -7.310  1.00 78.63      H000 N
ATOM   3076  CA  LEU B  25      16.051 -27.775  -7.495  1.00 68.70      H000 C
ATOM   3077  C   LEU B  25      15.256 -28.469  -6.397  1.00 53.60      H000 C
ATOM   3078  O   LEU B  25      14.586 -29.476  -6.651  1.00 66.72      H000 O
ATOM   3079  CB  LEU B  25      17.490 -28.289  -7.531  1.00 65.51      H000 C
ATOM   3080  CG  LEU B  25      17.684 -29.805  -7.514  1.00 66.44      H000 C
ATOM   3081  CD1 LEU B  25      17.015 -30.444  -8.718  1.00 59.57      H000 C
ATOM   3082  CD2 LEU B  25      19.161 -30.152  -7.476  1.00 62.90      H000 C
ATOM   3083  N   ARG B  26      15.317 -27.938  -5.173  1.00 51.52      H000 N
ATOM   3084  CA  ARG B  26      14.445 -28.421  -4.108  1.00 58.63      H000 C
ATOM   3085  C   ARG B  26      12.978 -28.226  -4.465  1.00 65.68      H000 C
ATOM   3086  O   ARG B  26      12.121 -28.999  -4.022  1.00 63.21      H000 O
ATOM   3087  CB  ARG B  26      14.779 -27.704  -2.798  1.00 68.41      H000 C
ATOM   3088  CG  ARG B  26      13.929 -28.120  -1.609  1.00 61.18      H000 C
ATOM   3089  CD  ARG B  26      14.121 -27.174  -0.435  1.00 72.67      H000 C
ATOM   3090  NE  ARG B  26      14.230 -27.887   0.835  1.00 76.47      H000 N
ATOM   3091  CZ  ARG B  26      13.190 -28.282   1.562  1.00 80.23      H000 C
ATOM   3092  NH1 ARG B  26      11.955 -28.036   1.146  1.00 69.59      H000 N
ATOM   3093  NH2 ARG B  26      13.384 -28.924   2.706  1.00 79.07      H000 N
ATOM   3094  N   GLU B  27      12.673 -27.206  -5.272  1.00 59.25      H000 N
ATOM   3095  CA  GLU B  27      11.296 -26.965  -5.689  1.00 71.75      H000 C
ATOM   3096  C   GLU B  27      10.755 -28.131  -6.508  1.00 66.26      H000 C
ATOM   3097  O   GLU B  27       9.628 -28.590  -6.289  1.00 66.17      H000 O
ATOM   3098  CB  GLU B  27      11.218 -25.663  -6.487  1.00 72.65      H000 C
ATOM   3099  CG  GLU B  27       9.896 -25.452  -7.206  1.00 78.10      H000 C
ATOM   3100  CD  GLU B  27       9.649 -23.999  -7.558  1.00 72.36      H000 C
ATOM   3101  OE1 GLU B  27       9.820 -23.633  -8.741  1.00 66.94      H000 O
ATOM   3102  OE2 GLU B  27       9.286 -23.221  -6.652  1.00 85.90      H000 O
ATOM   3103  N   ALA B  28      11.552 -28.626  -7.458  1.00 63.45      H000 N
ATOM   3104  CA  ALA B  28      11.089 -29.702  -8.329  1.00 61.63      H000 C
ATOM   3105  C   ALA B  28      10.871 -30.995  -7.552  1.00 62.95      H000 C
ATOM   3106  O   ALA B  28       9.921 -31.738  -7.827  1.00 68.78      H000 O
ATOM   3107  CB  ALA B  28      12.086 -29.923  -9.466  1.00 57.07      H000 C
ATOM   3108  N   CYS B  29      11.736 -31.281  -6.577  1.00 62.17      H000 N
ATOM   3109  CA  CYS B  29      11.633 -32.525  -5.825  1.00 62.61      H000 C
ATOM   3110  C   CYS B  29      10.496 -32.513  -4.813  1.00 61.43      H000 C
ATOM   3111  O   CYS B  29      10.160 -33.574  -4.275  1.00 56.34      H000 O
ATOM   3112  CB  CYS B  29      12.960 -32.814  -5.124  1.00 68.61      H000 C
ATOM   3113  SG  CYS B  29      14.376 -32.815  -6.248  1.00 86.61      H000 S
ATOM   3114  N   ASP B  30       9.899 -31.353  -4.541  1.00 68.05      H000 N
ATOM   3115  CA  ASP B  30       8.735 -31.266  -3.672  1.00 73.90      H000 C
ATOM   3116  C   ASP B  30       7.421 -31.237  -4.441  1.00 76.81      H000 C
ATOM   3117  O   ASP B  30       6.357 -31.317  -3.819  1.00 74.04      H000 O
ATOM   3118  CB  ASP B  30       8.827 -30.021  -2.781  1.00 71.80      H000 C
ATOM   3119  CG  ASP B  30       9.744 -30.223  -1.590  1.00 71.92      H000 C
ATOM   3120  OD1 ASP B  30      10.880 -29.707  -1.618  1.00 75.06      H000 O
ATOM   3121  OD2 ASP B  30       9.328 -30.900  -0.627  1.00 70.29      H000 O
ATOM   3122  N   ALA B  31       7.471 -31.130  -5.772  1.00 70.50      H000 N
ATOM   3123  CA  ALA B  31       6.253 -31.070  -6.570  1.00 62.97      H000 C
ATOM   3124  C   ALA B  31       5.471 -32.377  -6.544  1.00 62.04      H000 C
ATOM   3125  O   ALA B  31       4.285 -32.381  -6.890  1.00 60.03      H000 O
ATOM   3126  CB  ALA B  31       6.590 -30.696  -8.014  1.00 57.27      H000 C
ATOM   3127  N   GLY B  32       6.102 -33.479  -6.142  1.00 66.27      H000 N
ATOM   3128  CA  GLY B  32       5.416 -34.754  -6.101  1.00 67.31      H000 C
ATOM   3129  C   GLY B  32       5.057 -35.322  -7.452  1.00 55.50      H000 C
ATOM   3130  O   GLY B  32       4.118 -36.115  -7.551  1.00 48.26      H000 O
ATOM   3131  N   ARG B  33       5.782 -34.940  -8.504  1.00 54.60      H000 N
ATOM   3132  CA  ARG B  33       5.476 -35.387  -9.854  1.00 60.26      H000 C
ATOM   3133  C   ARG B  33       6.640 -36.054 -10.572  1.00 63.85      H000 C
ATOM   3134  O   ARG B  33       6.416 -36.656 -11.627  1.00 49.81      H000 O
ATOM   3135  CB  ARG B  33       4.986 -34.208 -10.710  1.00 57.88      H000 C
ATOM   3136  CG  ARG B  33       3.479 -34.019 -10.709  1.00 65.17      H000 C
ATOM   3137  CD  ARG B  33       3.101 -32.628 -11.193  1.00 74.84      H000 C
ATOM   3138  NE  ARG B  33       3.249 -31.626 -10.142  1.00 77.48      H000 N
ATOM   3139  CZ  ARG B  33       3.375 -30.322 -10.366  1.00 79.46      H000 C
ATOM   3140  NH1 ARG B  33       3.504 -29.483  -9.347  1.00 73.54      H000 N
ATOM   3141  NH2 ARG B  33       3.373 -29.856 -11.607  1.00 63.74      H000 N
ATOM   3142  N   TYR B  34       7.859 -35.975 -10.047  1.00 51.76      H000 N
ATOM   3143  CA  TYR B  34       9.032 -36.496 -10.729  1.00 40.16      H000 C
ATOM   3144  C   TYR B  34       9.703 -37.581  -9.898  1.00 42.57      H000 C
ATOM   3145  O   TYR B  34       9.547 -37.650  -8.677  1.00 39.57      H000 O
ATOM   3146  CB  TYR B  34      10.042 -35.380 -11.027  1.00 48.97      H000 C
ATOM   3147  CG  TYR B  34       9.419 -34.114 -11.565  1.00 48.84      H000 C
ATOM   3148  CD1 TYR B  34       8.692 -34.122 -12.748  1.00 53.19      H000 C
ATOM   3149  CD2 TYR B  34       9.560 -32.908 -10.891  1.00 62.38      H000 C
ATOM   3150  CE1 TYR B  34       8.122 -32.965 -13.245  1.00 56.08      H000 C
ATOM   3151  CE2 TYR B  34       8.995 -31.746 -11.379  1.00 61.62      H000 C
ATOM   3152  CZ  TYR B  34       8.277 -31.780 -12.556  1.00 59.06      H000 C
ATOM   3153  OH  TYR B  34       7.713 -30.623 -13.043  1.00 51.22      H000 O
ATOM   3154  N   THR B  35      10.456 -38.438 -10.591  1.00 36.09      H000 N
ATOM   3155  CA  THR B  35      11.311 -39.428  -9.954  1.00 35.35      H000 C
ATOM   3156  C   THR B  35      12.790 -39.192 -10.211  1.00 35.47      H000 C
ATOM   3157  O   THR B  35      13.623 -39.720  -9.467  1.00 40.00      H000 O
ATOM   3158  CB  THR B  35      10.950 -40.844 -10.433  1.00 36.81      H000 C
ATOM   3159  OG1 THR B  35      11.147 -40.935 -11.850  1.00 32.31      H000 O
ATOM   3160  CG2 THR B  35       9.501 -41.170 -10.105  1.00 21.57      H000 C
ATOM   3161  N   THR B  36      13.132 -38.415 -11.236  1.00 37.07      H000 N
ATOM   3162  CA  THR B  36      14.514 -38.159 -11.610  1.00 37.16      H000 C
ATOM   3163  C   THR B  36      14.613 -36.737 -12.142  1.00 37.96      H000 C
ATOM   3164  O   THR B  36      13.715 -36.271 -12.848  1.00 45.73      H000 O
ATOM   3165  CB  THR B  36      14.999 -39.161 -12.667  1.00 46.79      H000 C
ATOM   3166  OG1 THR B  36      14.851 -40.496 -12.167  1.00 52.04      H000 O
ATOM   3167  CG2 THR B  36      16.460 -38.917 -13.024  1.00 38.78      H000 C
ATOM   3168  N   VAL B  37      15.697 -36.050 -11.790  1.00 39.91      H000 N
ATOM   3169  CA  VAL B  37      15.976 -34.706 -12.280  1.00 48.29      H000 C
ATOM   3170  C   VAL B  37      17.305 -34.734 -13.020  1.00 47.22      H000 C
ATOM   3171  O   VAL B  37      18.293 -35.277 -12.512  1.00 44.96      H000 O
ATOM   3172  CB  VAL B  37      16.011 -33.674 -11.138  1.00 40.76      H000 C
ATOM   3173  CG1 VAL B  37      16.111 -32.268 -11.707  1.00 43.67      H000 C
ATOM   3174  CG2 VAL B  37      14.780 -33.812 -10.255  1.00 39.09      H000 C
ATOM   3175  N   ILE B  38      17.326 -34.153 -14.216  1.00 45.73      H000 N
ATOM   3176  CA  ILE B  38      18.523 -34.077 -15.044  1.00 33.66      H000 C
ATOM   3177  C   ILE B  38      19.007 -32.633 -15.022  1.00 60.77      H000 C
ATOM   3178  O   ILE B  38      18.372 -31.746 -15.606  1.00 49.19      H000 O
ATOM   3179  CB  ILE B  38      18.259 -34.553 -16.478  1.00 49.00      H000 C
ATOM   3180  CG1 ILE B  38      17.989 -36.057 -16.501  1.00 46.88      H000 C
ATOM   3181  CG2 ILE B  38      19.438 -34.221 -17.378  1.00 44.38      H000 C
ATOM   3182  CD1 ILE B  38      17.794 -36.616 -17.892  1.00 35.93      H000 C
ATOM   3183  N   ILE B  39      20.131 -32.394 -14.344  1.00 60.92      H000 N
ATOM   3184  CA  ILE B  39      20.709 -31.058 -14.305  1.00 46.70      H000 C
ATOM   3185  C   ILE B  39      21.353 -30.746 -15.649  1.00 55.89      H000 C
ATOM   3186  O   ILE B  39      22.043 -31.587 -16.242  1.00 62.74      H000 O
ATOM   3187  CB  ILE B  39      21.716 -30.944 -13.148  1.00 46.49      H000 C
ATOM   3188  CG1 ILE B  39      21.001 -31.162 -11.814  1.00 40.33      H000 C
ATOM   3189  CG2 ILE B  39      22.410 -29.590 -13.166  1.00 46.03      H000 C
ATOM   3190  CD1 ILE B  39      21.859 -30.886 -10.606  1.00 47.90      H000 C
ATOM   3191  N   SER B  40      21.130 -29.526 -16.134  1.00 57.87      H000 N
ATOM   3192  CA  SER B  40      21.449 -29.156 -17.506  1.00 64.07      H000 C
ATOM   3193  C   SER B  40      21.899 -27.703 -17.520  1.00 72.20      H000 C
ATOM   3194  O   SER B  40      21.178 -26.842 -17.011  1.00 74.66      H000 O
ATOM   3195  CB  SER B  40      20.215 -29.345 -18.396  1.00 70.55      H000 C
ATOM   3196  OG  SER B  40      20.557 -29.649 -19.727  1.00 74.71      H000 O
ATOM   3197  N   PHE B  41      23.063 -27.418 -18.107  1.00 71.65      H000 N
ATOM   3198  CA  PHE B  41      23.900 -28.375 -18.829  1.00 71.82      H000 C
ATOM   3199  C   PHE B  41      25.326 -28.412 -18.281  1.00 81.38      H000 C
ATOM   3200  O   PHE B  41      25.585 -28.060 -17.130  1.00 76.93      H000 O
ATOM   3201  CB  PHE B  41      23.977 -28.006 -20.315  1.00 69.20      H000 C
ATOM   3202  CG  PHE B  41      22.921 -28.637 -21.169  1.00 76.04      H000 C
ATOM   3203  CD1 PHE B  41      21.916 -27.863 -21.727  1.00 73.67      H000 C
ATOM   3204  CD2 PHE B  41      22.948 -29.994 -21.445  1.00 76.51      H000 C
ATOM   3205  CE1 PHE B  41      20.945 -28.433 -22.526  1.00 82.76      H000 C
ATOM   3206  CE2 PHE B  41      21.978 -30.571 -22.244  1.00 71.48      H000 C
ATOM   3207  CZ  PHE B  41      20.975 -29.788 -22.785  1.00 80.14      H000 C
ATOM   3208  N   LEU B  42      26.243 -28.850 -19.147  1.00 67.11      H000 N
ATOM   3209  CA  LEU B  42      27.687 -28.636 -19.007  1.00 66.98      H000 C
ATOM   3210  C   LEU B  42      28.166 -28.343 -20.428  1.00 74.70      H000 C
ATOM   3211  O   LEU B  42      28.534 -29.257 -21.172  1.00 64.62      H000 O
ATOM   3212  CB  LEU B  42      28.401 -29.831 -18.389  1.00 61.17      H000 C
ATOM   3213  CG  LEU B  42      29.840 -29.564 -17.935  1.00 70.24      H000 C
ATOM   3214  CD1 LEU B  42      29.878 -29.147 -16.472  1.00 53.80      H000 C
ATOM   3215  CD2 LEU B  42      30.724 -30.780 -18.173  1.00 61.69      H000 C
ATOM   3216  N   SER B  43      28.151 -27.062 -20.795  1.00 73.05      H000 N
ATOM   3217  CA  SER B  43      28.205 -26.643 -22.192  1.00 65.95      H000 C
ATOM   3218  C   SER B  43      29.504 -27.014 -22.898  1.00 76.33      H000 C
ATOM   3219  O   SER B  43      29.508 -27.894 -23.763  1.00 76.74      H000 O
ATOM   3220  CB  SER B  43      27.980 -25.134 -22.294  1.00 72.80      H000 C
ATOM   3221  OG  SER B  43      27.527 -24.779 -23.588  1.00 79.96      H000 O
ATOM   3222  N   ALA B  44      30.602 -26.348 -22.555  1.00 76.42      H000 N
ATOM   3223  CA  ALA B  44      31.844 -26.463 -23.307  1.00 78.48      H000 C
ATOM   3224  C   ALA B  44      32.823 -27.403 -22.618  1.00 82.93      H000 C
ATOM   3225  O   ALA B  44      32.998 -27.353 -21.396  1.00 56.14      H000 O
ATOM   3226  CB  ALA B  44      32.496 -25.092 -23.496  1.00 60.39      H000 C
ATOM   3227  N   PHE B  45      33.465 -28.252 -23.417  1.00 69.61      H000 N
ATOM   3228  CA  PHE B  45      34.520 -29.142 -22.954  1.00 70.12      H000 C
ATOM   3229  C   PHE B  45      35.241 -29.708 -24.168  1.00 85.78      H000 C
ATOM   3230  O   PHE B  45      34.658 -29.818 -25.250  1.00 74.78      H000 O
ATOM   3231  CB  PHE B  45      33.967 -30.276 -22.075  1.00 78.58      H000 C
ATOM   3232  CG  PHE B  45      32.843 -31.054 -22.700  1.00 67.39      H000 C
ATOM   3233  CD1 PHE B  45      31.525 -30.777 -22.372  1.00 71.21      H000 C
ATOM   3234  CD2 PHE B  45      33.104 -32.080 -23.592  1.00 74.19      H000 C
ATOM   3235  CE1 PHE B  45      30.489 -31.497 -22.937  1.00 62.72      H000 C
ATOM   3236  CE2 PHE B  45      32.075 -32.804 -24.161  1.00 69.43      H000 C
ATOM   3237  CZ  PHE B  45      30.765 -32.512 -23.833  1.00 68.89      H000 C
ATOM   3238  N   GLY B  46      36.516 -30.045 -23.981  1.00 91.45      H000 N
ATOM   3239  CA  GLY B  46      37.276 -30.739 -25.005  1.00 89.68      H000 C
ATOM   3240  C   GLY B  46      38.019 -29.867 -25.996  1.00103.09      H000 C
ATOM   3241  O   GLY B  46      39.254 -29.900 -26.036  1.00105.37      H000 O
ATOM   3242  N   TYR B  47      37.277 -29.121 -26.826  1.00109.02      H000 N
ATOM   3243  CA  TYR B  47      37.843 -28.190 -27.799  1.00 99.74      H000 C
ATOM   3244  C   TYR B  47      38.969 -27.406 -27.156  1.00 97.28      H000 C
ATOM   3245  O   TYR B  47      40.033 -27.196 -27.746  1.00 91.32      H000 O
ATOM   3246  CB  TYR B  47      36.787 -27.208 -28.305  1.00 83.07      H000 C
ATOM   3247  CG  TYR B  47      35.925 -27.733 -29.416  1.00 76.08      H000 C
ATOM   3248  CD1 TYR B  47      36.450 -28.566 -30.388  1.00 88.40      H000 C
ATOM   3249  CD2 TYR B  47      34.587 -27.383 -29.503  1.00 66.89      H000 C
ATOM   3250  CE1 TYR B  47      35.664 -29.046 -31.407  1.00 87.77      H000 C
ATOM   3251  CE2 TYR B  47      33.791 -27.858 -30.524  1.00 77.16      H000 C
ATOM   3252  CZ  TYR B  47      34.336 -28.689 -31.476  1.00 89.06      H000 C
ATOM   3253  OH  TYR B  47      33.554 -29.171 -32.502  1.00 72.25      H000 O
ATOM   3254  N   ILE B  48      38.724 -26.973 -25.931  1.00 94.86      H000 N
ATOM   3255  CA  ILE B  48      39.705 -26.238 -25.145  1.00 87.57      H000 C
ATOM   3256  C   ILE B  48      40.193 -27.181 -24.047  1.00101.73      H000 C
ATOM   3257  O   ILE B  48      39.394 -27.671 -23.235  1.00109.12      H000 O
ATOM   3258  CB  ILE B  48      39.097 -24.922 -24.628  1.00 96.05      H000 C
ATOM   3259  CG1 ILE B  48      38.222 -25.086 -23.382  1.00 97.53      H000 C
ATOM   3260  CG2 ILE B  48      38.151 -24.361 -25.663  1.00 93.22      H000 C
ATOM   3261  CD1 ILE B  48      37.489 -23.802 -22.889  1.00 86.03      H000 C
ATOM   3262  N   PRO B  49      41.467 -27.574 -24.067  1.00 98.42      H000 N
ATOM   3263  CA  PRO B  49      41.949 -28.576 -23.106  1.00 92.86      H000 C
ATOM   3264  C   PRO B  49      41.943 -28.095 -21.665  1.00 86.50      H000 C
ATOM   3265  O   PRO B  49      42.143 -28.915 -20.759  1.00 91.86      H000 O
ATOM   3266  CB  PRO B  49      43.377 -28.859 -23.590  1.00 75.92      H000 C
ATOM   3267  CG  PRO B  49      43.333 -28.527 -25.063  1.00 77.36      H000 C
ATOM   3268  CD  PRO B  49      42.393 -27.379 -25.194  1.00 86.62      H000 C
ATOM   3269  N   GLY B  50      41.700 -26.806 -21.425  1.00 83.87      H000 N
ATOM   3270  CA  GLY B  50      41.895 -26.215 -20.113  1.00 77.95      H000 C
ATOM   3271  C   GLY B  50      40.698 -26.031 -19.199  1.00 77.96      H000 C
ATOM   3272  O   GLY B  50      40.664 -26.614 -18.112  1.00 64.81      H000 O
ATOM   3273  N   THR B  51      39.732 -25.203 -19.579  1.00 87.22      H000 N
ATOM   3274  CA  THR B  51      38.596 -24.939 -18.712  1.00 86.81      H000 C
ATOM   3275  C   THR B  51      37.345 -25.650 -19.207  1.00 90.94      H000 C
ATOM   3276  O   THR B  51      37.083 -25.713 -20.412  1.00 90.34      H000 O
ATOM   3277  CB  THR B  51      38.334 -23.443 -18.578  1.00 94.88      H000 C
ATOM   3278  OG1 THR B  51      37.041 -23.231 -17.976  1.00 97.82      H000 O
ATOM   3279  CG2 THR B  51      38.559 -22.702 -19.933  1.00 88.35      H000 C
ATOM   3280  N   TYR B  52      36.576 -26.168 -18.250  1.00 85.53      H000 N
ATOM   3281  CA  TYR B  52      35.357 -26.931 -18.479  1.00 88.57      H000 C
ATOM   3282  C   TYR B  52      34.182 -26.064 -18.053  1.00 87.47      H000 C
ATOM   3283  O   TYR B  52      34.120 -25.621 -16.901  1.00 69.62      H000 O
ATOM   3284  CB  TYR B  52      35.395 -28.242 -17.693  1.00 84.03      H000 C
ATOM   3285  CG  TYR B  52      36.306 -29.274 -18.312  1.00 77.81      H000 C
ATOM   3286  CD1 TYR B  52      35.879 -30.031 -19.386  1.00 78.65      H000 C
ATOM   3287  CD2 TYR B  52      37.598 -29.475 -17.841  1.00 73.57      H000 C
ATOM   3288  CE1 TYR B  52      36.695 -30.971 -19.974  1.00 70.59      H000 C
ATOM   3289  CE2 TYR B  52      38.429 -30.418 -18.425  1.00 68.79      H000 C
ATOM   3290  CZ  TYR B  52      37.968 -31.161 -19.492  1.00 71.48      H000 C
ATOM   3291  OH  TYR B  52      38.774 -32.100 -20.087  1.00 59.38      H000 O
ATOM   3292  N   LYS B  53      33.266 -25.811 -18.983  1.00 80.23      H000 N
ATOM   3293  CA  LYS B  53      32.284 -24.745 -18.844  1.00 78.25      H000 C
ATOM   3294  C   LYS B  53      30.927 -25.320 -18.459  1.00 78.04      H000 C
ATOM   3295  O   LYS B  53      30.247 -25.940 -19.284  1.00 68.01      H000 O
ATOM   3296  CB  LYS B  53      32.186 -23.945 -20.139  1.00 72.83      H000 C
ATOM   3297  CG  LYS B  53      32.701 -22.527 -20.013  1.00 78.94      H000 C
ATOM   3298  CD  LYS B  53      32.686 -21.812 -21.351  1.00 76.65      H000 C
ATOM   3299  CE  LYS B  53      34.083 -21.367 -21.751  1.00 76.61      H000 C
ATOM   3300  NZ  LYS B  53      34.105 -20.784 -23.121  1.00 82.92      H000 N
ATOM   3301  N   LEU B  54      30.541 -25.109 -17.204  1.00 72.19      H000 N
ATOM   3302  CA  LEU B  54      29.157 -25.299 -16.798  1.00 68.91      H000 C
ATOM   3303  C   LEU B  54      28.306 -24.160 -17.347  1.00 75.45      H000 C
ATOM   3304  O   LEU B  54      28.758 -23.015 -17.437  1.00 81.78      H000 O
ATOM   3305  CB  LEU B  54      29.060 -25.355 -15.269  1.00 66.10      H000 C
ATOM   3306  CG  LEU B  54      27.701 -25.365 -14.558  1.00 60.46      H000 C
ATOM   3307  CD1 LEU B  54      27.799 -26.142 -13.254  1.00 43.20      H000 C
ATOM   3308  CD2 LEU B  54      27.185 -23.956 -14.280  1.00 71.28      H000 C
ATOM   3309  N   ASP B  55      27.067 -24.477 -17.722  1.00 76.68      H000 N
ATOM   3310  CA  ASP B  55      26.126 -23.450 -18.170  1.00 79.47      H000 C
ATOM   3311  C   ASP B  55      24.726 -23.906 -17.772  1.00 70.22      H000 C
ATOM   3312  O   ASP B  55      24.147 -24.779 -18.425  1.00 63.63      H000 O
ATOM   3313  CB  ASP B  55      26.232 -23.208 -19.671  1.00 78.86      H000 C
ATOM   3314  CG  ASP B  55      25.437 -21.990 -20.130  1.00 79.07      H000 C
ATOM   3315  OD1 ASP B  55      24.238 -21.884 -19.794  1.00 65.37      H000 O
ATOM   3316  OD2 ASP B  55      26.015 -21.134 -20.834  1.00 87.02      H000 O
ATOM   3317  N   ILE B  56      24.192 -23.312 -16.707  1.00 67.89      H000 N
ATOM   3318  CA  ILE B  56      22.800 -23.533 -16.338  1.00 64.59      H000 C
ATOM   3319  C   ILE B  56      22.051 -22.214 -16.472  1.00 83.73      H000 C
ATOM   3320  O   ILE B  56      21.226 -21.860 -15.621  1.00 75.29      H000 O
ATOM   3321  CB  ILE B  56      22.671 -24.125 -14.922  1.00 57.58      H000 C
ATOM   3322  CG1 ILE B  56      23.470 -23.310 -13.907  1.00 64.04      H000 C
ATOM   3323  CG2 ILE B  56      23.145 -25.568 -14.910  1.00 69.05      H000 C
ATOM   3324  CD1 ILE B  56      23.459 -23.912 -12.516  1.00 64.51      H000 C
ATOM   3325  N   SER B  57      22.357 -21.471 -17.540  1.00 78.99      H000 N
ATOM   3326  CA  SER B  57      21.647 -20.253 -17.924  1.00 89.67      H000 C
ATOM   3327  C   SER B  57      21.611 -19.208 -16.815  1.00 88.72      H000 C
ATOM   3328  O   SER B  57      20.855 -18.237 -16.902  1.00 87.94      H000 O
ATOM   3329  CB  SER B  57      20.219 -20.587 -18.362  1.00 77.50      H000 C
ATOM   3330  OG  SER B  57      20.210 -21.583 -19.369  1.00 75.69      H000 O
ATOM   3331  N   GLY B  58      22.421 -19.390 -15.777  1.00 94.16      H000 N
ATOM   3332  CA  GLY B  58      22.392 -18.492 -14.641  1.00 89.79      H000 C
ATOM   3333  C   GLY B  58      21.397 -18.904 -13.575  1.00 75.06      H000 C
ATOM   3334  O   GLY B  58      20.300 -18.346 -13.484  1.00 83.83      H000 O
ATOM   3335  N   HIS B  59      21.767 -19.897 -12.774  1.00 77.02      H000 N
ATOM   3336  CA  HIS B  59      21.037 -20.275 -11.576  1.00 78.34      H000 C
ATOM   3337  C   HIS B  59      21.953 -20.064 -10.378  1.00 80.09      H000 C
ATOM   3338  O   HIS B  59      23.182 -20.072 -10.507  1.00 78.22      H000 O
ATOM   3339  CB  HIS B  59      20.563 -21.736 -11.643  1.00 81.73      H000 C
ATOM   3340  CG  HIS B  59      19.379 -21.952 -12.537  1.00 87.97      H000 C
ATOM   3341  ND1 HIS B  59      19.496 -22.099 -13.903  1.00 87.88      H000 N
ATOM   3342  CD2 HIS B  59      18.058 -22.061 -12.260  1.00 85.71      H000 C
ATOM   3343  CE1 HIS B  59      18.297 -22.279 -14.429  1.00 82.78      H000 C
ATOM   3344  NE2 HIS B  59      17.407 -22.262 -13.454  1.00 87.49      H000 N
ATOM   3345  N   GLN B  60      21.355 -19.854  -9.204  1.00 76.06      H000 N
ATOM   3346  CA  GLN B  60      22.144 -19.659  -7.985  1.00 81.21      H000 C
ATOM   3347  C   GLN B  60      22.843 -20.981  -7.678  1.00 87.48      H000 C
ATOM   3348  O   GLN B  60      22.421 -21.776  -6.833  1.00 83.81      H000 O
ATOM   3349  CB  GLN B  60      21.276 -19.185  -6.824  1.00 78.99      H000 C
ATOM   3350  CG  GLN B  60      22.062 -18.877  -5.549  1.00 78.89      H000 C
ATOM   3351  CD  GLN B  60      22.974 -17.665  -5.690  1.00 87.93      H000 C
ATOM   3352  OE1 GLN B  60      24.051 -17.616  -5.093  1.00 87.57      H000 O
ATOM   3353  NE2 GLN B  60      22.547 -16.683  -6.478  1.00 72.31      H000 N
ATOM   3354  N   VAL B  61      23.948 -21.203  -8.391  1.00 86.39      H000 N
ATOM   3355  CA  VAL B  61      24.733 -22.434  -8.387  1.00 78.36      H000 C
ATOM   3356  C   VAL B  61      25.110 -22.847  -6.968  1.00 71.54      H000 C
ATOM   3357  O   VAL B  61      25.347 -24.029  -6.694  1.00 70.81      H000 O
ATOM   3358  CB  VAL B  61      25.983 -22.245  -9.272  1.00 66.89      H000 C
ATOM   3359  CG1 VAL B  61      26.769 -21.020  -8.816  1.00 85.23      H000 C
ATOM   3360  CG2 VAL B  61      26.857 -23.489  -9.277  1.00 67.60      H000 C
ATOM   3361  N   SER B  62      25.134 -21.881  -6.048  1.00 79.70      H000 N
ATOM   3362  CA  SER B  62      25.605 -22.138  -4.693  1.00 80.93      H000 C
ATOM   3363  C   SER B  62      24.694 -23.075  -3.907  1.00 62.30      H000 C
ATOM   3364  O   SER B  62      25.154 -23.691  -2.940  1.00 75.25      H000 O
ATOM   3365  CB  SER B  62      25.760 -20.816  -3.941  1.00 89.71      H000 C
ATOM   3366  OG  SER B  62      25.717 -19.718  -4.837  1.00 79.63      H000 O
ATOM   3367  N   ALA B  63      23.424 -23.202  -4.289  1.00 73.43      H000 N
ATOM   3368  CA  ALA B  63      22.472 -24.010  -3.539  1.00 77.80      H000 C
ATOM   3369  C   ALA B  63      22.089 -25.305  -4.242  1.00 70.43      H000 C
ATOM   3370  O   ALA B  63      21.307 -26.083  -3.686  1.00 67.70      H000 O
ATOM   3371  CB  ALA B  63      21.208 -23.197  -3.238  1.00 64.50      H000 C
ATOM   3372  N   VAL B  64      22.611 -25.558  -5.444  1.00 64.01      H000 N
ATOM   3373  CA  VAL B  64      22.300 -26.804  -6.140  1.00 63.53      H000 C
ATOM   3374  C   VAL B  64      22.821 -27.998  -5.352  1.00 66.03      H000 C
ATOM   3375  O   VAL B  64      22.179 -29.054  -5.295  1.00 65.39      H000 O
ATOM   3376  CB  VAL B  64      22.872 -26.776  -7.569  1.00 76.28      H000 C
ATOM   3377  CG1 VAL B  64      22.386 -27.981  -8.361  1.00 74.09      H000 C
ATOM   3378  CG2 VAL B  64      22.491 -25.481  -8.268  1.00 80.56      H000 C
ATOM   3379  N   GLY B  65      23.986 -27.847  -4.726  1.00 71.24      H000 N
ATOM   3380  CA  GLY B  65      24.596 -28.903  -3.952  1.00 65.78      H000 C
ATOM   3381  C   GLY B  65      23.738 -29.402  -2.809  1.00 52.16      H000 C
ATOM   3382  O   GLY B  65      23.376 -30.581  -2.747  1.00 62.89      H000 O
ATOM   3383  N   PRO B  66      23.414 -28.517  -1.861  1.00 50.93      H000 N
ATOM   3384  CA  PRO B  66      22.494 -28.918  -0.785  1.00 57.04      H000 C
ATOM   3385  C   PRO B  66      21.128 -29.339  -1.295  1.00 61.79      H000 C
ATOM   3386  O   PRO B  66      20.441 -30.123  -0.628  1.00 55.05      H000 O
ATOM   3387  CB  PRO B  66      22.414 -27.662   0.093  1.00 54.36      H000 C
ATOM   3388  CG  PRO B  66      23.675 -26.916  -0.197  1.00 58.92      H000 C
ATOM   3389  CD  PRO B  66      23.966 -27.169  -1.644  1.00 64.31      H000 C
ATOM   3390  N   ASP B  67      20.712 -28.842  -2.463  1.00 67.85      H000 N
ATOM   3391  CA  ASP B  67      19.460 -29.299  -3.058  1.00 69.00      H000 C
ATOM   3392  C   ASP B  67      19.604 -30.705  -3.625  1.00 63.25      H000 C
ATOM   3393  O   ASP B  67      18.678 -31.519  -3.523  1.00 46.90      H000 O
ATOM   3394  CB  ASP B  67      19.007 -28.327  -4.147  1.00 64.41      H000 C
ATOM   3395  CG  ASP B  67      18.394 -27.060  -3.583  1.00 76.08      H000 C
ATOM   3396  OD1 ASP B  67      17.920 -27.087  -2.428  1.00 62.17      H000 O
ATOM   3397  OD2 ASP B  67      18.384 -26.035  -4.298  1.00 61.69      H000 O
ATOM   3398  N   ILE B  68      20.755 -31.005  -4.234  1.00 56.54      H000 N
ATOM   3399  CA  ILE B  68      21.004 -32.347  -4.754  1.00 52.40      H000 C
ATOM   3400  C   ILE B  68      20.888 -33.377  -3.638  1.00 40.88      H000 C
ATOM   3401  O   ILE B  68      20.272 -34.437  -3.810  1.00 54.05      H000 O
ATOM   3402  CB  ILE B  68      22.383 -32.408  -5.439  1.00 46.30      H000 C
ATOM   3403  CG1 ILE B  68      22.314 -31.818  -6.847  1.00 46.40      H000 C
ATOM   3404  CG2 ILE B  68      22.897 -33.840  -5.495  1.00 51.13      H000 C
ATOM   3405  CD1 ILE B  68      23.619 -31.907  -7.605  1.00 55.34      H000 C
ATOM   3406  N   LYS B  69      21.465 -33.077  -2.473  1.00 50.19      H000 N
ATOM   3407  CA  LYS B  69      21.402 -34.009  -1.353  1.00 44.76      H000 C
ATOM   3408  C   LYS B  69      19.993 -34.115  -0.783  1.00 50.22      H000 C
ATOM   3409  O   LYS B  69      19.606 -35.183  -0.296  1.00 62.09      H000 O
ATOM   3410  CB  LYS B  69      22.382 -33.584  -0.260  1.00 47.49      H000 C
ATOM   3411  CG  LYS B  69      22.849 -34.723   0.630  1.00 61.48      H000 C
ATOM   3412  CD  LYS B  69      24.284 -35.113   0.318  1.00 58.30      H000 C
ATOM   3413  CE  LYS B  69      24.699 -36.356   1.087  1.00 60.43      H000 C
ATOM   3414  NZ  LYS B  69      26.005 -36.889   0.611  1.00 55.44      H000 N
ATOM   3415  N   TYR B  70      19.216 -33.030  -0.832  1.00 57.66      H000 N
ATOM   3416  CA  TYR B  70      17.874 -33.063  -0.260  1.00 62.65      H000 C
ATOM   3417  C   TYR B  70      16.960 -34.002  -1.036  1.00 55.65      H000 C
ATOM   3418  O   TYR B  70      16.171 -34.743  -0.438  1.00 45.42      H000 O
ATOM   3419  CB  TYR B  70      17.275 -31.658  -0.222  1.00 60.45      H000 C
ATOM   3420  CG  TYR B  70      15.793 -31.661   0.076  1.00 58.71      H000 C
ATOM   3421  CD1 TYR B  70      15.327 -31.897   1.362  1.00 55.67      H000 C
ATOM   3422  CD2 TYR B  70      14.859 -31.448  -0.930  1.00 61.06      H000 C
ATOM   3423  CE1 TYR B  70      13.975 -31.910   1.641  1.00 57.38      H000 C
ATOM   3424  CE2 TYR B  70      13.503 -31.460  -0.660  1.00 65.56      H000 C
ATOM   3425  CZ  TYR B  70      13.067 -31.690   0.628  1.00 59.12      H000 C
ATOM   3426  OH  TYR B  70      11.720 -31.703   0.904  1.00 63.93      H000 O
ATOM   3427  N   CYS B  71      17.043 -33.977  -2.368  1.00 49.01      H000 N
ATOM   3428  CA  CYS B  71      16.183 -34.831  -3.179  1.00 56.62      H000 C
ATOM   3429  C   CYS B  71      16.491 -36.305  -2.953  1.00 56.01      H000 C
ATOM   3430  O   CYS B  71      15.573 -37.129  -2.857  1.00 50.93      H000 O
ATOM   3431  CB  CYS B  71      16.334 -34.472  -4.655  1.00 59.43      H000 C
ATOM   3432  SG  CYS B  71      15.995 -32.740  -5.027  1.00 73.40      H000 S
ATOM   3433  N   GLN B  72      17.777 -36.655  -2.860  1.00 48.01      H000 N
ATOM   3434  CA  GLN B  72      18.152 -38.044  -2.616  1.00 48.48      H000 C
ATOM   3435  C   GLN B  72      17.602 -38.548  -1.289  1.00 48.17      H000 C
ATOM   3436  O   GLN B  72      17.381 -39.753  -1.126  1.00 46.36      H000 O
ATOM   3437  CB  GLN B  72      19.672 -38.190  -2.655  1.00 40.78      H000 C
ATOM   3438  CG  GLN B  72      20.283 -37.879  -4.010  1.00 27.21      H000 C
ATOM   3439  CD  GLN B  72      21.793 -37.765  -3.955  1.00 41.80      H000 C
ATOM   3440  OE1 GLN B  72      22.386 -37.736  -2.877  1.00 37.88      H000 O
ATOM   3441  NE2 GLN B  72      22.424 -37.700  -5.122  1.00 16.96      H000 N
ATOM   3442  N   SER B  73      17.374 -37.646  -0.332  1.00 36.75      H000 N
ATOM   3443  CA  SER B  73      16.718 -38.036   0.909  1.00 42.54      H000 C
ATOM   3444  C   SER B  73      15.247 -38.367   0.698  1.00 38.23      H000 C
ATOM   3445  O   SER B  73      14.657 -39.067   1.527  1.00 43.27      H000 O
ATOM   3446  CB  SER B  73      16.860 -36.927   1.954  1.00 55.56      H000 C
ATOM   3447  OG  SER B  73      16.208 -35.741   1.533  1.00 54.15      H000 O
ATOM   3448  N   LYS B  74      14.646 -37.884  -0.390  1.00 44.92      H000 N
ATOM   3449  CA  LYS B  74      13.256 -38.169  -0.717  1.00 52.21      H000 C
ATOM   3450  C   LYS B  74      13.121 -39.197  -1.837  1.00 55.38      H000 C
ATOM   3451  O   LYS B  74      12.059 -39.289  -2.462  1.00 50.83      H000 O
ATOM   3452  CB  LYS B  74      12.525 -36.878  -1.091  1.00 46.02      H000 C
ATOM   3453  CG  LYS B  74      11.870 -36.174   0.088  1.00 55.18      H000 C
ATOM   3454  CD  LYS B  74      10.885 -35.110  -0.374  1.00 71.71      H000 C
ATOM   3455  CE  LYS B  74       9.513 -35.705  -0.648  1.00 63.54      H000 C
ATOM   3456  NZ  LYS B  74       8.637 -35.678   0.556  1.00 53.51      H000 N
ATOM   3457  N   GLY B  75      14.173 -39.970  -2.101  1.00 50.34      H000 N
ATOM   3458  CA  GLY B  75      14.116 -41.018  -3.098  1.00 47.74      H000 C
ATOM   3459  C   GLY B  75      14.324 -40.570  -4.526  1.00 45.04      H000 C
ATOM   3460  O   GLY B  75      14.143 -41.380  -5.443  1.00 53.51      H000 O
ATOM   3461  N   LYS B  76      14.699 -39.316  -4.748  1.00 33.56      H000 N
ATOM   3462  CA  LYS B  76      14.913 -38.809  -6.094  1.00 39.17      H000 C
ATOM   3463  C   LYS B  76      16.346 -39.076  -6.540  1.00 50.74      H000 C
ATOM   3464  O   LYS B  76      17.267 -39.171  -5.724  1.00 43.18      H000 O
ATOM   3465  CB  LYS B  76      14.610 -37.311  -6.166  1.00 44.23      H000 C
ATOM   3466  CG  LYS B  76      13.157 -36.971  -6.489  1.00 51.22      H000 C
ATOM   3467  CD  LYS B  76      12.204 -37.476  -5.413  1.00 43.13      H000 C
ATOM   3468  CE  LYS B  76      10.755 -37.250  -5.805  1.00 50.40      H000 C
ATOM   3469  NZ  LYS B  76       9.885 -38.397  -5.421  1.00 41.98      H000 N
ATOM   3470  N   LEU B  77      16.523 -39.196  -7.852  1.00 39.73      H000 N
ATOM   3471  CA  LEU B  77      17.817 -39.475  -8.458  1.00 40.97      H000 C
ATOM   3472  C   LEU B  77      18.212 -38.297  -9.338  1.00 48.64      H000 C
ATOM   3473  O   LEU B  77      17.399 -37.812 -10.132  1.00 40.53      H000 O
ATOM   3474  CB  LEU B  77      17.763 -40.772  -9.268  1.00 43.59      H000 C
ATOM   3475  CG  LEU B  77      19.043 -41.282  -9.924  1.00 46.79      H000 C
ATOM   3476  CD1 LEU B  77      19.647 -42.399  -9.090  1.00 45.60      H000 C
ATOM   3477  CD2 LEU B  77      18.729 -41.780 -11.318  1.00 46.32      H000 C
ATOM   3478  N   ILE B  78      19.453 -37.837  -9.194  1.00 40.06      H000 N
ATOM   3479  CA  ILE B  78      19.931 -36.617  -9.838  1.00 41.02      H000 C
ATOM   3480  C   ILE B  78      20.951 -36.986 -10.907  1.00 40.10      H000 C
ATOM   3481  O   ILE B  78      21.893 -37.742 -10.643  1.00 44.10      H000 O
ATOM   3482  CB  ILE B  78      20.538 -35.642  -8.815  1.00 49.97      H000 C
ATOM   3483  CG1 ILE B  78      19.608 -35.490  -7.610  1.00 48.02      H000 C
ATOM   3484  CG2 ILE B  78      20.810 -34.291  -9.461  1.00 42.97      H000 C
ATOM   3485  CD1 ILE B  78      18.236 -34.954  -7.962  1.00 49.72      H000 C
ATOM   3486  N   LEU B  79      20.769 -36.440 -12.108  1.00 41.31      H000 N
ATOM   3487  CA  LEU B  79      21.630 -36.717 -13.249  1.00 40.41      H000 C
ATOM   3488  C   LEU B  79      22.292 -35.435 -13.734  1.00 52.30      H000 C
ATOM   3489  O   LEU B  79      21.685 -34.358 -13.701  1.00 45.92      H000 O
ATOM   3490  CB  LEU B  79      20.841 -37.355 -14.403  1.00 37.06      H000 C
ATOM   3491  CG  LEU B  79      20.867 -38.880 -14.548  1.00 45.16      H000 C
ATOM   3492  CD1 LEU B  79      20.741 -39.551 -13.197  1.00 42.45      H000 C
ATOM   3493  CD2 LEU B  79      19.766 -39.360 -15.486  1.00 34.79      H000 C
ATOM   3494  N   LEU B  80      23.536 -35.561 -14.187  1.00 40.63      H000 N
ATOM   3495  CA  LEU B  80      24.278 -34.465 -14.796  1.00 41.22      H000 C
ATOM   3496  C   LEU B  80      24.277 -34.668 -16.306  1.00 50.27      H000 C
ATOM   3497  O   LEU B  80      24.731 -35.707 -16.797  1.00 59.44      H000 O
ATOM   3498  CB  LEU B  80      25.707 -34.410 -14.251  1.00 59.58      H000 C
ATOM   3499  CG  LEU B  80      26.530 -33.114 -14.314  1.00 67.28      H000 C
ATOM   3500  CD1 LEU B  80      26.888 -32.730 -15.750  1.00 63.25      H000 C
ATOM   3501  CD2 LEU B  80      25.818 -31.969 -13.605  1.00 60.32      H000 C
ATOM   3502  N   ALA B  81      23.757 -33.688 -17.037  1.00 49.90      H000 N
ATOM   3503  CA  ALA B  81      23.749 -33.726 -18.493  1.00 60.40      H000 C
ATOM   3504  C   ALA B  81      24.942 -32.944 -19.023  1.00 66.91      H000 C
ATOM   3505  O   ALA B  81      25.187 -31.811 -18.597  1.00 67.32      H000 O
ATOM   3506  CB  ALA B  81      22.447 -33.152 -19.052  1.00 54.33      H000 C
ATOM   3507  N   ILE B  82      25.683 -33.550 -19.943  1.00 59.84      H000 N
ATOM   3508  CA  ILE B  82      26.819 -32.896 -20.576  1.00 62.97      H000 C
ATOM   3509  C   ILE B  82      26.459 -32.608 -22.025  1.00 67.30      H000 C
ATOM   3510  O   ILE B  82      25.647 -33.312 -22.637  1.00 63.85      H000 O
ATOM   3511  CB  ILE B  82      28.106 -33.741 -20.481  1.00 49.72      H000 C
ATOM   3512  CG1 ILE B  82      27.870 -35.137 -21.063  1.00 50.10      H000 C
ATOM   3513  CG2 ILE B  82      28.582 -33.814 -19.032  1.00 49.24      H000 C
ATOM   3514  CD1 ILE B  82      29.046 -36.081 -20.910  1.00 46.53      H000 C
ATOM   3515  N   GLY B  83      27.063 -31.557 -22.571  1.00 64.99      H000 N
ATOM   3516  CA  GLY B  83      26.772 -31.148 -23.930  1.00 77.59      H000 C
ATOM   3517  C   GLY B  83      25.571 -30.229 -24.022  1.00 76.81      H000 C
ATOM   3518  O   GLY B  83      25.396 -29.339 -23.183  1.00 77.94      H000 O
ATOM   3519  N   GLY B  84      24.735 -30.437 -25.040  1.00 75.46      H000 N
ATOM   3520  CA  GLY B  84      23.553 -29.644 -25.288  1.00 79.41      H000 C
ATOM   3521  C   GLY B  84      23.492 -29.230 -26.741  1.00 95.16      H000 C
ATOM   3522  O   GLY B  84      24.072 -29.879 -27.618  1.00 99.39      H000 O
ATOM   3523  N   GLN B  85      22.775 -28.140 -27.003  1.00 99.52      H000 N
ATOM   3524  CA  GLN B  85      22.692 -27.549 -28.337  1.00 98.23      H000 C
ATOM   3525  C   GLN B  85      23.537 -26.280 -28.327  1.00 99.52      H000 C
ATOM   3526  O   GLN B  85      23.087 -25.226 -27.868  1.00 97.54      H000 O
ATOM   3527  CB  GLN B  85      21.247 -27.258 -28.730  1.00 96.57      H000 C
ATOM   3528  CG  GLN B  85      20.232 -28.201 -28.115  1.00 86.35      H000 C
ATOM   3529  CD  GLN B  85      19.390 -27.537 -27.048  1.00 86.90      H000 C
ATOM   3530  OE1 GLN B  85      19.906 -26.822 -26.188  1.00 81.84      H000 O
ATOM   3531  NE2 GLN B  85      18.084 -27.765 -27.099  1.00 87.25      H000 N
ATOM   3532  N   GLY B  86      24.763 -26.387 -28.828  1.00 94.01      H000 N
ATOM   3533  CA  GLY B  86      25.679 -25.269 -28.855  1.00 96.53      H000 C
ATOM   3534  C   GLY B  86      26.581 -25.221 -27.634  1.00 95.19      H000 C
ATOM   3535  O   GLY B  86      26.461 -26.003 -26.688  1.00 90.79      H000 O
ATOM   3536  N   GLY B  87      27.508 -24.267 -27.666  1.00100.40      H000 N
ATOM   3537  CA  GLY B  87      28.476 -24.095 -26.605  1.00 93.11      H000 C
ATOM   3538  C   GLY B  87      29.869 -24.588 -26.925  1.00 93.57      H000 C
ATOM   3539  O   GLY B  87      30.758 -24.464 -26.074  1.00 87.82      H000 O
ATOM   3540  N   GLU B  88      30.086 -25.141 -28.120  1.00 96.60      H000 N
ATOM   3541  CA  GLU B  88      31.387 -25.642 -28.566  1.00 99.66      H000 C
ATOM   3542  C   GLU B  88      31.897 -26.747 -27.634  1.00 90.01      H000 C
ATOM   3543  O   GLU B  88      32.837 -26.570 -26.857  1.00 84.07      H000 O
ATOM   3544  CB  GLU B  88      32.410 -24.503 -28.678  1.00115.16      H000 C
ATOM   3545  CG  GLU B  88      31.894 -23.248 -29.364  1.00115.20      H000 C
ATOM   3546  CD  GLU B  88      32.854 -22.080 -29.233  1.00115.45      H000 C
ATOM   3547  OE1 GLU B  88      33.940 -22.265 -28.644  1.00110.01      H000 O
ATOM   3548  OE2 GLU B  88      32.523 -20.978 -29.718  1.00113.78      H000 O
ATOM   3549  N   TYR B  89      31.249 -27.903 -27.743  1.00 82.18      H000 N
ATOM   3550  CA  TYR B  89      31.671 -29.095 -27.025  1.00 73.04      H000 C
ATOM   3551  C   TYR B  89      32.046 -30.194 -28.008  1.00 82.44      H000 C
ATOM   3552  O   TYR B  89      31.446 -30.329 -29.080  1.00 89.51      H000 O
ATOM   3553  CB  TYR B  89      30.585 -29.611 -26.068  1.00 83.76      H000 C
ATOM   3554  CG  TYR B  89      29.300 -30.044 -26.738  1.00 84.82      H000 C
ATOM   3555  CD1 TYR B  89      29.161 -31.322 -27.270  1.00 73.54      H000 C
ATOM   3556  CD2 TYR B  89      28.221 -29.179 -26.826  1.00 92.52      H000 C
ATOM   3557  CE1 TYR B  89      27.990 -31.718 -27.881  1.00 76.47      H000 C
ATOM   3558  CE2 TYR B  89      27.047 -29.566 -27.432  1.00 92.87      H000 C
ATOM   3559  CZ  TYR B  89      26.935 -30.836 -27.958  1.00 84.81      H000 C
ATOM   3560  OH  TYR B  89      25.762 -31.224 -28.563  1.00 81.35      H000 O
ATOM   3561  N   SER B  90      33.052 -30.972 -27.615  1.00 74.84      H000 N
ATOM   3562  CA  SER B  90      33.517 -32.163 -28.316  1.00 83.71      H000 C
ATOM   3563  C   SER B  90      34.681 -32.732 -27.520  1.00 87.67      H000 C
ATOM   3564  O   SER B  90      35.080 -32.152 -26.508  1.00 77.63      H000 O
ATOM   3565  CB  SER B  90      33.937 -31.853 -29.756  1.00 83.86      H000 C
ATOM   3566  OG  SER B  90      32.859 -32.060 -30.655  1.00 83.44      H000 O
ATOM   3567  N   LEU B  91      35.223 -33.868 -27.946  1.00 91.45      H000 N
ATOM   3568  CA  LEU B  91      36.402 -34.456 -27.314  1.00 87.26      H000 C
ATOM   3569  C   LEU B  91      37.421 -34.720 -28.412  1.00 93.88      H000 C
ATOM   3570  O   LEU B  91      37.476 -35.825 -28.973  1.00 91.63      H000 O
ATOM   3571  CB  LEU B  91      36.050 -35.726 -26.540  1.00 82.70      H000 C
ATOM   3572  CG  LEU B  91      34.916 -35.567 -25.525  1.00 68.18      H000 C
ATOM   3573  CD1 LEU B  91      34.533 -36.899 -24.903  1.00 71.85      H000 C
ATOM   3574  CD2 LEU B  91      35.321 -34.574 -24.452  1.00 70.33      H000 C
ATOM   3575  N   PRO B  92      38.253 -33.721 -28.744  1.00102.08      H000 N
ATOM   3576  CA  PRO B  92      39.152 -33.843 -29.900  1.00100.37      H000 C
ATOM   3577  C   PRO B  92      40.094 -35.031 -29.813  1.00100.83      H000 C
ATOM   3578  O   PRO B  92      40.125 -35.868 -30.719  1.00 84.31      H000 O
ATOM   3579  CB  PRO B  92      39.925 -32.515 -29.884  1.00102.73      H000 C
ATOM   3580  CG  PRO B  92      39.754 -31.972 -28.498  1.00 97.23      H000 C
ATOM   3581  CD  PRO B  92      38.383 -32.412 -28.085  1.00 91.86      H000 C
ATOM   3582  N   SER B  93      40.864 -35.117 -28.734  1.00100.79      H000 N
ATOM   3583  CA  SER B  93      41.803 -36.208 -28.530  1.00 93.85      H000 C
ATOM   3584  C   SER B  93      41.283 -37.150 -27.455  1.00 94.55      H000 C
ATOM   3585  O   SER B  93      40.511 -36.751 -26.578  1.00 85.71      H000 O
ATOM   3586  CB  SER B  93      43.184 -35.678 -28.130  1.00 93.99      H000 C
ATOM   3587  OG  SER B  93      43.072 -34.619 -27.194  1.00 90.95      H000 O
ATOM   3588  N   SER B  94      41.717 -38.413 -27.530  1.00 93.75      H000 N
ATOM   3589  CA  SER B  94      41.442 -39.365 -26.460  1.00 80.39      H000 C
ATOM   3590  C   SER B  94      41.960 -38.877 -25.115  1.00 78.39      H000 C
ATOM   3591  O   SER B  94      41.561 -39.413 -24.076  1.00 86.67      H000 O
ATOM   3592  CB  SER B  94      42.057 -40.726 -26.799  1.00 77.47      H000 C
ATOM   3593  OG  SER B  94      41.371 -41.352 -27.868  1.00 62.60      H000 O
ATOM   3594  N   GLN B  95      42.842 -37.879 -25.120  1.00 83.09      H000 N
ATOM   3595  CA  GLN B  95      43.258 -37.206 -23.901  1.00 83.41      H000 C
ATOM   3596  C   GLN B  95      42.153 -36.326 -23.322  1.00 77.24      H000 C
ATOM   3597  O   GLN B  95      42.043 -36.207 -22.096  1.00 78.02      H000 O
ATOM   3598  CB  GLN B  95      44.506 -36.372 -24.192  1.00 89.97      H000 C
ATOM   3599  CG  GLN B  95      45.100 -35.645 -23.004  1.00 86.65      H000 C
ATOM   3600  CD  GLN B  95      45.438 -36.576 -21.858  1.00 91.33      H000 C
ATOM   3601  OE1 GLN B  95      45.227 -36.246 -20.690  1.00 82.70      H000 O
ATOM   3602  NE2 GLN B  95      45.973 -37.745 -22.186  1.00 90.98      H000 N
ATOM   3603  N   ALA B  96      41.327 -35.704 -24.175  1.00 87.04      H000 N
ATOM   3604  CA  ALA B  96      40.277 -34.820 -23.673  1.00 90.69      H000 C
ATOM   3605  C   ALA B  96      39.200 -35.588 -22.920  1.00 77.00      H000 C
ATOM   3606  O   ALA B  96      38.609 -35.053 -21.976  1.00 65.86      H000 O
ATOM   3607  CB  ALA B  96      39.651 -34.027 -24.820  1.00 97.80      H000 C
ATOM   3608  N   ALA B  97      38.926 -36.832 -23.322  1.00 79.42      H000 N
ATOM   3609  CA  ALA B  97      37.954 -37.645 -22.598  1.00 77.17      H000 C
ATOM   3610  C   ALA B  97      38.455 -37.983 -21.199  1.00 74.94      H000 C
ATOM   3611  O   ALA B  97      37.670 -38.020 -20.244  1.00 72.23      H000 O
ATOM   3612  CB  ALA B  97      37.648 -38.920 -23.383  1.00 67.53      H000 C
ATOM   3613  N   VAL B  98      39.759 -38.230 -21.061  1.00 70.12      H000 N
ATOM   3614  CA  VAL B  98      40.327 -38.548 -19.754  1.00 61.14      H000 C
ATOM   3615  C   VAL B  98      40.200 -37.354 -18.817  1.00 70.17      H000 C
ATOM   3616  O   VAL B  98      39.773 -37.489 -17.664  1.00 68.31      H000 O
ATOM   3617  CB  VAL B  98      41.792 -38.997 -19.902  1.00 69.36      H000 C
ATOM   3618  CG1 VAL B  98      42.485 -39.015 -18.547  1.00 54.04      H000 C
ATOM   3619  CG2 VAL B  98      41.861 -40.364 -20.564  1.00 51.17      H000 C
ATOM   3620  N   ASP B  99      40.567 -36.164 -19.300  1.00 74.85      H000 N
ATOM   3621  CA  ASP B  99      40.466 -34.969 -18.468  1.00 77.17      H000 C
ATOM   3622  C   ASP B  99      39.013 -34.654 -18.134  1.00 70.04      H000 C
ATOM   3623  O   ASP B  99      38.707 -34.214 -17.019  1.00 70.45      H000 O
ATOM   3624  CB  ASP B  99      41.128 -33.782 -19.166  1.00 86.40      H000 C
ATOM   3625  CG  ASP B  99      42.637 -33.895 -19.209  1.00 91.63      H000 C
ATOM   3626  OD1 ASP B  99      43.167 -34.398 -20.222  1.00 91.78      H000 O
ATOM   3627  OD2 ASP B  99      43.294 -33.477 -18.233  1.00 77.04      H000 O
ATOM   3628  N   LEU B 100      38.102 -34.870 -19.086  1.00 71.43      H000 N
ATOM   3629  CA  LEU B 100      36.682 -34.704 -18.793  1.00 75.21      H000 C
ATOM   3630  C   LEU B 100      36.216 -35.730 -17.768  1.00 61.24      H000 C
ATOM   3631  O   LEU B 100      35.413 -35.413 -16.882  1.00 60.80      H000 O
ATOM   3632  CB  LEU B 100      35.858 -34.812 -20.076  1.00 63.32      H000 C
ATOM   3633  CG  LEU B 100      34.336 -34.795 -19.904  1.00 69.05      H000 C
ATOM   3634  CD1 LEU B 100      33.881 -33.535 -19.179  1.00 50.44      H000 C
ATOM   3635  CD2 LEU B 100      33.631 -34.928 -21.245  1.00 55.46      H000 C
ATOM   3636  N   HIS B 101      36.714 -36.964 -17.871  1.00 66.58      H000 N
ATOM   3637  CA  HIS B 101      36.375 -37.992 -16.892  1.00 60.48      H000 C
ATOM   3638  C   HIS B 101      36.833 -37.586 -15.497  1.00 63.96      H000 C
ATOM   3639  O   HIS B 101      36.039 -37.561 -14.549  1.00 61.82      H000 O
ATOM   3640  CB  HIS B 101      37.000 -39.328 -17.297  1.00 56.81      H000 C
ATOM   3641  CG  HIS B 101      36.975 -40.360 -16.212  1.00 66.80      H000 C
ATOM   3642  ND1 HIS B 101      37.887 -40.378 -15.178  1.00 63.89      H000 N
ATOM   3643  CD2 HIS B 101      36.143 -41.406 -15.998  1.00 56.94      H000 C
ATOM   3644  CE1 HIS B 101      37.618 -41.392 -14.375  1.00 61.40      H000 C
ATOM   3645  NE2 HIS B 101      36.566 -42.033 -14.851  1.00 58.79      H000 N
ATOM   3646  N   ASP B 102      38.122 -37.267 -15.355  1.00 63.49      H000 N
ATOM   3647  CA  ASP B 102      38.649 -36.874 -14.053  1.00 65.20      H000 C
ATOM   3648  C   ASP B 102      37.972 -35.613 -13.533  1.00 56.71      H000 C
ATOM   3649  O   ASP B 102      37.887 -35.412 -12.317  1.00 57.37      H000 O
ATOM   3650  CB  ASP B 102      40.162 -36.676 -14.136  1.00 71.11      H000 C
ATOM   3651  CG  ASP B 102      40.917 -37.989 -14.194  1.00 78.97      H000 C
ATOM   3652  OD1 ASP B 102      41.272 -38.521 -13.121  1.00 83.44      H000 O
ATOM   3653  OD2 ASP B 102      41.153 -38.492 -15.313  1.00 81.55      H000 O
ATOM   3654  N   HIS B 103      37.482 -34.757 -14.430  1.00 57.90      H000 N
ATOM   3655  CA  HIS B 103      36.706 -33.606 -13.984  1.00 68.35      H000 C
ATOM   3656  C   HIS B 103      35.378 -34.047 -13.380  1.00 63.05      H000 C
ATOM   3657  O   HIS B 103      35.005 -33.605 -12.288  1.00 56.33      H000 O
ATOM   3658  CB  HIS B 103      36.476 -32.640 -15.144  1.00 67.15      H000 C
ATOM   3659  CG  HIS B 103      35.747 -31.395 -14.750  1.00 71.26      H000 C
ATOM   3660  ND1 HIS B 103      35.822 -30.859 -13.483  1.00 71.83      H000 N
ATOM   3661  CD2 HIS B 103      34.913 -30.591 -15.450  1.00 72.26      H000 C
ATOM   3662  CE1 HIS B 103      35.075 -29.770 -13.422  1.00 69.93      H000 C
ATOM   3663  NE2 HIS B 103      34.514 -29.585 -14.603  1.00 83.34      H000 N
ATOM   3664  N   LEU B 104      34.655 -34.928 -14.075  1.00 60.00      H000 N
ATOM   3665  CA  LEU B 104      33.369 -35.399 -13.568  1.00 49.71      H000 C
ATOM   3666  C   LEU B 104      33.542 -36.184 -12.274  1.00 50.74      H000 C
ATOM   3667  O   LEU B 104      32.792 -35.990 -11.309  1.00 46.81      H000 O
ATOM   3668  CB  LEU B 104      32.672 -36.261 -14.622  1.00 48.71      H000 C
ATOM   3669  CG  LEU B 104      32.321 -35.616 -15.964  1.00 49.48      H000 C
ATOM   3670  CD1 LEU B 104      32.215 -36.676 -17.049  1.00 51.39      H000 C
ATOM   3671  CD2 LEU B 104      31.029 -34.823 -15.858  1.00 56.03      H000 C
ATOM   3672  N   TRP B 105      34.534 -37.076 -12.235  1.00 53.83      H000 N
ATOM   3673  CA  TRP B 105      34.677 -37.984 -11.101  1.00 45.62      H000 C
ATOM   3674  C   TRP B 105      35.023 -37.235  -9.819  1.00 53.23      H000 C
ATOM   3675  O   TRP B 105      34.508 -37.566  -8.745  1.00 57.02      H000 O
ATOM   3676  CB  TRP B 105      35.737 -39.042 -11.413  1.00 55.12      H000 C
ATOM   3677  CG  TRP B 105      36.066 -39.941 -10.257  1.00 53.82      H000 C
ATOM   3678  CD1 TRP B 105      37.276 -40.071  -9.641  1.00 59.80      H000 C
ATOM   3679  CD2 TRP B 105      35.174 -40.839  -9.584  1.00 58.45      H000 C
ATOM   3680  NE1 TRP B 105      37.194 -40.992  -8.624  1.00 59.63      H000 N
ATOM   3681  CE2 TRP B 105      35.915 -41.480  -8.570  1.00 54.10      H000 C
ATOM   3682  CE3 TRP B 105      33.824 -41.165  -9.740  1.00 55.62      H000 C
ATOM   3683  CZ2 TRP B 105      35.348 -42.422  -7.713  1.00 54.38      H000 C
ATOM   3684  CZ3 TRP B 105      33.264 -42.102  -8.890  1.00 48.94      H000 C
ATOM   3685  CH2 TRP B 105      34.025 -42.719  -7.890  1.00 56.79      H000 C
ATOM   3686  N   TYR B 106      35.879 -36.217  -9.908  1.00 54.04      H000 N
ATOM   3687  CA  TYR B 106      36.360 -35.525  -8.719  1.00 55.63      H000 C
ATOM   3688  C   TYR B 106      35.577 -34.263  -8.379  1.00 55.94      H000 C
ATOM   3689  O   TYR B 106      35.587 -33.849  -7.214  1.00 56.48      H000 O
ATOM   3690  CB  TYR B 106      37.844 -35.170  -8.877  1.00 60.30      H000 C
ATOM   3691  CG  TYR B 106      38.756 -36.375  -8.963  1.00 57.17      H000 C
ATOM   3692  CD1 TYR B 106      38.871 -37.263  -7.901  1.00 60.58      H000 C
ATOM   3693  CD2 TYR B 106      39.505 -36.624 -10.106  1.00 57.91      H000 C
ATOM   3694  CE1 TYR B 106      39.705 -38.364  -7.976  1.00 61.45      H000 C
ATOM   3695  CE2 TYR B 106      40.338 -37.722 -10.192  1.00 52.19      H000 C
ATOM   3696  CZ  TYR B 106      40.435 -38.589  -9.126  1.00 59.47      H000 C
ATOM   3697  OH  TYR B 106      41.266 -39.682  -9.211  1.00 44.93      H000 O
ATOM   3698  N   SER B 107      34.900 -33.644  -9.347  1.00 65.92      H000 N
ATOM   3699  CA  SER B 107      34.156 -32.422  -9.063  1.00 63.52      H000 C
ATOM   3700  C   SER B 107      32.687 -32.687  -8.755  1.00 55.21      H000 C
ATOM   3701  O   SER B 107      32.104 -32.010  -7.901  1.00 56.02      H000 O
ATOM   3702  CB  SER B 107      34.268 -31.444 -10.236  1.00 58.84      H000 C
ATOM   3703  OG  SER B 107      35.547 -31.514 -10.840  1.00 67.16      H000 O
ATOM   3704  N   TYR B 108      32.072 -33.658  -9.429  1.00 66.99      H000 N
ATOM   3705  CA  TYR B 108      30.658 -33.960  -9.245  1.00 66.59      H000 C
ATOM   3706  C   TYR B 108      30.414 -35.336  -8.645  1.00 64.13      H000 C
ATOM   3707  O   TYR B 108      29.615 -35.472  -7.713  1.00 51.86      H000 O
ATOM   3708  CB  TYR B 108      29.916 -33.846 -10.585  1.00 52.42      H000 C
ATOM   3709  CG  TYR B 108      30.124 -32.530 -11.301  1.00 54.42      H000 C
ATOM   3710  CD1 TYR B 108      29.783 -31.326 -10.699  1.00 62.42      H000 C
ATOM   3711  CD2 TYR B 108      30.658 -32.494 -12.583  1.00 65.37      H000 C
ATOM   3712  CE1 TYR B 108      29.971 -30.121 -11.352  1.00 67.61      H000 C
ATOM   3713  CE2 TYR B 108      30.849 -31.294 -13.244  1.00 68.10      H000 C
ATOM   3714  CZ  TYR B 108      30.504 -30.112 -12.625  1.00 81.35      H000 C
ATOM   3715  OH  TYR B 108      30.694 -28.917 -13.281  1.00 75.86      H000 O
ATOM   3716  N   LEU B 109      31.088 -36.366  -9.154  1.00 54.17      H000 N
ATOM   3717  CA  LEU B 109      30.805 -37.737  -8.745  1.00 50.30      H000 C
ATOM   3718  C   LEU B 109      31.442 -38.071  -7.402  1.00 49.61      H000 C
ATOM   3719  O   LEU B 109      31.834 -37.173  -6.649  1.00 47.42      H000 O
ATOM   3720  CB  LEU B 109      31.278 -38.715  -9.823  1.00 45.37      H000 C
ATOM   3721  CG  LEU B 109      30.549 -38.587 -11.164  1.00 36.33      H000 C
ATOM   3722  CD1 LEU B 109      31.276 -39.351 -12.258  1.00 44.88      H000 C
ATOM   3723  CD2 LEU B 109      29.113 -39.065 -11.040  1.00 43.14      H000 C
ATOM   3724  N   GLY B 110      31.551 -39.363  -7.095  1.00 34.91      H000 N
ATOM   3725  CA  GLY B 110      31.978 -39.809  -5.781  1.00 51.64      H000 C
ATOM   3726  C   GLY B 110      33.458 -39.693  -5.494  1.00 50.52      H000 C
ATOM   3727  O   GLY B 110      33.875 -40.006  -4.375  1.00 53.73      H000 O
ATOM   3728  N   GLY B 111      34.267 -39.258  -6.461  1.00 49.65      H000 N
ATOM   3729  CA  GLY B 111      35.687 -39.118  -6.224  1.00 65.46      H000 C
ATOM   3730  C   GLY B 111      36.038 -37.826  -5.515  1.00 64.50      H000 C
ATOM   3731  O   GLY B 111      35.272 -36.864  -5.492  1.00 65.33      H000 O
ATOM   3732  N   ARG B 112      37.232 -37.812  -4.923  1.00 60.09      H000 N
ATOM   3733  CA  ARG B 112      37.694 -36.669  -4.148  1.00 70.08      H000 C
ATOM   3734  C   ARG B 112      39.166 -36.410  -4.424  1.00 73.15      H000 C
ATOM   3735  O   ARG B 112      39.976 -37.341  -4.424  1.00 71.91      H000 O
ATOM   3736  CB  ARG B 112      37.487 -36.895  -2.644  1.00 46.06      H000 C
ATOM   3737  CG  ARG B 112      36.042 -37.091  -2.221  1.00 59.77      H000 C
ATOM   3738  CD  ARG B 112      35.225 -35.826  -2.421  1.00 64.61      H000 C
ATOM   3739  NE  ARG B 112      33.955 -35.882  -1.704  1.00 62.14      H000 N
ATOM   3740  CZ  ARG B 112      32.794 -36.196  -2.267  1.00 55.80      H000 C
ATOM   3741  NH1 ARG B 112      32.738 -36.485  -3.560  1.00 39.48      H000 N
ATOM   3742  NH2 ARG B 112      31.687 -36.223  -1.538  1.00 52.61      H000 N
ATOM   3743  N   ARG B 113      39.503 -35.147  -4.661  1.00 73.02      H000 N
ATOM   3744  CA  ARG B 113      40.873 -34.662  -4.635  1.00 61.58      H000 C
ATOM   3745  C   ARG B 113      41.020 -33.675  -3.482  1.00 69.78      H000 C
ATOM   3746  O   ARG B 113      40.095 -33.460  -2.693  1.00 62.55      H000 O
ATOM   3747  CB  ARG B 113      41.257 -34.013  -5.966  1.00 62.53      H000 C
ATOM   3748  CG  ARG B 113      41.334 -34.968  -7.143  1.00 66.65      H000 C
ATOM   3749  CD  ARG B 113      42.772 -35.220  -7.567  1.00 74.72      H000 C
ATOM   3750  NE  ARG B 113      42.883 -35.458  -9.004  1.00 80.61      H000 N
ATOM   3751  CZ  ARG B 113      43.447 -36.536  -9.541  1.00 83.49      H000 C
ATOM   3752  NH1 ARG B 113      43.951 -37.481  -8.759  1.00 74.04      H000 N
ATOM   3753  NH2 ARG B 113      43.505 -36.670 -10.859  1.00 76.01      H000 N
ATOM   3754  N   ASN B 114      42.198 -33.063  -3.388  1.00 69.58      H000 N
ATOM   3755  CA  ASN B 114      42.446 -32.073  -2.350  1.00 56.31      H000 C
ATOM   3756  C   ASN B 114      42.428 -30.642  -2.866  1.00 55.26      H000 C
ATOM   3757  O   ASN B 114      42.203 -29.719  -2.076  1.00 58.46      H000 O
ATOM   3758  CB  ASN B 114      43.789 -32.343  -1.664  1.00 39.67      H000 C
ATOM   3759  CG  ASN B 114      43.633 -33.091  -0.356  1.00 56.65      H000 C
ATOM   3760  OD1 ASN B 114      42.520 -33.275   0.137  1.00 50.55      H000 O
ATOM   3761  ND2 ASN B 114      44.749 -33.527   0.213  1.00 45.31      H000 N
ATOM   3762  N   GLY B 115      42.644 -30.436  -4.162  1.00 61.54      H000 N
ATOM   3763  CA  GLY B 115      42.684 -29.094  -4.705  1.00 66.38      H000 C
ATOM   3764  C   GLY B 115      41.564 -28.780  -5.675  1.00 67.56      H000 C
ATOM   3765  O   GLY B 115      41.511 -27.676  -6.224  1.00 64.63      H000 O
ATOM   3766  N   VAL B 116      40.664 -29.732  -5.900  1.00 70.01      H000 N
ATOM   3767  CA  VAL B 116      39.554 -29.509  -6.819  1.00 71.28      H000 C
ATOM   3768  C   VAL B 116      38.421 -28.806  -6.085  1.00 68.72      H000 C
ATOM   3769  O   VAL B 116      38.244 -28.955  -4.870  1.00 55.00      H000 O
ATOM   3770  CB  VAL B 116      39.073 -30.832  -7.447  1.00 62.94      H000 C
ATOM   3771  CG1 VAL B 116      40.188 -31.479  -8.253  1.00 58.94      H000 C
ATOM   3772  CG2 VAL B 116      38.542 -31.772  -6.372  1.00 62.96      H000 C
ATOM   3773  N   TYR B 117      37.649 -28.026  -6.833  1.00 69.37      H000 N
ATOM   3774  CA  TYR B 117      36.452 -27.380  -6.317  1.00 71.33      H000 C
ATOM   3775  C   TYR B 117      35.232 -28.190  -6.730  1.00 52.36      H000 C
ATOM   3776  O   TYR B 117      35.114 -28.596  -7.892  1.00 36.28      H000 O
ATOM   3777  CB  TYR B 117      36.331 -25.945  -6.831  1.00 73.56      H000 C
ATOM   3778  CG  TYR B 117      35.142 -25.201  -6.263  1.00 70.79      H000 C
ATOM   3779  CD1 TYR B 117      35.060 -24.919  -4.905  1.00 66.77      H000 C
ATOM   3780  CD2 TYR B 117      34.098 -24.790  -7.081  1.00 58.15      H000 C
ATOM   3781  CE1 TYR B 117      33.976 -24.244  -4.379  1.00 65.39      H000 C
ATOM   3782  CE2 TYR B 117      33.008 -24.113  -6.563  1.00 67.83      H000 C
ATOM   3783  CZ  TYR B 117      32.952 -23.843  -5.211  1.00 69.86      H000 C
ATOM   3784  OH  TYR B 117      31.872 -23.171  -4.689  1.00 67.79      H000 O
ATOM   3785  N   ARG B 118      34.337 -28.430  -5.779  1.00 54.97      H000 N
ATOM   3786  CA  ARG B 118      33.103 -29.157  -6.050  1.00 60.54      H000 C
ATOM   3787  C   ARG B 118      31.928 -28.196  -5.951  1.00 55.53      H000 C
ATOM   3788  O   ARG B 118      31.585 -27.760  -4.841  1.00 62.18      H000 O
ATOM   3789  CB  ARG B 118      32.931 -30.318  -5.070  1.00 60.44      H000 C
ATOM   3790  CG  ARG B 118      33.960 -31.424  -5.238  1.00 53.72      H000 C
ATOM   3791  CD  ARG B 118      33.687 -32.581  -4.291  1.00 59.29      H000 C
ATOM   3792  NE  ARG B 118      32.353 -33.141  -4.486  1.00 64.28      H000 N
ATOM   3793  CZ  ARG B 118      32.052 -34.054  -5.404  1.00 59.14      H000 C
ATOM   3794  NH1 ARG B 118      32.992 -34.517  -6.215  1.00 49.58      H000 N
ATOM   3795  NH2 ARG B 118      30.810 -34.506  -5.509  1.00 51.04      H000 N
ATOM   3796  N   PRO B 119      31.290 -27.832  -7.066  1.00 50.46      H000 N
ATOM   3797  CA  PRO B 119      30.167 -26.884  -6.990  1.00 53.92      H000 C
ATOM   3798  C   PRO B 119      29.000 -27.395  -6.169  1.00 63.10      H000 C
ATOM   3799  O   PRO B 119      28.192 -26.585  -5.697  1.00 56.97      H000 O
ATOM   3800  CB  PRO B 119      29.767 -26.689  -8.461  1.00 48.98      H000 C
ATOM   3801  CG  PRO B 119      30.943 -27.163  -9.257  1.00 46.18      H000 C
ATOM   3802  CD  PRO B 119      31.572 -28.251  -8.448  1.00 46.45      H000 C
ATOM   3803  N   PHE B 120      28.889 -28.708  -5.974  1.00 58.05      H000 N
ATOM   3804  CA  PHE B 120      27.753 -29.298  -5.281  1.00 54.40      H000 C
ATOM   3805  C   PHE B 120      28.125 -29.841  -3.904  1.00 67.12      H000 C
ATOM   3806  O   PHE B 120      27.381 -30.649  -3.338  1.00 69.35      H000 O
ATOM   3807  CB  PHE B 120      27.122 -30.389  -6.146  1.00 63.71      H000 C
ATOM   3808  CG  PHE B 120      26.742 -29.919  -7.525  1.00 69.25      H000 C
ATOM   3809  CD1 PHE B 120      26.235 -28.644  -7.722  1.00 69.15      H000 C
ATOM   3810  CD2 PHE B 120      26.898 -30.747  -8.625  1.00 71.81      H000 C
ATOM   3811  CE1 PHE B 120      25.889 -28.204  -8.987  1.00 64.86      H000 C
ATOM   3812  CE2 PHE B 120      26.551 -30.313  -9.893  1.00 72.22      H000 C
ATOM   3813  CZ  PHE B 120      26.047 -29.040 -10.073  1.00 58.82      H000 C
ATOM   3814  N   GLY B 121      29.258 -29.407  -3.353  1.00 64.27      H000 N
ATOM   3815  CA  GLY B 121      29.608 -29.777  -1.990  1.00 55.84      H000 C
ATOM   3816  C   GLY B 121      29.887 -31.262  -1.850  1.00 47.81      H000 C
ATOM   3817  O   GLY B 121      30.458 -31.903  -2.739  1.00 57.09      H000 O
ATOM   3818  N   ASP B 122      29.482 -31.818  -0.709  1.00 41.03      H000 N
ATOM   3819  CA  ASP B 122      29.653 -33.239  -0.435  1.00 54.08      H000 C
ATOM   3820  C   ASP B 122      28.589 -34.102  -1.099  1.00 65.37      H000 C
ATOM   3821  O   ASP B 122      28.645 -35.331  -0.975  1.00 68.80      H000 O
ATOM   3822  CB  ASP B 122      29.649 -33.488   1.075  1.00 57.42      H000 C
ATOM   3823  CG  ASP B 122      30.413 -34.740   1.460  1.00 58.41      H000 C
ATOM   3824  OD1 ASP B 122      31.325 -35.136   0.704  1.00 55.71      H000 O
ATOM   3825  OD2 ASP B 122      30.103 -35.328   2.518  1.00 52.92      H000 O
ATOM   3826  N   ALA B 123      27.625 -33.499  -1.790  1.00 61.98      H000 N
ATOM   3827  CA  ALA B 123      26.621 -34.262  -2.513  1.00 64.29      H000 C
ATOM   3828  C   ALA B 123      27.204 -34.789  -3.818  1.00 50.03      H000 C
ATOM   3829  O   ALA B 123      27.986 -34.106  -4.486  1.00 56.92      H000 O
ATOM   3830  CB  ALA B 123      25.391 -33.400  -2.795  1.00 58.24      H000 C
ATOM   3831  N   ASN B 124      26.820 -36.010  -4.176  1.00 56.58      H000 N
ATOM   3832  CA  ASN B 124      27.326 -36.677  -5.367  1.00 52.44      H000 C
ATOM   3833  C   ASN B 124      26.209 -36.827  -6.389  1.00 43.37      H000 C
ATOM   3834  O   ASN B 124      25.118 -37.307  -6.060  1.00 41.58      H000 O
ATOM   3835  CB  ASN B 124      27.911 -38.048  -5.020  1.00 55.08      H000 C
ATOM   3836  CG  ASN B 124      29.235 -37.947  -4.292  1.00 54.95      H000 C
ATOM   3837  OD1 ASN B 124      29.978 -36.981  -4.464  1.00 57.66      H000 O
ATOM   3838  ND2 ASN B 124      29.537 -38.946  -3.472  1.00 48.68      H000 N
ATOM   3839  N   VAL B 125      26.484 -36.413  -7.626  1.00 49.26      H000 N
ATOM   3840  CA  VAL B 125      25.537 -36.612  -8.714  1.00 42.84      H000 C
ATOM   3841  C   VAL B 125      25.483 -38.094  -9.059  1.00 50.52      H000 C
ATOM   3842  O   VAL B 125      26.520 -38.760  -9.170  1.00 43.91      H000 O
ATOM   3843  CB  VAL B 125      25.932 -35.757  -9.927  1.00 30.91      H000 C
ATOM   3844  CG1 VAL B 125      25.408 -36.368 -11.208  1.00 46.32      H000 C
ATOM   3845  CG2 VAL B 125      25.412 -34.338  -9.764  1.00 53.10      H000 C
ATOM   3846  N   ASN B 126      24.268 -38.621  -9.225  1.00 44.34      H000 N
ATOM   3847  CA  ASN B 126      24.084 -40.060  -9.368  1.00 34.35      H000 C
ATOM   3848  C   ASN B 126      24.525 -40.601 -10.722  1.00 40.25      H000 C
ATOM   3849  O   ASN B 126      24.636 -41.823 -10.866  1.00 37.06      H000 O
ATOM   3850  CB  ASN B 126      22.621 -40.426  -9.127  1.00 37.67      H000 C
ATOM   3851  CG  ASN B 126      22.279 -40.511  -7.656  1.00 38.35      H000 C
ATOM   3852  OD1 ASN B 126      21.389 -39.814  -7.172  1.00 37.06      H000 O
ATOM   3853  ND2 ASN B 126      22.990 -41.368  -6.933  1.00 41.82      H000 N
ATOM   3854  N   GLY B 127      24.770 -39.748 -11.708  1.00 32.23      H000 N
ATOM   3855  CA  GLY B 127      25.203 -40.241 -13.001  1.00 28.01      H000 C
ATOM   3856  C   GLY B 127      25.263 -39.133 -14.025  1.00 40.46      H000 C
ATOM   3857  O   GLY B 127      24.851 -37.996 -13.781  1.00 41.51      H000 O
ATOM   3858  N   ILE B 128      25.778 -39.493 -15.198  1.00 30.25      H000 N
ATOM   3859  CA  ILE B 128      26.021 -38.553 -16.286  1.00 42.67      H000 C
ATOM   3860  C   ILE B 128      25.079 -38.875 -17.438  1.00 39.88      H000 C
ATOM   3861  O   ILE B 128      24.925 -40.043 -17.815  1.00 44.02      H000 O
ATOM   3862  CB  ILE B 128      27.487 -38.596 -16.750  1.00 44.51      H000 C
ATOM   3863  CG1 ILE B 128      28.430 -38.513 -15.548  1.00 43.89      H000 C
ATOM   3864  CG2 ILE B 128      27.768 -37.470 -17.731  1.00 40.14      H000 C
ATOM   3865  CD1 ILE B 128      28.214 -37.290 -14.683  1.00 46.20      H000 C
ATOM   3866  N   ASP B 129      24.455 -37.841 -17.997  1.00 44.07      H000 N
ATOM   3867  CA  ASP B 129      23.578 -37.969 -19.153  1.00 46.43      H000 C
ATOM   3868  C   ASP B 129      24.294 -37.442 -20.389  1.00 45.30      H000 C
ATOM   3869  O   ASP B 129      24.795 -36.312 -20.387  1.00 53.28      H000 O
ATOM   3870  CB  ASP B 129      22.266 -37.211 -18.935  1.00 51.48      H000 C
ATOM   3871  CG  ASP B 129      21.284 -37.407 -20.076  1.00 54.22      H000 C
ATOM   3872  OD1 ASP B 129      20.691 -38.502 -20.172  1.00 52.97      H000 O
ATOM   3873  OD2 ASP B 129      21.106 -36.465 -20.877  1.00 51.69      H000 O
ATOM   3874  N   PHE B 130      24.333 -38.257 -21.443  1.00 44.47      H000 N
ATOM   3875  CA  PHE B 130      25.080 -37.925 -22.657  1.00 49.55      H000 C
ATOM   3876  C   PHE B 130      24.179 -37.162 -23.629  1.00 55.65      H000 C
ATOM   3877  O   PHE B 130      23.769 -37.656 -24.682  1.00 45.79      H000 O
ATOM   3878  CB  PHE B 130      25.645 -39.189 -23.296  1.00 53.40      H000 C
ATOM   3879  CG  PHE B 130      26.940 -39.659 -22.687  1.00 51.27      H000 C
ATOM   3880  CD1 PHE B 130      27.197 -39.483 -21.337  1.00 48.07      H000 C
ATOM   3881  CD2 PHE B 130      27.898 -40.284 -23.469  1.00 60.98      H000 C
ATOM   3882  CE1 PHE B 130      28.385 -39.919 -20.780  1.00 54.13      H000 C
ATOM   3883  CE2 PHE B 130      29.088 -40.722 -22.917  1.00 52.20      H000 C
ATOM   3884  CZ  PHE B 130      29.331 -40.539 -21.571  1.00 51.05      H000 C
ATOM   3885  N   PHE B 131      23.874 -35.918 -23.253  1.00 55.93      H000 N
ATOM   3886  CA  PHE B 131      23.086 -35.023 -24.102  1.00 57.85      H000 C
ATOM   3887  C   PHE B 131      24.001 -34.428 -25.175  1.00 63.30      H000 C
ATOM   3888  O   PHE B 131      24.378 -33.254 -25.152  1.00 73.39      H000 O
ATOM   3889  CB  PHE B 131      22.415 -33.942 -23.266  1.00 60.52      H000 C
ATOM   3890  CG  PHE B 131      21.154 -33.389 -23.877  1.00 61.32      H000 C
ATOM   3891  CD1 PHE B 131      21.113 -33.019 -25.212  1.00 68.52      H000 C
ATOM   3892  CD2 PHE B 131      20.010 -33.233 -23.111  1.00 68.40      H000 C
ATOM   3893  CE1 PHE B 131      19.958 -32.509 -25.772  1.00 72.24      H000 C
ATOM   3894  CE2 PHE B 131      18.851 -32.722 -23.666  1.00 60.75      H000 C
ATOM   3895  CZ  PHE B 131      18.825 -32.360 -24.998  1.00 60.63      H000 C
ATOM   3896  N   ILE B 132      24.353 -35.273 -26.137  1.00 61.60      H000 N
ATOM   3897  CA  ILE B 132      25.274 -34.904 -27.210  1.00 69.56      H000 C
ATOM   3898  C   ILE B 132      24.416 -34.603 -28.434  1.00 81.06      H000 C
ATOM   3899  O   ILE B 132      24.172 -35.465 -29.280  1.00 80.99      H000 O
ATOM   3900  CB  ILE B 132      26.303 -36.001 -27.479  1.00 66.24      H000 C
ATOM   3901  CG1 ILE B 132      26.989 -36.424 -26.176  1.00 49.29      H000 C
ATOM   3902  CG2 ILE B 132      27.332 -35.529 -28.495  1.00 62.32      H000 C
ATOM   3903  CD1 ILE B 132      27.556 -35.270 -25.375  1.00 56.29      H000 C
ATOM   3904  N   ASP B 133      23.950 -33.357 -28.531  1.00 86.11      H000 N
ATOM   3905  CA  ASP B 133      23.117 -32.965 -29.663  1.00 91.13      H000 C
ATOM   3906  C   ASP B 133      23.962 -32.663 -30.896  1.00 98.07      H000 C
ATOM   3907  O   ASP B 133      23.717 -33.215 -31.974  1.00 96.29      H000 O
ATOM   3908  CB  ASP B 133      22.253 -31.759 -29.291  1.00 90.93      H000 C
ATOM   3909  CG  ASP B 133      20.988 -31.670 -30.121  1.00100.44      H000 C
ATOM   3910  OD1 ASP B 133      20.885 -32.400 -31.129  1.00 96.50      H000 O
ATOM   3911  OD2 ASP B 133      20.094 -30.874 -29.767  1.00101.66      H000 O
ATOM   3912  N   GLN B 134      24.960 -31.792 -30.758  1.00 95.41      H000 N
ATOM   3913  CA  GLN B 134      25.848 -31.446 -31.854  1.00 90.67      H000 C
ATOM   3914  C   GLN B 134      27.223 -32.078 -31.622  1.00 85.05      H000 C
ATOM   3915  O   GLN B 134      27.357 -33.038 -30.849  1.00 85.42      H000 O
ATOM   3916  CB  GLN B 134      25.907 -29.922 -32.001  1.00 91.98      H000 C
ATOM   3917  CG  GLN B 134      24.748 -29.333 -32.794  1.00 84.84      H000 C
ATOM   3918  CD  GLN B 134      25.167 -28.848 -34.170  1.00 93.64      H000 C
ATOM   3919  OE1 GLN B 134      26.137 -28.104 -34.310  1.00 88.65      H000 O
ATOM   3920  NE2 GLN B 134      24.435 -29.271 -35.195  1.00 80.55      H000 N
ATOM   3921  N   GLY B 135      28.239 -31.541 -32.285  1.00 89.57      H000 N
ATOM   3922  CA  GLY B 135      29.563 -32.127 -32.239  1.00 84.22      H000 C
ATOM   3923  C   GLY B 135      29.750 -33.174 -33.321  1.00 89.80      H000 C
ATOM   3924  O   GLY B 135      29.104 -33.155 -34.373  1.00 84.81      H000 O
ATOM   3925  N   ALA B 136      30.659 -34.110 -33.046  1.00 88.96      H000 N
ATOM   3926  CA  ALA B 136      30.912 -35.215 -33.963  1.00 88.75      H000 C
ATOM   3927  C   ALA B 136      30.769 -36.550 -33.244  1.00 87.15      H000 C
ATOM   3928  O   ALA B 136      29.985 -36.669 -32.297  1.00101.42      H000 O
ATOM   3929  CB  ALA B 136      32.303 -35.089 -34.586  1.00 84.65      H000 C
ATOM   3930  N   ARG B 137      31.510 -37.558 -33.690  1.00 79.70      H000 N
ATOM   3931  CA  ARG B 137      31.575 -38.859 -33.018  1.00 83.40      H000 C
ATOM   3932  C   ARG B 137      32.817 -38.955 -32.144  1.00 96.39      H000 C
ATOM   3933  O   ARG B 137      33.595 -39.900 -32.261  1.00 95.18      H000 O
ATOM   3934  CB  ARG B 137      31.567 -39.987 -34.042  1.00 87.25      H000 C
ATOM   3935  CG  ARG B 137      30.454 -39.960 -35.065  1.00 80.70      H000 C
ATOM   3936  CD  ARG B 137      30.523 -41.222 -35.915  1.00 84.85      H000 C
ATOM   3937  NE  ARG B 137      31.853 -41.827 -35.858  1.00 99.87      H000 N
ATOM   3938  CZ  ARG B 137      32.106 -43.046 -35.388  1.00100.12      H000 C
ATOM   3939  NH1 ARG B 137      31.118 -43.802 -34.928  1.00 91.12      H000 N
ATOM   3940  NH2 ARG B 137      33.349 -43.507 -35.373  1.00 87.95      H000 N
ATOM   3941  N   GLU B 138      33.027 -37.990 -31.252  1.00 93.84      H000 N
ATOM   3942  CA  GLU B 138      34.346 -37.775 -30.657  1.00 92.68      H000 C
ATOM   3943  C   GLU B 138      34.427 -38.373 -29.254  1.00 84.61      H000 C
ATOM   3944  O   GLU B 138      34.090 -37.731 -28.258  1.00 86.83      H000 O
ATOM   3945  CB  GLU B 138      34.685 -36.289 -30.656  1.00102.29      H000 C
ATOM   3946  CG  GLU B 138      34.821 -35.696 -32.054  1.00105.68      H000 C
ATOM   3947  CD  GLU B 138      35.451 -36.661 -33.049  1.00 96.42      H000 C
ATOM   3948  OE1 GLU B 138      36.569 -37.155 -32.789  1.00 95.85      H000 O
ATOM   3949  OE2 GLU B 138      34.823 -36.931 -34.094  1.00 85.78      H000 O
ATOM   3950  N   HIS B 139      34.883 -39.625 -29.194  1.00 82.37      H000 N
ATOM   3951  CA  HIS B 139      35.501 -40.227 -28.012  1.00 83.04      H000 C
ATOM   3952  C   HIS B 139      34.572 -40.313 -26.805  1.00 83.98      H000 C
ATOM   3953  O   HIS B 139      35.043 -40.352 -25.664  1.00 72.48      H000 O
ATOM   3954  CB  HIS B 139      36.779 -39.471 -27.630  1.00 78.39      H000 C
ATOM   3955  CG  HIS B 139      37.827 -39.484 -28.697  1.00 94.97      H000 C
ATOM   3956  ND1 HIS B 139      38.866 -38.579 -28.733  1.00 93.73      H000 N
ATOM   3957  CD2 HIS B 139      37.996 -40.293 -29.770  1.00 89.93      H000 C
ATOM   3958  CE1 HIS B 139      39.629 -38.830 -29.781  1.00 91.50      H000 C
ATOM   3959  NE2 HIS B 139      39.124 -39.866 -30.427  1.00 91.17      H000 N
ATOM   3960  N   TYR B 140      33.258 -40.360 -27.013  1.00 75.47      H000 N
ATOM   3961  CA  TYR B 140      32.361 -40.544 -25.880  1.00 64.07      H000 C
ATOM   3962  C   TYR B 140      32.271 -42.000 -25.443  1.00 62.25      H000 C
ATOM   3963  O   TYR B 140      31.922 -42.266 -24.288  1.00 62.87      H000 O
ATOM   3964  CB  TYR B 140      30.969 -40.006 -26.212  1.00 60.04      H000 C
ATOM   3965  CG  TYR B 140      30.934 -38.505 -26.385  1.00 58.39      H000 C
ATOM   3966  CD1 TYR B 140      30.734 -37.937 -27.635  1.00 59.23      H000 C
ATOM   3967  CD2 TYR B 140      31.107 -37.656 -25.299  1.00 64.98      H000 C
ATOM   3968  CE1 TYR B 140      30.705 -36.565 -27.801  1.00 62.34      H000 C
ATOM   3969  CE2 TYR B 140      31.079 -36.281 -25.454  1.00 63.87      H000 C
ATOM   3970  CZ  TYR B 140      30.877 -35.742 -26.708  1.00 61.68      H000 C
ATOM   3971  OH  TYR B 140      30.848 -34.376 -26.868  1.00 70.63      H000 O
ATOM   3972  N   ASN B 141      32.589 -42.944 -26.334  1.00 61.40      H000 N
ATOM   3973  CA  ASN B 141      32.591 -44.352 -25.952  1.00 61.60      H000 C
ATOM   3974  C   ASN B 141      33.684 -44.645 -24.932  1.00 67.16      H000 C
ATOM   3975  O   ASN B 141      33.462 -45.395 -23.973  1.00 71.66      H000 O
ATOM   3976  CB  ASN B 141      32.760 -45.231 -27.190  1.00 61.44      H000 C
ATOM   3977  CG  ASN B 141      34.033 -44.923 -27.954  1.00 68.93      H000 C
ATOM   3978  OD1 ASN B 141      34.603 -43.840 -27.821  1.00 67.35      H000 O
ATOM   3979  ND2 ASN B 141      34.486 -45.877 -28.758  1.00 58.85      H000 N
ATOM   3980  N   GLU B 142      34.874 -44.069 -25.123  1.00 68.44      H000 N
ATOM   3981  CA  GLU B 142      35.933 -44.221 -24.132  1.00 60.55      H000 C
ATOM   3982  C   GLU B 142      35.579 -43.514 -22.832  1.00 60.98      H000 C
ATOM   3983  O   GLU B 142      35.975 -43.968 -21.752  1.00 65.31      H000 O
ATOM   3984  CB  GLU B 142      37.255 -43.690 -24.687  1.00 58.90      H000 C
ATOM   3985  CG  GLU B 142      37.675 -44.327 -26.002  1.00 67.68      H000 C
ATOM   3986  CD  GLU B 142      38.545 -43.411 -26.842  1.00 81.15      H000 C
ATOM   3987  OE1 GLU B 142      39.029 -42.391 -26.307  1.00 73.69      H000 O
ATOM   3988  OE2 GLU B 142      38.744 -43.711 -28.039  1.00 78.18      H000 O
ATOM   3989  N   LEU B 143      34.837 -42.408 -22.914  1.00 55.53      H000 N
ATOM   3990  CA  LEU B 143      34.368 -41.742 -21.705  1.00 54.88      H000 C
ATOM   3991  C   LEU B 143      33.299 -42.570 -21.002  1.00 55.40      H000 C
ATOM   3992  O   LEU B 143      33.230 -42.587 -19.768  1.00 56.08      H000 O
ATOM   3993  CB  LEU B 143      33.835 -40.351 -22.049  1.00 52.72      H000 C
ATOM   3994  CG  LEU B 143      33.144 -39.572 -20.928  1.00 59.77      H000 C
ATOM   3995  CD1 LEU B 143      34.162 -39.068 -19.916  1.00 60.52      H000 C
ATOM   3996  CD2 LEU B 143      32.328 -38.422 -21.497  1.00 57.66      H000 C
ATOM   3997  N   ALA B 144      32.463 -43.270 -21.772  1.00 60.45      H000 N
ATOM   3998  CA  ALA B 144      31.424 -44.103 -21.175  1.00 58.23      H000 C
ATOM   3999  C   ALA B 144      32.031 -45.274 -20.411  1.00 56.38      H000 C
ATOM   4000  O   ALA B 144      31.642 -45.553 -19.271  1.00 56.41      H000 O
ATOM   4001  CB  ALA B 144      30.464 -44.602 -22.255  1.00 40.62      H000 C
ATOM   4002  N   LYS B 145      32.989 -45.974 -21.027  1.00 59.70      H000 N
ATOM   4003  CA  LYS B 145      33.644 -47.087 -20.346  1.00 47.58      H000 C
ATOM   4004  C   LYS B 145      34.401 -46.611 -19.114  1.00 51.02      H000 C
ATOM   4005  O   LYS B 145      34.466 -47.319 -18.102  1.00 50.75      H000 O
ATOM   4006  CB  LYS B 145      34.590 -47.809 -21.306  1.00 54.52      H000 C
ATOM   4007  CG  LYS B 145      33.917 -48.378 -22.545  1.00 61.38      H000 C
ATOM   4008  CD  LYS B 145      34.522 -49.718 -22.935  1.00 60.18      H000 C
ATOM   4009  CE  LYS B 145      35.974 -49.564 -23.362  1.00 75.35      H000 C
ATOM   4010  NZ  LYS B 145      36.690 -50.870 -23.387  1.00 80.33      H000 N
ATOM   4011  N   MET B 146      34.975 -45.408 -19.179  1.00 48.94      H000 N
ATOM   4012  CA  MET B 146      35.735 -44.888 -18.048  1.00 49.69      H000 C
ATOM   4013  C   MET B 146      34.830 -44.523 -16.878  1.00 49.65      H000 C
ATOM   4014  O   MET B 146      35.227 -44.681 -15.718  1.00 52.15      H000 O
ATOM   4015  CB  MET B 146      36.559 -43.678 -18.488  1.00 52.03      H000 C
ATOM   4016  CG  MET B 146      38.009 -43.712 -18.034  1.00 59.87      H000 C
ATOM   4017  SD  MET B 146      39.010 -42.432 -18.816  1.00 69.82      H000 S
ATOM   4018  CE  MET B 146      38.924 -42.935 -20.533  1.00 68.45      H000 C
ATOM   4019  N   LEU B 147      33.618 -44.037 -17.156  1.00 50.93      H000 N
ATOM   4020  CA  LEU B 147      32.684 -43.714 -16.082  1.00 47.23      H000 C
ATOM   4021  C   LEU B 147      32.027 -44.969 -15.518  1.00 48.20      H000 C
ATOM   4022  O   LEU B 147      31.805 -45.066 -14.306  1.00 46.38      H000 O
ATOM   4023  CB  LEU B 147      31.616 -42.741 -16.585  1.00 46.96      H000 C
ATOM   4024  CG  LEU B 147      32.063 -41.324 -16.950  1.00 45.18      H000 C
ATOM   4025  CD1 LEU B 147      31.112 -40.711 -17.966  1.00 49.98      H000 C
ATOM   4026  CD2 LEU B 147      32.155 -40.454 -15.709  1.00 32.84      H000 C
ATOM   4027  N   TYR B 148      31.713 -45.935 -16.384  1.00 42.25      H000 N
ATOM   4028  CA  TYR B 148      31.052 -47.158 -15.941  1.00 43.91      H000 C
ATOM   4029  C   TYR B 148      31.948 -47.993 -15.035  1.00 50.58      H000 C
ATOM   4030  O   TYR B 148      31.445 -48.762 -14.208  1.00 52.67      H000 O
ATOM   4031  CB  TYR B 148      30.615 -47.977 -17.158  1.00 37.68      H000 C
ATOM   4032  CG  TYR B 148      29.769 -49.190 -16.835  1.00 53.93      H000 C
ATOM   4033  CD1 TYR B 148      30.356 -50.419 -16.557  1.00 45.08      H000 C
ATOM   4034  CD2 TYR B 148      28.383 -49.110 -16.821  1.00 49.44      H000 C
ATOM   4035  CE1 TYR B 148      29.587 -51.529 -16.264  1.00 51.14      H000 C
ATOM   4036  CE2 TYR B 148      27.605 -50.215 -16.530  1.00 46.41      H000 C
ATOM   4037  CZ  TYR B 148      28.213 -51.422 -16.253  1.00 50.48      H000 C
ATOM   4038  OH  TYR B 148      27.443 -52.525 -15.963  1.00 68.83      H000 O
ATOM   4039  N   ASP B 149      33.270 -47.848 -15.168  1.00 38.45      H000 N
ATOM   4040  CA  ASP B 149      34.194 -48.720 -14.449  1.00 38.37      H000 C
ATOM   4041  C   ASP B 149      34.097 -48.541 -12.939  1.00 40.36      H000 C
ATOM   4042  O   ASP B 149      34.343 -49.491 -12.187  1.00 34.87      H000 O
ATOM   4043  CB  ASP B 149      35.625 -48.464 -14.927  1.00 44.27      H000 C
ATOM   4044  CG  ASP B 149      36.659 -49.175 -14.078  1.00 65.52      H000 C
ATOM   4045  OD1 ASP B 149      37.210 -48.539 -13.154  1.00 70.70      H000 O
ATOM   4046  OD2 ASP B 149      36.917 -50.370 -14.332  1.00 66.98      H000 O
ATOM   4047  N   HIS B 150      33.734 -47.344 -12.474  1.00 40.26      H000 N
ATOM   4048  CA  HIS B 150      33.642 -47.090 -11.041  1.00 41.76      H000 C
ATOM   4049  C   HIS B 150      32.549 -47.902 -10.358  1.00 44.04      H000 C
ATOM   4050  O   HIS B 150      32.548 -47.990  -9.125  1.00 36.44      H000 O
ATOM   4051  CB  HIS B 150      33.408 -45.600 -10.787  1.00 42.66      H000 C
ATOM   4052  CG  HIS B 150      34.524 -44.724 -11.262  1.00 51.88      H000 C
ATOM   4053  ND1 HIS B 150      35.532 -44.286 -10.430  1.00 51.65      H000 N
ATOM   4054  CD2 HIS B 150      34.793 -44.206 -12.484  1.00 50.46      H000 C
ATOM   4055  CE1 HIS B 150      36.373 -43.536 -11.119  1.00 54.30      H000 C
ATOM   4056  NE2 HIS B 150      35.947 -43.471 -12.367  1.00 55.36      H000 N
ATOM   4057  N   ASN B 151      31.630 -48.498 -11.120  1.00 28.61      H000 N
ATOM   4058  CA  ASN B 151      30.542 -49.276 -10.540  1.00 36.90      H000 C
ATOM   4059  C   ASN B 151      31.018 -50.554  -9.858  1.00 46.35      H000 C
ATOM   4060  O   ASN B 151      30.223 -51.188  -9.156  1.00 42.61      H000 O
ATOM   4061  CB  ASN B 151      29.513 -49.620 -11.620  1.00 33.30      H000 C
ATOM   4062  CG  ASN B 151      28.590 -48.458 -11.937  1.00 35.48      H000 C
ATOM   4063  OD1 ASN B 151      28.110 -47.769 -11.037  1.00 27.45      H000 O
ATOM   4064  ND2 ASN B 151      28.339 -48.234 -13.222  1.00 22.96      H000 N
ATOM   4065  N   LYS B 152      32.281 -50.947 -10.041  1.00 33.97      H000 N
ATOM   4066  CA  LYS B 152      32.777 -52.151  -9.384  1.00 42.53      H000 C
ATOM   4067  C   LYS B 152      33.005 -51.942  -7.892  1.00 38.44      H000 C
ATOM   4068  O   LYS B 152      33.149 -52.925  -7.157  1.00 44.87      H000 O
ATOM   4069  CB  LYS B 152      34.065 -52.629 -10.057  1.00 47.81      H000 C
ATOM   4070  CG  LYS B 152      35.304 -51.830  -9.694  1.00 58.85      H000 C
ATOM   4071  CD  LYS B 152      36.526 -52.367 -10.423  1.00 68.72      H000 C
ATOM   4072  CE  LYS B 152      37.711 -52.524  -9.483  1.00 80.75      H000 C
ATOM   4073  NZ  LYS B 152      38.423 -51.234  -9.264  1.00 76.38      H000 N
ATOM   4074  N   ASP B 153      33.038 -50.694  -7.430  1.00 38.00      H000 N
ATOM   4075  CA  ASP B 153      33.111 -50.391  -6.007  1.00 32.74      H000 C
ATOM   4076  C   ASP B 153      31.740 -50.340  -5.346  1.00 35.68      H000 C
ATOM   4077  O   ASP B 153      31.660 -50.102  -4.137  1.00 40.20      H000 O
ATOM   4078  CB  ASP B 153      33.827 -49.054  -5.780  1.00 43.96      H000 C
ATOM   4079  CG  ASP B 153      35.218 -49.022  -6.382  1.00 54.76      H000 C
ATOM   4080  OD1 ASP B 153      35.696 -47.915  -6.712  1.00 54.48      H000 O
ATOM   4081  OD2 ASP B 153      35.836 -50.097  -6.523  1.00 63.07      H000 O
ATOM   4082  N   TYR B 154      30.668 -50.557  -6.101  1.00 33.09      H000 N
ATOM   4083  CA  TYR B 154      29.311 -50.358  -5.614  1.00 40.08      H000 C
ATOM   4084  C   TYR B 154      28.576 -51.687  -5.508  1.00 40.77      H000 C
ATOM   4085  O   TYR B 154      28.772 -52.588  -6.330  1.00 36.14      H000 O
ATOM   4086  CB  TYR B 154      28.543 -49.404  -6.530  1.00 36.39      H000 C
ATOM   4087  CG  TYR B 154      28.989 -47.964  -6.409  1.00 40.57      H000 C
ATOM   4088  CD1 TYR B 154      30.009 -47.463  -7.208  1.00 35.68      H000 C
ATOM   4089  CD2 TYR B 154      28.395 -47.108  -5.491  1.00 34.72      H000 C
ATOM   4090  CE1 TYR B 154      30.421 -46.147  -7.100  1.00 43.40      H000 C
ATOM   4091  CE2 TYR B 154      28.798 -45.790  -5.379  1.00 45.62      H000 C
ATOM   4092  CZ  TYR B 154      29.813 -45.315  -6.183  1.00 42.40      H000 C
ATOM   4093  OH  TYR B 154      30.218 -44.006  -6.070  1.00 56.65      H000 O
ATOM   4094  N   ARG B 155      27.724 -51.799  -4.490  1.00 33.54      H000 N
ATOM   4095  CA  ARG B 155      26.948 -53.003  -4.239  1.00 32.57      H000 C
ATOM   4096  C   ARG B 155      25.474 -52.647  -4.106  1.00 35.78      H000 C
ATOM   4097  O   ARG B 155      25.124 -51.644  -3.476  1.00 34.79      H000 O
ATOM   4098  CB  ARG B 155      27.427 -53.720  -2.968  1.00 30.67      H000 C
ATOM   4099  CG  ARG B 155      26.501 -54.829  -2.498  1.00 37.01      H000 C
ATOM   4100  CD  ARG B 155      26.971 -55.446  -1.191  1.00 33.24      H000 C
ATOM   4101  NE  ARG B 155      25.905 -56.198  -0.534  1.00 32.34      H000 N
ATOM   4102  CZ  ARG B 155      25.482 -57.397  -0.925  1.00 39.12      H000 C
ATOM   4103  NH1 ARG B 155      26.034 -57.992  -1.974  1.00 27.90      H000 N
ATOM   4104  NH2 ARG B 155      24.506 -58.004  -0.264  1.00 34.00      H000 N
ATOM   4105  N   ALA B 156      24.619 -53.470  -4.719  1.00 23.18      H000 N
ATOM   4106  CA  ALA B 156      23.167 -53.384  -4.560  1.00 24.84      H000 C
ATOM   4107  C   ALA B 156      22.608 -52.049  -5.044  1.00 33.28      H000 C
ATOM   4108  O   ALA B 156      21.613 -51.554  -4.510  1.00 27.45      H000 O
ATOM   4109  CB  ALA B 156      22.752 -53.637  -3.108  1.00 26.65      H000 C
ATOM   4110  N   THR B 157      23.234 -51.465  -6.062  1.00 23.20      H000 N
ATOM   4111  CA  THR B 157      22.769 -50.211  -6.643  1.00 31.50      H000 C
ATOM   4112  C   THR B 157      23.517 -49.986  -7.948  1.00 30.59      H000 C
ATOM   4113  O   THR B 157      24.447 -50.720  -8.291  1.00 36.02      H000 O
ATOM   4114  CB  THR B 157      22.984 -49.025  -5.696  1.00 37.70      H000 C
ATOM   4115  OG1 THR B 157      22.262 -47.886  -6.182  1.00 37.06      H000 O
ATOM   4116  CG2 THR B 157      24.461 -48.678  -5.611  1.00 24.08      H000 C
ATOM   4117  N   VAL B 158      23.089 -48.960  -8.675  1.00 26.82      H000 N
ATOM   4118  CA  VAL B 158      23.826 -48.437  -9.818  1.00 39.56      H000 C
ATOM   4119  C   VAL B 158      24.599 -47.230  -9.300  1.00 40.28      H000 C
ATOM   4120  O   VAL B 158      24.043 -46.137  -9.151  1.00 29.30      H000 O
ATOM   4121  CB  VAL B 158      22.900 -48.071 -10.980  1.00 37.33      H000 C
ATOM   4122  CG1 VAL B 158      23.708 -47.539 -12.154  1.00 35.68      H000 C
ATOM   4123  CG2 VAL B 158      22.076 -49.278 -11.399  1.00 36.09      H000 C
ATOM   4124  N   GLY B 159      25.884 -47.431  -9.007  1.00 36.05      H000 N
ATOM   4125  CA  GLY B 159      26.664 -46.374  -8.383  1.00 35.27      H000 C
ATOM   4126  C   GLY B 159      26.828 -45.160  -9.276  1.00 32.23      H000 C
ATOM   4127  O   GLY B 159      26.644 -44.022  -8.840  1.00 39.48      H000 O
ATOM   4128  N   VAL B 160      27.181 -45.387 -10.537  1.00 30.35      H000 N
ATOM   4129  CA  VAL B 160      27.369 -44.322 -11.515  1.00 32.72      H000 C
ATOM   4130  C   VAL B 160      26.538 -44.697 -12.735  1.00 35.83      H000 C
ATOM   4131  O   VAL B 160      26.958 -45.526 -13.550  1.00 36.95      H000 O
ATOM   4132  CB  VAL B 160      28.842 -44.119 -11.887  1.00 38.11      H000 C
ATOM   4133  CG1 VAL B 160      28.978 -43.023 -12.932  1.00 35.03      H000 C
ATOM   4134  CG2 VAL B 160      29.662 -43.783 -10.648  1.00 34.28      H000 C
ATOM   4135  N   MET B 161      25.359 -44.096 -12.864  1.00 39.54      H000 N
ATOM   4136  CA  MET B 161      24.482 -44.385 -13.989  1.00 26.79      H000 C
ATOM   4137  C   MET B 161      24.927 -43.610 -15.222  1.00 35.99      H000 C
ATOM   4138  O   MET B 161      25.254 -42.424 -15.146  1.00 37.12      H000 O
ATOM   4139  CB  MET B 161      23.034 -44.038 -13.644  1.00 34.69      H000 C
ATOM   4140  CG  MET B 161      22.038 -44.419 -14.728  1.00 38.94      H000 C
ATOM   4141  SD  MET B 161      20.317 -44.202 -14.233  1.00 40.91      H000 S
ATOM   4142  CE  MET B 161      20.327 -44.996 -12.628  1.00 34.90      H000 C
ATOM   4143  N   VAL B 162      24.941 -44.290 -16.363  1.00 29.64      H000 N
ATOM   4144  CA  VAL B 162      25.327 -43.694 -17.636  1.00 42.89      H000 C
ATOM   4145  C   VAL B 162      24.098 -43.705 -18.533  1.00 35.02      H000 C
ATOM   4146  O   VAL B 162      23.649 -44.772 -18.969  1.00 39.34      H000 O
ATOM   4147  CB  VAL B 162      26.497 -44.439 -18.291  1.00 37.23      H000 C
ATOM   4148  CG1 VAL B 162      27.038 -43.645 -19.469  1.00 39.25      H000 C
ATOM   4149  CG2 VAL B 162      27.596 -44.702 -17.271  1.00 40.44      H000 C
ATOM   4150  N   THR B 163      23.545 -42.526 -18.799  1.00 33.07      H000 N
ATOM   4151  CA  THR B 163      22.392 -42.380 -19.674  1.00 41.52      H000 C
ATOM   4152  C   THR B 163      22.761 -41.511 -20.870  1.00 45.34      H000 C
ATOM   4153  O   THR B 163      23.831 -40.900 -20.921  1.00 53.97      H000 O
ATOM   4154  CB  THR B 163      21.192 -41.774 -18.931  1.00 39.23      H000 C
ATOM   4155  OG1 THR B 163      21.331 -40.350 -18.869  1.00 42.90      H000 O
ATOM   4156  CG2 THR B 163      21.097 -42.330 -17.520  1.00 36.51      H000 C
ATOM   4157  N   ALA B 164      21.852 -41.463 -21.841  1.00 39.64      H000 N
ATOM   4158  CA  ALA B 164      22.051 -40.676 -23.047  1.00 45.53      H000 C
ATOM   4159  C   ALA B 164      20.730 -40.049 -23.468  1.00 53.32      H000 C
ATOM   4160  O   ALA B 164      19.653 -40.582 -23.188  1.00 44.64      H000 O
ATOM   4161  CB  ALA B 164      22.615 -41.528 -24.193  1.00 39.26      H000 C
ATOM   4162  N   THR B 165      20.828 -38.904 -24.139  1.00 55.93      H000 N
ATOM   4163  CA  THR B 165      19.683 -38.220 -24.726  1.00 51.72      H000 C
ATOM   4164  C   THR B 165      19.938 -38.093 -26.220  1.00 50.06      H000 C
ATOM   4165  O   THR B 165      20.893 -37.427 -26.634  1.00 54.33      H000 O
ATOM   4166  CB  THR B 165      19.468 -36.846 -24.089  1.00 54.80      H000 C
ATOM   4167  OG1 THR B 165      19.086 -37.010 -22.717  1.00 46.84      H000 O
ATOM   4168  CG2 THR B 165      18.378 -36.088 -24.821  1.00 47.61      H000 C
ATOM   4169  N   THR B 166      19.092 -38.728 -27.022  1.00 40.46      H000 N
ATOM   4170  CA  THR B 166      19.395 -38.980 -28.422  1.00 52.76      H000 C
ATOM   4171  C   THR B 166      18.503 -38.170 -29.353  1.00 64.64      H000 C
ATOM   4172  O   THR B 166      17.555 -37.498 -28.939  1.00 57.88      H000 O
ATOM   4173  CB  THR B 166      19.245 -40.469 -28.743  1.00 57.00      H000 C
ATOM   4174  OG1 THR B 166      19.413 -40.666 -30.150  1.00 65.25      H000 O
ATOM   4175  CG2 THR B 166      17.867 -40.961 -28.334  1.00 50.11      H000 C
ATOM   4176  N   ARG B 167      18.842 -38.246 -30.639  1.00 67.34      H000 N
ATOM   4177  CA  ARG B 167      17.954 -37.808 -31.699  1.00 57.44      H000 C
ATOM   4178  C   ARG B 167      16.693 -38.669 -31.703  1.00 61.79      H000 C
ATOM   4179  O   ARG B 167      16.602 -39.695 -31.025  1.00 64.03      H000 O
ATOM   4180  CB  ARG B 167      18.650 -37.911 -33.056  1.00 70.28      H000 C
ATOM   4181  CG  ARG B 167      19.296 -36.633 -33.557  1.00 76.58      H000 C
ATOM   4182  CD  ARG B 167      19.768 -36.808 -34.994  1.00 94.97      H000 C
ATOM   4183  NE  ARG B 167      19.418 -35.670 -35.838  1.00 94.70      H000 N
ATOM   4184  CZ  ARG B 167      20.196 -35.186 -36.801  1.00 92.15      H000 C
ATOM   4185  NH1 ARG B 167      21.374 -35.744 -37.050  1.00 80.88      H000 N
ATOM   4186  NH2 ARG B 167      19.796 -34.145 -37.518  1.00 93.08      H000 N
ATOM   4187  N   CYS B 168      15.708 -38.249 -32.493  1.00 59.38      H000 N
ATOM   4188  CA  CYS B 168      14.520 -39.080 -32.632  1.00 47.63      H000 C
ATOM   4189  C   CYS B 168      14.722 -40.170 -33.676  1.00 59.70      H000 C
ATOM   4190  O   CYS B 168      14.265 -41.303 -33.489  1.00 59.36      H000 O
ATOM   4191  CB  CYS B 168      13.308 -38.227 -32.990  1.00 53.37      H000 C
ATOM   4192  SG  CYS B 168      11.757 -39.077 -32.689  1.00 59.48      H000 S
ATOM   4193  N   GLY B 169      15.402 -39.848 -34.775  1.00 59.61      H000 N
ATOM   4194  CA  GLY B 169      15.642 -40.831 -35.816  1.00 58.49      H000 C
ATOM   4195  C   GLY B 169      16.794 -41.745 -35.448  1.00 59.85      H000 C
ATOM   4196  O   GLY B 169      17.859 -41.284 -35.023  1.00 60.81      H000 O
ATOM   4197  N   TYR B 170      16.579 -43.047 -35.601  1.00 57.89      H000 N
ATOM   4198  CA  TYR B 170      17.641 -44.020 -35.373  1.00 57.41      H000 C
ATOM   4199  C   TYR B 170      18.382 -44.284 -36.678  1.00 66.35      H000 C
ATOM   4200  O   TYR B 170      17.739 -44.496 -37.713  1.00 61.75      H000 O
ATOM   4201  CB  TYR B 170      17.072 -45.325 -34.825  1.00 59.29      H000 C
ATOM   4202  CG  TYR B 170      18.070 -46.463 -34.763  1.00 58.44      H000 C
ATOM   4203  CD1 TYR B 170      18.971 -46.568 -33.711  1.00 57.74      H000 C
ATOM   4204  CD2 TYR B 170      18.105 -47.435 -35.754  1.00 64.33      H000 C
ATOM   4205  CE1 TYR B 170      19.885 -47.604 -33.652  1.00 64.20      H000 C
ATOM   4206  CE2 TYR B 170      19.014 -48.475 -35.704  1.00 66.63      H000 C
ATOM   4207  CZ  TYR B 170      19.901 -48.556 -34.651  1.00 72.63      H000 C
ATOM   4208  OH  TYR B 170      20.806 -49.591 -34.598  1.00 66.40      H000 O
ATOM   4209  N   PRO B 171      19.723 -44.284 -36.675  1.00 67.65      H000 N
ATOM   4210  CA  PRO B 171      20.543 -44.070 -35.480  1.00 69.27      H000 C
ATOM   4211  C   PRO B 171      21.023 -42.633 -35.302  1.00 61.09      H000 C
ATOM   4212  O   PRO B 171      21.148 -41.892 -36.277  1.00 76.64      H000 O
ATOM   4213  CB  PRO B 171      21.734 -45.002 -35.717  1.00 72.51      H000 C
ATOM   4214  CG  PRO B 171      21.830 -45.138 -37.228  1.00 69.97      H000 C
ATOM   4215  CD  PRO B 171      20.551 -44.618 -37.845  1.00 73.32      H000 C
ATOM   4216  N   ASP B 172      21.285 -42.250 -34.054  1.00 56.45      H000 N
ATOM   4217  CA  ASP B 172      21.944 -40.981 -33.768  1.00 71.93      H000 C
ATOM   4218  C   ASP B 172      23.404 -41.092 -34.184  1.00 77.66      H000 C
ATOM   4219  O   ASP B 172      24.164 -41.873 -33.603  1.00 69.86      H000 O
ATOM   4220  CB  ASP B 172      21.817 -40.638 -32.286  1.00 61.08      H000 C
ATOM   4221  CG  ASP B 172      22.257 -39.217 -31.969  1.00 64.23      H000 C
ATOM   4222  OD1 ASP B 172      21.463 -38.471 -31.360  1.00 61.98      H000 O
ATOM   4223  OD2 ASP B 172      23.399 -38.845 -32.315  1.00 70.76      H000 O
ATOM   4224  N   HIS B 173      23.800 -40.313 -35.193  1.00 85.57      H000 N
ATOM   4225  CA  HIS B 173      25.155 -40.425 -35.723  1.00 83.19      H000 C
ATOM   4226  C   HIS B 173      26.203 -40.021 -34.694  1.00 74.81      H000 C
ATOM   4227  O   HIS B 173      27.346 -40.487 -34.761  1.00 79.97      H000 O
ATOM   4228  CB  HIS B 173      25.297 -39.573 -36.985  1.00 89.23      H000 C
ATOM   4229  CG  HIS B 173      24.368 -39.970 -38.090  1.00 96.74      H000 C
ATOM   4230  ND1 HIS B 173      24.533 -41.124 -38.824  1.00 99.61      H000 N
ATOM   4231  CD2 HIS B 173      23.264 -39.363 -38.587  1.00102.03      H000 C
ATOM   4232  CE1 HIS B 173      23.571 -41.212 -39.725  1.00100.41      H000 C
ATOM   4233  NE2 HIS B 173      22.788 -40.156 -39.603  1.00105.90      H000 N
ATOM   4234  N   ARG B 174      25.838 -39.173 -33.735  1.00 67.45      H000 N
ATOM   4235  CA  ARG B 174      26.785 -38.634 -32.769  1.00 62.90      H000 C
ATOM   4236  C   ARG B 174      26.758 -39.355 -31.428  1.00 73.55      H000 C
ATOM   4237  O   ARG B 174      27.517 -38.987 -30.526  1.00 75.36      H000 O
ATOM   4238  CB  ARG B 174      26.520 -37.140 -32.562  1.00 70.78      H000 C
ATOM   4239  CG  ARG B 174      26.320 -36.385 -33.863  1.00 82.44      H000 C
ATOM   4240  CD  ARG B 174      26.422 -34.883 -33.671  1.00 85.55      H000 C
ATOM   4241  NE  ARG B 174      25.364 -34.172 -34.385  1.00 91.63      H000 N
ATOM   4242  CZ  ARG B 174      25.348 -33.975 -35.700  1.00 84.50      H000 C
ATOM   4243  NH1 ARG B 174      26.337 -34.433 -36.457  1.00 73.23      H000 N
ATOM   4244  NH2 ARG B 174      24.343 -33.316 -36.260  1.00 86.10      H000 N
ATOM   4245  N   LEU B 175      25.905 -40.368 -31.270  1.00 70.99      H000 N
ATOM   4246  CA  LEU B 175      25.884 -41.174 -30.058  1.00 63.75      H000 C
ATOM   4247  C   LEU B 175      25.896 -42.671 -30.323  1.00 59.87      H000 C
ATOM   4248  O   LEU B 175      26.022 -43.442 -29.366  1.00 57.67      H000 O
ATOM   4249  CB  LEU B 175      24.657 -40.829 -29.199  1.00 59.96      H000 C
ATOM   4250  CG  LEU B 175      24.861 -39.742 -28.141  1.00 61.97      H000 C
ATOM   4251  CD1 LEU B 175      23.548 -39.043 -27.822  1.00 59.00      H000 C
ATOM   4252  CD2 LEU B 175      25.482 -40.325 -26.880  1.00 51.70      H000 C
ATOM   4253  N   ASP B 176      25.777 -43.106 -31.581  1.00 50.32      H000 N
ATOM   4254  CA  ASP B 176      25.805 -44.529 -31.898  1.00 69.52      H000 C
ATOM   4255  C   ASP B 176      27.120 -45.185 -31.499  1.00 67.14      H000 C
ATOM   4256  O   ASP B 176      27.159 -46.406 -31.313  1.00 63.75      H000 O
ATOM   4257  CB  ASP B 176      25.554 -44.734 -33.393  1.00 60.66      H000 C
ATOM   4258  CG  ASP B 176      25.113 -46.144 -33.724  1.00 67.59      H000 C
ATOM   4259  OD1 ASP B 176      24.306 -46.714 -32.961  1.00 67.30      H000 O
ATOM   4260  OD2 ASP B 176      25.574 -46.683 -34.753  1.00 73.84      H000 O
ATOM   4261  N   GLU B 177      28.194 -44.405 -31.366  1.00 73.33      H000 N
ATOM   4262  CA  GLU B 177      29.478 -44.970 -30.967  1.00 69.64      H000 C
ATOM   4263  C   GLU B 177      29.445 -45.437 -29.516  1.00 64.41      H000 C
ATOM   4264  O   GLU B 177      29.788 -46.586 -29.215  1.00 54.44      H000 O
ATOM   4265  CB  GLU B 177      30.587 -43.938 -31.177  1.00 76.84      H000 C
ATOM   4266  CG  GLU B 177      31.940 -44.360 -30.636  1.00 76.10      H000 C
ATOM   4267  CD  GLU B 177      32.931 -44.683 -31.735  1.00 82.99      H000 C
ATOM   4268  OE1 GLU B 177      34.134 -44.401 -31.553  1.00 78.13      H000 O
ATOM   4269  OE2 GLU B 177      32.507 -45.218 -32.781  1.00 83.27      H000 O
ATOM   4270  N   ALA B 178      29.031 -44.557 -28.603  1.00 62.75      H000 N
ATOM   4271  CA  ALA B 178      28.993 -44.922 -27.191  1.00 60.77      H000 C
ATOM   4272  C   ALA B 178      27.849 -45.880 -26.884  1.00 67.21      H000 C
ATOM   4273  O   ALA B 178      27.959 -46.695 -25.960  1.00 57.11      H000 O
ATOM   4274  CB  ALA B 178      28.884 -43.666 -26.328  1.00 50.47      H000 C
ATOM   4275  N   LEU B 179      26.751 -45.803 -27.641  1.00 60.52      H000 N
ATOM   4276  CA  LEU B 179      25.623 -46.697 -27.398  1.00 53.76      H000 C
ATOM   4277  C   LEU B 179      25.973 -48.146 -27.708  1.00 53.16      H000 C
ATOM   4278  O   LEU B 179      25.405 -49.062 -27.102  1.00 54.33      H000 O
ATOM   4279  CB  LEU B 179      24.414 -46.259 -28.224  1.00 52.25      H000 C
ATOM   4280  CG  LEU B 179      23.693 -44.984 -27.778  1.00 62.73      H000 C
ATOM   4281  CD1 LEU B 179      22.396 -44.806 -28.552  1.00 51.65      H000 C
ATOM   4282  CD2 LEU B 179      23.432 -45.003 -26.279  1.00 51.23      H000 C
ATOM   4283  N   ALA B 180      26.900 -48.375 -28.642  1.00 61.18      H000 N
ATOM   4284  CA  ALA B 180      27.301 -49.734 -28.984  1.00 64.26      H000 C
ATOM   4285  C   ALA B 180      28.007 -50.439 -27.834  1.00 48.71      H000 C
ATOM   4286  O   ALA B 180      28.082 -51.673 -27.834  1.00 46.25      H000 O
ATOM   4287  CB  ALA B 180      28.205 -49.720 -30.217  1.00 59.74      H000 C
ATOM   4288  N   THR B 181      28.521 -49.686 -26.859  1.00 46.95      H000 N
ATOM   4289  CA  THR B 181      29.215 -50.296 -25.730  1.00 46.96      H000 C
ATOM   4290  C   THR B 181      28.301 -51.214 -24.931  1.00 47.35      H000 C
ATOM   4291  O   THR B 181      28.769 -52.192 -24.338  1.00 59.76      H000 O
ATOM   4292  CB  THR B 181      29.785 -49.211 -24.815  1.00 47.04      H000 C
ATOM   4293  OG1 THR B 181      28.723 -48.362 -24.362  1.00 63.55      H000 O
ATOM   4294  CG2 THR B 181      30.813 -48.372 -25.558  1.00 48.10      H000 C
ATOM   4295  N   GLY B 182      27.002 -50.927 -24.908  1.00 45.84      H000 N
ATOM   4296  CA  GLY B 182      26.094 -51.669 -24.059  1.00 38.32      H000 C
ATOM   4297  C   GLY B 182      26.178 -51.298 -22.599  1.00 31.74      H000 C
ATOM   4298  O   GLY B 182      25.746 -52.077 -21.745  1.00 34.23      H000 O
ATOM   4299  N   LEU B 183      26.722 -50.124 -22.287  1.00 33.73      H000 N
ATOM   4300  CA  LEU B 183      26.945 -49.688 -20.917  1.00 41.94      H000 C
ATOM   4301  C   LEU B 183      25.919 -48.668 -20.444  1.00 39.28      H000 C
ATOM   4302  O   LEU B 183      25.956 -48.269 -19.276  1.00 38.21      H000 O
ATOM   4303  CB  LEU B 183      28.351 -49.094 -20.777  1.00 35.20      H000 C
ATOM   4304  CG  LEU B 183      29.545 -50.007 -20.480  1.00 42.47      H000 C
ATOM   4305  CD1 LEU B 183      29.424 -51.364 -21.158  1.00 38.37      H000 C
ATOM   4306  CD2 LEU B 183      30.827 -49.317 -20.904  1.00 42.24      H000 C
ATOM   4307  N   PHE B 184      25.012 -48.236 -21.315  1.00 42.22      H000 N
ATOM   4308  CA  PHE B 184      24.071 -47.171 -20.992  1.00 43.26      H000 C
ATOM   4309  C   PHE B 184      22.838 -47.757 -20.316  1.00 35.85      H000 C
ATOM   4310  O   PHE B 184      22.150 -48.606 -20.893  1.00 28.67      H000 O
ATOM   4311  CB  PHE B 184      23.683 -46.397 -22.250  1.00 41.62      H000 C
ATOM   4312  CG  PHE B 184      24.694 -45.365 -22.654  1.00 46.81      H000 C
ATOM   4313  CD1 PHE B 184      25.823 -45.728 -23.367  1.00 47.57      H000 C
ATOM   4314  CD2 PHE B 184      24.523 -44.035 -22.311  1.00 45.99      H000 C
ATOM   4315  CE1 PHE B 184      26.759 -44.784 -23.735  1.00 49.44      H000 C
ATOM   4316  CE2 PHE B 184      25.457 -43.085 -22.677  1.00 47.51      H000 C
ATOM   4317  CZ  PHE B 184      26.576 -43.461 -23.391  1.00 52.36      H000 C
ATOM   4318  N   HIS B 185      22.560 -47.297 -19.095  1.00 34.24      H000 N
ATOM   4319  CA  HIS B 185      21.400 -47.795 -18.364  1.00 33.51      H000 C
ATOM   4320  C   HIS B 185      20.101 -47.261 -18.953  1.00 34.16      H000 C
ATOM   4321  O   HIS B 185      19.124 -48.005 -19.093  1.00 31.06      H000 O
ATOM   4322  CB  HIS B 185      21.510 -47.421 -16.886  1.00 33.16      H000 C
ATOM   4323  CG  HIS B 185      22.785 -47.868 -16.242  1.00 39.44      H000 C
ATOM   4324  ND1 HIS B 185      23.918 -47.083 -16.211  1.00 26.19      H000 N
ATOM   4325  CD2 HIS B 185      23.105 -49.016 -15.601  1.00 27.80      H000 C
ATOM   4326  CE1 HIS B 185      24.881 -47.729 -15.580  1.00 35.73      H000 C
ATOM   4327  NE2 HIS B 185      24.415 -48.905 -15.200  1.00 30.60      H000 N
ATOM   4328  N   ARG B 186      20.067 -45.977 -19.303  1.00 33.64      H000 N
ATOM   4329  CA  ARG B 186      18.857 -45.341 -19.800  1.00 25.98      H000 C
ATOM   4330  C   ARG B 186      19.147 -44.605 -21.100  1.00 36.42      H000 C
ATOM   4331  O   ARG B 186      20.258 -44.119 -21.327  1.00 38.82      H000 O
ATOM   4332  CB  ARG B 186      18.273 -44.364 -18.771  1.00 33.63      H000 C
ATOM   4333  CG  ARG B 186      17.903 -45.007 -17.446  1.00 32.69      H000 C
ATOM   4334  CD  ARG B 186      17.222 -44.015 -16.518  1.00 29.54      H000 C
ATOM   4335  NE  ARG B 186      16.965 -44.592 -15.202  1.00 29.21      H000 N
ATOM   4336  CZ  ARG B 186      16.203 -44.026 -14.272  1.00 36.91      H000 C
ATOM   4337  NH1 ARG B 186      15.616 -42.861 -14.509  1.00 39.01      H000 N
ATOM   4338  NH2 ARG B 186      16.026 -44.626 -13.103  1.00 31.44      H000 N
ATOM   4339  N   ILE B 187      18.131 -44.538 -21.957  1.00 37.12      H000 N
ATOM   4340  CA  ILE B 187      18.189 -43.792 -23.209  1.00 36.11      H000 C
ATOM   4341  C   ILE B 187      16.914 -42.971 -23.318  1.00 42.71      H000 C
ATOM   4342  O   ILE B 187      15.811 -43.531 -23.322  1.00 35.79      H000 O
ATOM   4343  CB  ILE B 187      18.342 -44.710 -24.434  1.00 35.98      H000 C
ATOM   4344  CG1 ILE B 187      19.537 -45.649 -24.268  1.00 39.59      H000 C
ATOM   4345  CG2 ILE B 187      18.486 -43.882 -25.703  1.00 36.21      H000 C
ATOM   4346  CD1 ILE B 187      19.707 -46.618 -25.415  1.00 47.63      H000 C
ATOM   4347  N   HIS B 188      17.060 -41.653 -23.402  1.00 43.03      H000 N
ATOM   4348  CA  HIS B 188      15.930 -40.750 -23.570  1.00 41.20      H000 C
ATOM   4349  C   HIS B 188      15.836 -40.352 -25.038  1.00 45.31      H000 C
ATOM   4350  O   HIS B 188      16.756 -39.726 -25.574  1.00 49.12      H000 O
ATOM   4351  CB  HIS B 188      16.081 -39.511 -22.690  1.00 33.71      H000 C
ATOM   4352  CG  HIS B 188      16.450 -39.811 -21.270  1.00 31.49      H000 C
ATOM   4353  ND1 HIS B 188      17.736 -39.681 -20.793  1.00 38.04      H000 N
ATOM   4354  CD2 HIS B 188      15.698 -40.220 -20.221  1.00 40.48      H000 C
ATOM   4355  CE1 HIS B 188      17.763 -40.004 -19.512  1.00 33.10      H000 C
ATOM   4356  NE2 HIS B 188      16.539 -40.334 -19.140  1.00 32.70      H000 N
ATOM   4357  N   VAL B 189      14.728 -40.708 -25.679  1.00 34.21      H000 N
ATOM   4358  CA  VAL B 189      14.524 -40.452 -27.100  1.00 32.75      H000 C
ATOM   4359  C   VAL B 189      13.751 -39.147 -27.238  1.00 45.34      H000 C
ATOM   4360  O   VAL B 189      12.545 -39.094 -26.973  1.00 41.36      H000 O
ATOM   4361  CB  VAL B 189      13.795 -41.615 -27.785  1.00 40.38      H000 C
ATOM   4362  CG1 VAL B 189      13.643 -41.341 -29.271  1.00 38.77      H000 C
ATOM   4363  CG2 VAL B 189      14.551 -42.913 -27.557  1.00 36.93      H000 C
ATOM   4364  N   LYS B 190      14.447 -38.093 -27.659  1.00 44.08      H000 N
ATOM   4365  CA  LYS B 190      13.824 -36.786 -27.822  1.00 43.36      H000 C
ATOM   4366  C   LYS B 190      12.898 -36.780 -29.030  1.00 48.10      H000 C
ATOM   4367  O   LYS B 190      13.297 -37.164 -30.132  1.00 52.35      H000 O
ATOM   4368  CB  LYS B 190      14.891 -35.708 -27.990  1.00 38.51      H000 C
ATOM   4369  CG  LYS B 190      15.432 -35.135 -26.697  1.00 46.29      H000 C
ATOM   4370  CD  LYS B 190      16.348 -33.955 -26.978  1.00 54.27      H000 C
ATOM   4371  CE  LYS B 190      17.369 -34.296 -28.054  1.00 58.91      H000 C
ATOM   4372  NZ  LYS B 190      18.097 -33.091 -28.539  1.00 75.15      H000 N
ATOM   4373  N   MET B 191      11.666 -36.328 -28.827  1.00 46.38      H000 N
ATOM   4374  CA  MET B 191      10.727 -36.132 -29.922  1.00 50.37      H000 C
ATOM   4375  C   MET B 191      10.700 -34.696 -30.426  1.00 51.44      H000 C
ATOM   4376  O   MET B 191       9.903 -34.389 -31.318  1.00 53.66      H000 O
ATOM   4377  CB  MET B 191       9.310 -36.528 -29.486  1.00 46.32      H000 C
ATOM   4378  CG  MET B 191       9.177 -37.918 -28.890  1.00 40.80      H000 C
ATOM   4379  SD  MET B 191       8.918 -39.193 -30.134  1.00 53.56      H000 S
ATOM   4380  CE  MET B 191      10.163 -40.384 -29.653  1.00 47.21      H000 C
ATOM   4381  N   PHE B 192      11.558 -33.812 -29.897  1.00 56.30      H000 N
ATOM   4382  CA  PHE B 192      11.238 -32.389 -29.942  1.00 63.16      H000 C
ATOM   4383  C   PHE B 192      12.411 -31.468 -30.278  1.00 73.09      H000 C
ATOM   4384  O   PHE B 192      12.355 -30.278 -29.945  1.00 83.78      H000 O
ATOM   4385  CB  PHE B 192      10.648 -31.962 -28.598  1.00 53.81      H000 C
ATOM   4386  CG  PHE B 192      11.543 -32.254 -27.422  1.00 61.43      H000 C
ATOM   4387  CD1 PHE B 192      11.376 -33.409 -26.677  1.00 56.29      H000 C
ATOM   4388  CD2 PHE B 192      12.548 -31.371 -27.058  1.00 54.04      H000 C
ATOM   4389  CE1 PHE B 192      12.195 -33.679 -25.596  1.00 57.98      H000 C
ATOM   4390  CE2 PHE B 192      13.370 -31.637 -25.980  1.00 56.14      H000 C
ATOM   4391  CZ  PHE B 192      13.193 -32.791 -25.248  1.00 55.68      H000 C
ATOM   4392  N   SER B 193      13.466 -31.958 -30.920  1.00 73.50      H000 N
ATOM   4393  CA  SER B 193      14.547 -31.075 -31.337  1.00 73.21      H000 C
ATOM   4394  C   SER B 193      15.123 -31.602 -32.641  1.00 83.63      H000 C
ATOM   4395  O   SER B 193      14.815 -32.718 -33.065  1.00101.26      H000 O
ATOM   4396  CB  SER B 193      15.620 -30.945 -30.250  1.00 80.17      H000 C
ATOM   4397  OG  SER B 193      15.289 -29.906 -29.343  1.00 72.63      H000 O
ATOM   4398  N   ASP B 194      15.968 -30.776 -33.270  1.00 78.16      H000 N
ATOM   4399  CA  ASP B 194      16.451 -30.983 -34.633  1.00 91.06      H000 C
ATOM   4400  C   ASP B 194      16.706 -32.453 -34.923  1.00 84.22      H000 C
ATOM   4401  O   ASP B 194      17.573 -33.083 -34.308  1.00 92.06      H000 O
ATOM   4402  CB  ASP B 194      17.724 -30.171 -34.874  1.00104.54      H000 C
ATOM   4403  CG  ASP B 194      17.834 -29.682 -36.307  1.00109.81      H000 C
ATOM   4404  OD1 ASP B 194      17.020 -28.823 -36.707  1.00102.57      H000 O
ATOM   4405  OD2 ASP B 194      18.727 -30.164 -37.036  1.00109.55      H000 O
ATOM   4406  N   GLY B 195      15.940 -32.994 -35.862  1.00 86.72      H000 N
ATOM   4407  CA  GLY B 195      15.743 -34.423 -35.944  1.00 78.92      H000 C
ATOM   4408  C   GLY B 195      14.416 -34.753 -35.297  1.00 75.08      H000 C
ATOM   4409  O   GLY B 195      14.282 -35.764 -34.602  1.00 76.64      H000 O
ATOM   4410  N   ARG B 196      13.435 -33.874 -35.498  1.00 69.32      H000 N
ATOM   4411  CA  ARG B 196      12.105 -34.088 -34.946  1.00 65.33      H000 C
ATOM   4412  C   ARG B 196      11.479 -35.339 -35.543  1.00 65.72      H000 C
ATOM   4413  O   ARG B 196      11.670 -35.646 -36.723  1.00 69.57      H000 O
ATOM   4414  CB  ARG B 196      11.205 -32.882 -35.231  1.00 68.20      H000 C
ATOM   4415  CG  ARG B 196      11.492 -31.646 -34.398  1.00 71.78      H000 C
ATOM   4416  CD  ARG B 196      11.039 -30.390 -35.129  1.00 66.53      H000 C
ATOM   4417  NE  ARG B 196      12.168 -29.560 -35.535  1.00 81.20      H000 N
ATOM   4418  CZ  ARG B 196      12.621 -29.469 -36.781  1.00 89.46      H000 C
ATOM   4419  NH1 ARG B 196      12.041 -30.161 -37.754  1.00 85.14      H000 N
ATOM   4420  NH2 ARG B 196      13.657 -28.688 -37.055  1.00 82.88      H000 N
ATOM   4421  N   CYS B 197      10.739 -36.071 -34.718  1.00 67.84      H000 N
ATOM   4422  CA  CYS B 197      10.036 -37.059 -35.521  1.00 63.79      H000 C
ATOM   4423  C   CYS B 197       8.736 -36.469 -36.050  1.00 65.56      H000 C
ATOM   4424  O   CYS B 197       8.056 -35.726 -35.336  1.00 72.95      H000 O
ATOM   4425  CB  CYS B 197       9.715 -38.308 -34.711  1.00 65.17      H000 C
ATOM   4426  SG  CYS B 197      11.067 -39.468 -34.552  1.00 79.76      H000 S
ATOM   4427  N   PRO B 198       8.386 -36.773 -37.294  1.00 58.06      H000 N
ATOM   4428  CA  PRO B 198       7.022 -36.499 -37.746  1.00 59.69      H000 C
ATOM   4429  C   PRO B 198       6.035 -37.300 -36.913  1.00 55.40      H000 C
ATOM   4430  O   PRO B 198       6.322 -38.418 -36.480  1.00 55.62      H000 O
ATOM   4431  CB  PRO B 198       7.031 -36.958 -39.206  1.00 56.74      H000 C
ATOM   4432  CG  PRO B 198       8.472 -36.994 -39.601  1.00 57.67      H000 C
ATOM   4433  CD  PRO B 198       9.227 -37.342 -38.360  1.00 60.74      H000 C
ATOM   4434  N   ALA B 199       4.862 -36.706 -36.680  1.00 53.95      H000 N
ATOM   4435  CA  ALA B 199       3.872 -37.349 -35.823  1.00 56.86      H000 C
ATOM   4436  C   ALA B 199       3.477 -38.725 -36.345  1.00 53.25      H000 C
ATOM   4437  O   ALA B 199       3.150 -39.617 -35.554  1.00 59.72      H000 O
ATOM   4438  CB  ALA B 199       2.639 -36.457 -35.682  1.00 52.53      H000 C
ATOM   4439  N   TRP B 200       3.517 -38.922 -37.662  1.00 50.13      H000 N
ATOM   4440  CA  TRP B 200       3.164 -40.205 -38.256  1.00 50.54      H000 C
ATOM   4441  C   TRP B 200       4.269 -41.247 -38.133  1.00 58.77      H000 C
ATOM   4442  O   TRP B 200       4.080 -42.380 -38.588  1.00 63.22      H000 O
ATOM   4443  CB  TRP B 200       2.790 -40.017 -39.730  1.00 43.52      H000 C
ATOM   4444  CG  TRP B 200       3.918 -39.551 -40.606  1.00 47.99      H000 C
ATOM   4445  CD1 TRP B 200       4.849 -40.331 -41.231  1.00 55.43      H000 C
ATOM   4446  CD2 TRP B 200       4.224 -38.197 -40.968  1.00 52.82      H000 C
ATOM   4447  NE1 TRP B 200       5.718 -39.548 -41.951  1.00 48.57      H000 N
ATOM   4448  CE2 TRP B 200       5.354 -38.235 -41.810  1.00 50.35      H000 C
ATOM   4449  CE3 TRP B 200       3.652 -36.958 -40.660  1.00 47.27      H000 C
ATOM   4450  CZ2 TRP B 200       5.924 -37.081 -42.348  1.00 49.27      H000 C
ATOM   4451  CZ3 TRP B 200       4.221 -35.814 -41.193  1.00 51.44      H000 C
ATOM   4452  CH2 TRP B 200       5.348 -35.883 -42.023  1.00 43.22      H000 C
ATOM   4453  N   SER B 201       5.409 -40.901 -37.529  1.00 52.83      H000 N
ATOM   4454  CA  SER B 201       6.510 -41.843 -37.363  1.00 58.60      H000 C
ATOM   4455  C   SER B 201       7.099 -41.793 -35.957  1.00 58.87      H000 C
ATOM   4456  O   SER B 201       8.221 -42.263 -35.746  1.00 58.78      H000 O
ATOM   4457  CB  SER B 201       7.606 -41.585 -38.401  1.00 58.39      H000 C
ATOM   4458  OG  SER B 201       8.378 -40.449 -38.057  1.00 62.10      H000 O
ATOM   4459  N   ARG B 202       6.368 -41.232 -34.990  1.00 55.93      H000 N
ATOM   4460  CA  ARG B 202       6.867 -41.184 -33.620  1.00 52.32      H000 C
ATOM   4461  C   ARG B 202       6.906 -42.575 -33.001  1.00 41.96      H000 C
ATOM   4462  O   ARG B 202       7.945 -43.009 -32.488  1.00 49.83      H000 O
ATOM   4463  CB  ARG B 202       6.000 -40.250 -32.775  1.00 44.25      H000 C
ATOM   4464  CG  ARG B 202       5.943 -38.827 -33.286  1.00 49.31      H000 C
ATOM   4465  CD  ARG B 202       6.028 -37.827 -32.149  1.00 47.06      H000 C
ATOM   4466  NE  ARG B 202       5.912 -36.455 -32.630  1.00 55.89      H000 N
ATOM   4467  CZ  ARG B 202       4.789 -35.745 -32.595  1.00 51.79      H000 C
ATOM   4468  NH1 ARG B 202       3.681 -36.277 -32.098  1.00 56.86      H000 N
ATOM   4469  NH2 ARG B 202       4.774 -34.502 -33.057  1.00 60.29      H000 N
ATOM   4470  N   ARG B 203       5.778 -43.288 -33.040  1.00 42.82      H000 N
ATOM   4471  CA  ARG B 203       5.713 -44.611 -32.428  1.00 50.14      H000 C
ATOM   4472  C   ARG B 203       6.694 -45.575 -33.084  1.00 50.61      H000 C
ATOM   4473  O   ARG B 203       7.387 -46.332 -32.393  1.00 49.17      H000 O
ATOM   4474  CB  ARG B 203       4.288 -45.156 -32.512  1.00 40.14      H000 C
ATOM   4475  CG  ARG B 203       4.177 -46.646 -32.247  1.00 41.28      H000 C
ATOM   4476  CD  ARG B 203       2.777 -47.159 -32.526  1.00 42.17      H000 C
ATOM   4477  NE  ARG B 203       2.587 -48.514 -32.019  1.00 49.48      H000 N
ATOM   4478  CZ  ARG B 203       1.432 -49.171 -32.055  1.00 65.76      H000 C
ATOM   4479  NH1 ARG B 203       0.357 -48.599 -32.579  1.00 58.60      H000 N
ATOM   4480  NH2 ARG B 203       1.353 -50.403 -31.569  1.00 62.69      H000 N
ATOM   4481  N   GLN B 204       6.773 -45.556 -34.416  1.00 50.52      H000 N
ATOM   4482  CA  GLN B 204       7.672 -46.467 -35.116  1.00 53.25      H000 C
ATOM   4483  C   GLN B 204       9.130 -46.171 -34.786  1.00 50.59      H000 C
ATOM   4484  O   GLN B 204       9.952 -47.091 -34.691  1.00 45.64      H000 O
ATOM   4485  CB  GLN B 204       7.436 -46.381 -36.624  1.00 54.85      H000 C
ATOM   4486  CG  GLN B 204       6.005 -46.672 -37.046  1.00 54.98      H000 C
ATOM   4487  CD  GLN B 204       5.254 -45.422 -37.465  1.00 74.56      H000 C
ATOM   4488  OE1 GLN B 204       4.822 -44.632 -36.625  1.00 62.24      H000 O
ATOM   4489  NE2 GLN B 204       5.095 -45.238 -38.771  1.00 77.43      H000 N
ATOM   4490  N   SER B 205       9.471 -44.894 -34.603  1.00 43.58      H000 N
ATOM   4491  CA  SER B 205      10.852 -44.541 -34.292  1.00 42.43      H000 C
ATOM   4492  C   SER B 205      11.221 -44.946 -32.870  1.00 52.73      H000 C
ATOM   4493  O   SER B 205      12.325 -45.450 -32.630  1.00 49.73      H000 O
ATOM   4494  CB  SER B 205      11.072 -43.044 -34.498  1.00 54.39      H000 C
ATOM   4495  OG  SER B 205      12.429 -42.695 -34.288  1.00 57.96      H000 O
ATOM   4496  N   PHE B 206      10.314 -44.731 -31.913  1.00 48.48      H000 N
ATOM   4497  CA  PHE B 206      10.595 -45.115 -30.534  1.00 48.35      H000 C
ATOM   4498  C   PHE B 206      10.737 -46.626 -30.402  1.00 39.22      H000 C
ATOM   4499  O   PHE B 206      11.629 -47.114 -29.697  1.00 46.33      H000 O
ATOM   4500  CB  PHE B 206       9.495 -44.595 -29.607  1.00 44.84      H000 C
ATOM   4501  CG  PHE B 206       9.688 -44.973 -28.163  1.00 41.25      H000 C
ATOM   4502  CD1 PHE B 206      10.464 -44.188 -27.325  1.00 37.64      H000 C
ATOM   4503  CD2 PHE B 206       9.090 -46.110 -27.642  1.00 39.85      H000 C
ATOM   4504  CE1 PHE B 206      10.642 -44.532 -25.997  1.00 42.57      H000 C
ATOM   4505  CE2 PHE B 206       9.266 -46.460 -26.316  1.00 41.81      H000 C
ATOM   4506  CZ  PHE B 206      10.043 -45.670 -25.493  1.00 32.22      H000 C
ATOM   4507  N   GLU B 207       9.866 -47.383 -31.074  1.00 33.81      H000 N
ATOM   4508  CA  GLU B 207       9.933 -48.839 -30.996  1.00 42.08      H000 C
ATOM   4509  C   GLU B 207      11.217 -49.379 -31.613  1.00 45.78      H000 C
ATOM   4510  O   GLU B 207      11.735 -50.405 -31.158  1.00 48.02      H000 O
ATOM   4511  CB  GLU B 207       8.712 -49.457 -31.677  1.00 44.83      H000 C
ATOM   4512  CG  GLU B 207       7.403 -49.192 -30.950  1.00 47.35      H000 C
ATOM   4513  CD  GLU B 207       6.191 -49.500 -31.804  1.00 57.56      H000 C
ATOM   4514  OE1 GLU B 207       5.082 -49.628 -31.242  1.00 54.25      H000 O
ATOM   4515  OE2 GLU B 207       6.346 -49.616 -33.038  1.00 63.70      H000 O
ATOM   4516  N   LYS B 208      11.742 -48.710 -32.642  1.00 52.21      H000 N
ATOM   4517  CA  LYS B 208      13.031 -49.111 -33.197  1.00 49.08      H000 C
ATOM   4518  C   LYS B 208      14.149 -48.905 -32.183  1.00 47.19      H000 C
ATOM   4519  O   LYS B 208      15.018 -49.770 -32.025  1.00 51.68      H000 O
ATOM   4520  CB  LYS B 208      13.319 -48.332 -34.479  1.00 45.03      H000 C
ATOM   4521  CG  LYS B 208      14.497 -48.865 -35.277  1.00 49.41      H000 C
ATOM   4522  CD  LYS B 208      14.174 -50.215 -35.895  1.00 47.20      H000 C
ATOM   4523  CE  LYS B 208      15.410 -50.854 -36.504  1.00 56.57      H000 C
ATOM   4524  NZ  LYS B 208      15.071 -52.074 -37.287  1.00 66.46      H000 N
ATOM   4525  N   TRP B 209      14.140 -47.764 -31.488  1.00 49.16      H000 N
ATOM   4526  CA  TRP B 209      15.125 -47.523 -30.440  1.00 37.71      H000 C
ATOM   4527  C   TRP B 209      15.017 -48.564 -29.333  1.00 44.55      H000 C
ATOM   4528  O   TRP B 209      16.033 -49.063 -28.835  1.00 48.85      H000 O
ATOM   4529  CB  TRP B 209      14.945 -46.119 -29.862  1.00 40.05      H000 C
ATOM   4530  CG  TRP B 209      15.559 -45.038 -30.692  1.00 50.78      H000 C
ATOM   4531  CD1 TRP B 209      14.915 -44.205 -31.559  1.00 48.29      H000 C
ATOM   4532  CD2 TRP B 209      16.940 -44.666 -30.728  1.00 47.65      H000 C
ATOM   4533  NE1 TRP B 209      15.812 -43.339 -32.137  1.00 54.85      H000 N
ATOM   4534  CE2 TRP B 209      17.063 -43.602 -31.642  1.00 52.64      H000 C
ATOM   4535  CE3 TRP B 209      18.087 -45.131 -30.077  1.00 51.33      H000 C
ATOM   4536  CZ2 TRP B 209      18.284 -42.996 -31.922  1.00 49.58      H000 C
ATOM   4537  CZ3 TRP B 209      19.298 -44.528 -30.356  1.00 56.94      H000 C
ATOM   4538  CH2 TRP B 209      19.388 -43.474 -31.271  1.00 56.61      H000 C
ATOM   4539  N   ALA B 210      13.789 -48.905 -28.938  1.00 35.25      H000 N
ATOM   4540  CA  ALA B 210      13.593 -49.852 -27.845  1.00 42.36      H000 C
ATOM   4541  C   ALA B 210      14.091 -51.241 -28.224  1.00 41.38      H000 C
ATOM   4542  O   ALA B 210      14.836 -51.874 -27.467  1.00 47.68      H000 O
ATOM   4543  CB  ALA B 210      12.116 -49.895 -27.451  1.00 32.27      H000 C
ATOM   4544  N   LYS B 211      13.693 -51.731 -29.401  1.00 46.99      H000 N
ATOM   4545  CA  LYS B 211      14.091 -53.067 -29.830  1.00 42.51      H000 C
ATOM   4546  C   LYS B 211      15.591 -53.184 -30.067  1.00 40.82      H000 C
ATOM   4547  O   LYS B 211      16.128 -54.295 -30.010  1.00 45.59      H000 O
ATOM   4548  CB  LYS B 211      13.336 -53.456 -31.102  1.00 41.10      H000 C
ATOM   4549  CG  LYS B 211      12.027 -54.187 -30.852  1.00 47.91      H000 C
ATOM   4550  CD  LYS B 211      10.936 -53.697 -31.790  1.00 57.75      H000 C
ATOM   4551  CE  LYS B 211       9.561 -54.140 -31.316  1.00 64.45      H000 C
ATOM   4552  NZ  LYS B 211       8.694 -54.569 -32.449  1.00 58.43      H000 N
ATOM   4553  N   THR B 212      16.277 -52.069 -30.323  1.00 47.70      H000 N
ATOM   4554  CA  THR B 212      17.706 -52.119 -30.614  1.00 45.10      H000 C
ATOM   4555  C   THR B 212      18.536 -52.271 -29.343  1.00 54.05      H000 C
ATOM   4556  O   THR B 212      19.561 -52.962 -29.348  1.00 51.51      H000 O
ATOM   4557  CB  THR B 212      18.128 -50.864 -31.381  1.00 57.20      H000 C
ATOM   4558  OG1 THR B 212      17.303 -50.714 -32.543  1.00 54.45      H000 O
ATOM   4559  CG2 THR B 212      19.585 -50.957 -31.812  1.00 46.00      H000 C
ATOM   4560  N   TYR B 213      18.108 -51.643 -28.245  1.00 51.50      H000 N
ATOM   4561  CA  TYR B 213      18.840 -51.651 -26.979  1.00 43.21      H000 C
ATOM   4562  C   TYR B 213      17.953 -52.273 -25.906  1.00 45.48      H000 C
ATOM   4563  O   TYR B 213      17.401 -51.561 -25.052  1.00 44.86      H000 O
ATOM   4564  CB  TYR B 213      19.280 -50.240 -26.592  1.00 52.31      H000 C
ATOM   4565  CG  TYR B 213      20.008 -49.509 -27.699  1.00 48.24      H000 C
ATOM   4566  CD1 TYR B 213      19.315 -48.728 -28.616  1.00 52.26      H000 C
ATOM   4567  CD2 TYR B 213      21.387 -49.605 -27.830  1.00 49.20      H000 C
ATOM   4568  CE1 TYR B 213      19.977 -48.062 -29.632  1.00 49.90      H000 C
ATOM   4569  CE2 TYR B 213      22.057 -48.942 -28.842  1.00 45.08      H000 C
ATOM   4570  CZ  TYR B 213      21.347 -48.172 -29.739  1.00 51.86      H000 C
ATOM   4571  OH  TYR B 213      22.009 -47.511 -30.747  1.00 64.01      H000 O
ATOM   4572  N   PRO B 214      17.804 -53.602 -25.907  1.00 47.28      H000 N
ATOM   4573  CA  PRO B 214      16.906 -54.237 -24.931  1.00 41.95      H000 C
ATOM   4574  C   PRO B 214      17.431 -54.203 -23.508  1.00 40.97      H000 C
ATOM   4575  O   PRO B 214      16.645 -54.404 -22.574  1.00 38.10      H000 O
ATOM   4576  CB  PRO B 214      16.790 -55.676 -25.447  1.00 43.76      H000 C
ATOM   4577  CG  PRO B 214      18.081 -55.912 -26.154  1.00 49.50      H000 C
ATOM   4578  CD  PRO B 214      18.470 -54.592 -26.772  1.00 51.05      H000 C
ATOM   4579  N   GLN B 215      18.725 -53.959 -23.311  1.00 34.52      H000 N
ATOM   4580  CA  GLN B 215      19.307 -53.882 -21.979  1.00 42.84      H000 C
ATOM   4581  C   GLN B 215      19.440 -52.450 -21.481  1.00 40.25      H000 C
ATOM   4582  O   GLN B 215      20.137 -52.208 -20.491  1.00 43.16      H000 O
ATOM   4583  CB  GLN B 215      20.665 -54.584 -21.957  1.00 40.12      H000 C
ATOM   4584  CG  GLN B 215      20.546 -56.096 -21.935  1.00 33.90      H000 C
ATOM   4585  CD  GLN B 215      19.411 -56.570 -21.046  1.00 39.12      H000 C
ATOM   4586  OE1 GLN B 215      19.353 -56.238 -19.861  1.00 46.79      H000 O
ATOM   4587  NE2 GLN B 215      18.500 -57.351 -21.615  1.00 33.67      H000 N
ATOM   4588  N   SER B 216      18.791 -51.500 -22.147  1.00 37.24      H000 N
ATOM   4589  CA  SER B 216      18.689 -50.127 -21.681  1.00 36.71      H000 C
ATOM   4590  C   SER B 216      17.220 -49.780 -21.503  1.00 33.15      H000 C
ATOM   4591  O   SER B 216      16.384 -50.141 -22.337  1.00 37.36      H000 O
ATOM   4592  CB  SER B 216      19.337 -49.148 -22.668  1.00 33.54      H000 C
ATOM   4593  OG  SER B 216      20.750 -49.179 -22.577  1.00 43.98      H000 O
ATOM   4594  N   ARG B 217      16.903 -49.096 -20.408  1.00 29.94      H000 N
ATOM   4595  CA  ARG B 217      15.556 -48.568 -20.238  1.00 32.68      H000 C
ATOM   4596  C   ARG B 217      15.389 -47.359 -21.148  1.00 32.65      H000 C
ATOM   4597  O   ARG B 217      16.114 -46.367 -21.013  1.00 39.85      H000 O
ATOM   4598  CB  ARG B 217      15.300 -48.192 -18.780  1.00 30.52      H000 C
ATOM   4599  CG  ARG B 217      15.791 -49.212 -17.759  1.00 36.39      H000 C
ATOM   4600  CD  ARG B 217      15.319 -50.626 -18.078  1.00 40.25      H000 C
ATOM   4601  NE  ARG B 217      13.880 -50.788 -17.895  1.00 52.29      H000 N
ATOM   4602  CZ  ARG B 217      13.187 -51.836 -18.330  1.00 56.72      H000 C
ATOM   4603  NH1 ARG B 217      13.802 -52.820 -18.973  1.00 48.63      H000 N
ATOM   4604  NH2 ARG B 217      11.879 -51.903 -18.121  1.00 46.78      H000 N
ATOM   4605  N   VAL B 218      14.454 -47.443 -22.087  1.00 36.27      H000 N
ATOM   4606  CA  VAL B 218      14.280 -46.419 -23.110  1.00 27.74      H000 C
ATOM   4607  C   VAL B 218      13.090 -45.551 -22.728  1.00 35.74      H000 C
ATOM   4608  O   VAL B 218      11.973 -46.053 -22.548  1.00 34.88      H000 O
ATOM   4609  CB  VAL B 218      14.095 -47.043 -24.501  1.00 34.88      H000 C
ATOM   4610  CG1 VAL B 218      13.987 -45.954 -25.554  1.00 30.13      H000 C
ATOM   4611  CG2 VAL B 218      15.253 -47.980 -24.813  1.00 35.92      H000 C
ATOM   4612  N   LEU B 219      13.331 -44.250 -22.603  1.00 33.11      H000 N
ATOM   4613  CA  LEU B 219      12.317 -43.278 -22.230  1.00 32.24      H000 C
ATOM   4614  C   LEU B 219      12.052 -42.332 -23.394  1.00 42.88      H000 C
ATOM   4615  O   LEU B 219      12.925 -42.095 -24.234  1.00 34.98      H000 O
ATOM   4616  CB  LEU B 219      12.748 -42.476 -20.997  1.00 29.34      H000 C
ATOM   4617  CG  LEU B 219      12.919 -43.235 -19.679  1.00 32.64      H000 C
ATOM   4618  CD1 LEU B 219      14.302 -43.866 -19.574  1.00 32.74      H000 C
ATOM   4619  CD2 LEU B 219      12.662 -42.310 -18.501  1.00 31.96      H000 C
ATOM   4620  N   ILE B 220      10.838 -41.790 -23.436  1.00 37.18      H000 N
ATOM   4621  CA  ILE B 220      10.419 -40.880 -24.496  1.00 36.19      H000 C
ATOM   4622  C   ILE B 220      10.545 -39.451 -23.989  1.00 40.34      H000 C
ATOM   4623  O   ILE B 220      10.112 -39.131 -22.876  1.00 40.61      H000 O
ATOM   4624  CB  ILE B 220       8.984 -41.188 -24.964  1.00 33.57      H000 C
ATOM   4625  CG1 ILE B 220       8.542 -40.191 -26.035  1.00 37.19      H000 C
ATOM   4626  CG2 ILE B 220       8.011 -41.201 -23.790  1.00 31.78      H000 C
ATOM   4627  CD1 ILE B 220       7.248 -40.568 -26.715  1.00 33.14      H000 C
ATOM   4628  N   GLY B 221      11.160 -38.588 -24.804  1.00 42.92      H000 N
ATOM   4629  CA  GLY B 221      11.346 -37.201 -24.456  1.00 39.95      H000 C
ATOM   4630  C   GLY B 221      10.282 -36.334 -25.096  1.00 44.67      H000 C
ATOM   4631  O   GLY B 221      10.156 -36.292 -26.321  1.00 42.89      H000 O
ATOM   4632  N   VAL B 222       9.514 -35.639 -24.256  1.00 41.03      H000 N
ATOM   4633  CA  VAL B 222       8.421 -34.793 -24.714  1.00 45.53      H000 C
ATOM   4634  C   VAL B 222       8.599 -33.393 -24.142  1.00 45.46      H000 C
ATOM   4635  O   VAL B 222       9.309 -33.181 -23.156  1.00 49.66      H000 O
ATOM   4636  CB  VAL B 222       7.040 -35.359 -24.319  1.00 42.45      H000 C
ATOM   4637  CG1 VAL B 222       6.877 -36.780 -24.838  1.00 38.84      H000 C
ATOM   4638  CG2 VAL B 222       6.860 -35.310 -22.809  1.00 37.07      H000 C
ATOM   4639  N   VAL B 223       7.939 -32.431 -24.780  1.00 45.83      H000 N
ATOM   4640  CA  VAL B 223       7.931 -31.059 -24.299  1.00 51.30      H000 C
ATOM   4641  C   VAL B 223       6.708 -30.846 -23.417  1.00 55.05      H000 C
ATOM   4642  O   VAL B 223       5.700 -31.549 -23.522  1.00 57.42      H000 O
ATOM   4643  CB  VAL B 223       7.956 -30.039 -25.455  1.00 55.98      H000 C
ATOM   4644  CG1 VAL B 223       9.347 -29.948 -26.048  1.00 56.88      H000 C
ATOM   4645  CG2 VAL B 223       6.934 -30.412 -26.517  1.00 57.28      H000 C
ATOM   4646  N   ALA B 224       6.800 -29.856 -22.532  1.00 46.68      H000 N
ATOM   4647  CA  ALA B 224       5.705 -29.526 -21.633  1.00 50.04      H000 C
ATOM   4648  C   ALA B 224       4.797 -28.430 -22.173  1.00 54.07      H000 C
ATOM   4649  O   ALA B 224       3.754 -28.159 -21.567  1.00 56.47      H000 O
ATOM   4650  CB  ALA B 224       6.253 -29.105 -20.266  1.00 52.86      H000 C
ATOM   4651  N   SER B 225       5.157 -27.799 -23.289  1.00 47.75      H000 N
ATOM   4652  CA  SER B 225       4.368 -26.711 -23.848  1.00 53.12      H000 C
ATOM   4653  C   SER B 225       4.700 -26.579 -25.324  1.00 60.48      H000 C
ATOM   4654  O   SER B 225       5.832 -26.867 -25.727  1.00 63.57      H000 O
ATOM   4655  CB  SER B 225       4.649 -25.390 -23.118  1.00 64.20      H000 C
ATOM   4656  OG  SER B 225       4.508 -24.284 -23.992  1.00 68.15      H000 O
ATOM   4657  N   PRO B 226       3.744 -26.147 -26.153  1.00 61.29      H000 N
ATOM   4658  CA  PRO B 226       4.045 -25.942 -27.580  1.00 59.50      H000 C
ATOM   4659  C   PRO B 226       5.050 -24.832 -27.839  1.00 60.44      H000 C
ATOM   4660  O   PRO B 226       5.556 -24.734 -28.964  1.00 57.40      H000 O
ATOM   4661  CB  PRO B 226       2.676 -25.599 -28.189  1.00 58.67      H000 C
ATOM   4662  CG  PRO B 226       1.666 -26.035 -27.172  1.00 62.49      H000 C
ATOM   4663  CD  PRO B 226       2.329 -25.895 -25.841  1.00 56.69      H000 C
ATOM   4664  N   ASP B 227       5.351 -23.995 -26.842  1.00 63.17      H000 N
ATOM   4665  CA  ASP B 227       6.322 -22.925 -27.040  1.00 66.86      H000 C
ATOM   4666  C   ASP B 227       7.726 -23.471 -27.266  1.00 70.05      H000 C
ATOM   4667  O   ASP B 227       8.545 -22.818 -27.923  1.00 69.52      H000 O
ATOM   4668  CB  ASP B 227       6.309 -21.977 -25.840  1.00 75.74      H000 C
ATOM   4669  CG  ASP B 227       4.955 -21.327 -25.624  1.00 74.87      H000 C
ATOM   4670  OD1 ASP B 227       4.232 -21.111 -26.620  1.00 73.40      H000 O
ATOM   4671  OD2 ASP B 227       4.615 -21.033 -24.459  1.00 52.16      H000 O
ATOM   4672  N   VAL B 228       8.022 -24.658 -26.737  1.00 64.53      H000 N
ATOM   4673  CA  VAL B 228       9.335 -25.261 -26.943  1.00 55.29      H000 C
ATOM   4674  C   VAL B 228       9.453 -25.820 -28.355  1.00 68.83      H000 C
ATOM   4675  O   VAL B 228      10.418 -25.538 -29.073  1.00 69.14      H000 O
ATOM   4676  CB  VAL B 228       9.596 -26.347 -25.884  1.00 68.81      H000 C
ATOM   4677  CG1 VAL B 228      11.089 -26.600 -25.741  1.00 63.00      H000 C
ATOM   4678  CG2 VAL B 228       8.981 -25.951 -24.553  1.00 61.60      H000 C
ATOM   4679  N   ASP B 229       8.476 -26.625 -28.770  1.00 65.19      H000 N
ATOM   4680  CA  ASP B 229       8.449 -27.172 -30.124  1.00 67.75      H000 C
ATOM   4681  C   ASP B 229       6.990 -27.323 -30.529  1.00 64.61      H000 C
ATOM   4682  O   ASP B 229       6.259 -28.117 -29.931  1.00 61.21      H000 O
ATOM   4683  CB  ASP B 229       9.185 -28.508 -30.199  1.00 61.24      H000 C
ATOM   4684  CG  ASP B 229       9.547 -28.895 -31.621  1.00 62.43      H000 C
ATOM   4685  OD1 ASP B 229      10.749 -29.094 -31.899  1.00 65.38      H000 O
ATOM   4686  OD2 ASP B 229       8.632 -29.002 -32.463  1.00 63.13      H000 O
ATOM   4687  N   LYS B 230       6.572 -26.561 -31.542  1.00 58.68      H000 N
ATOM   4688  CA  LYS B 230       5.173 -26.582 -31.956  1.00 67.64      H000 C
ATOM   4689  C   LYS B 230       4.821 -27.893 -32.650  1.00 67.03      H000 C
ATOM   4690  O   LYS B 230       3.821 -28.538 -32.310  1.00 58.03      H000 O
ATOM   4691  CB  LYS B 230       4.881 -25.392 -32.871  1.00 60.39      H000 C
ATOM   4692  CG  LYS B 230       3.401 -25.112 -33.074  1.00 67.24      H000 C
ATOM   4693  CD  LYS B 230       3.180 -23.784 -33.781  1.00 75.72      H000 C
ATOM   4694  CE  LYS B 230       3.527 -23.879 -35.259  1.00 80.37      H000 C
ATOM   4695  NZ  LYS B 230       3.204 -22.622 -35.989  1.00 70.04      H000 N
ATOM   4696  N   ASP B 231       5.633 -28.307 -33.621  1.00 59.60      H000 N
ATOM   4697  CA  ASP B 231       5.354 -29.504 -34.405  1.00 65.32      H000 C
ATOM   4698  C   ASP B 231       5.631 -30.797 -33.647  1.00 63.12      H000 C
ATOM   4699  O   ASP B 231       5.409 -31.878 -34.203  1.00 60.33      H000 O
ATOM   4700  CB  ASP B 231       6.170 -29.484 -35.700  1.00 75.24      H000 C
ATOM   4701  CG  ASP B 231       5.562 -28.583 -36.757  1.00 84.59      H000 C
ATOM   4702  OD1 ASP B 231       5.449 -29.022 -37.921  1.00 73.60      H000 O
ATOM   4703  OD2 ASP B 231       5.197 -27.435 -36.424  1.00 81.77      H000 O
ATOM   4704  N   ALA B 232       6.104 -30.718 -32.404  1.00 60.46      H000 N
ATOM   4705  CA  ALA B 232       6.387 -31.901 -31.609  1.00 48.72      H000 C
ATOM   4706  C   ALA B 232       5.549 -32.006 -30.345  1.00 49.28      H000 C
ATOM   4707  O   ALA B 232       5.577 -33.058 -29.696  1.00 50.23      H000 O
ATOM   4708  CB  ALA B 232       7.873 -31.943 -31.220  1.00 52.51      H000 C
ATOM   4709  N   TYR B 233       4.811 -30.963 -29.977  1.00 51.22      H000 N
ATOM   4710  CA  TYR B 233       4.038 -30.996 -28.745  1.00 50.93      H000 C
ATOM   4711  C   TYR B 233       2.883 -31.983 -28.856  1.00 49.58      H000 C
ATOM   4712  O   TYR B 233       2.227 -32.088 -29.896  1.00 43.23      H000 O
ATOM   4713  CB  TYR B 233       3.501 -29.605 -28.410  1.00 51.10      H000 C
ATOM   4714  CG  TYR B 233       2.590 -29.584 -27.203  1.00 49.26      H000 C
ATOM   4715  CD1 TYR B 233       3.109 -29.643 -25.916  1.00 52.05      H000 C
ATOM   4716  CD2 TYR B 233       1.210 -29.513 -27.350  1.00 51.63      H000 C
ATOM   4717  CE1 TYR B 233       2.279 -29.627 -24.809  1.00 43.91      H000 C
ATOM   4718  CE2 TYR B 233       0.373 -29.496 -26.249  1.00 45.39      H000 C
ATOM   4719  CZ  TYR B 233       0.913 -29.554 -24.981  1.00 50.76      H000 C
ATOM   4720  OH  TYR B 233       0.084 -29.537 -23.884  1.00 47.85      H000 O
ATOM   4721  N   MET B 234       2.644 -32.713 -27.770  1.00 44.99      H000 N
ATOM   4722  CA  MET B 234       1.490 -33.595 -27.649  1.00 45.76      H000 C
ATOM   4723  C   MET B 234       0.803 -33.252 -26.336  1.00 47.05      H000 C
ATOM   4724  O   MET B 234       1.443 -33.333 -25.268  1.00 47.54      H000 O
ATOM   4725  CB  MET B 234       1.897 -35.070 -27.683  1.00 36.02      H000 C
ATOM   4726  CG  MET B 234       2.251 -35.593 -29.062  1.00 42.18      H000 C
ATOM   4727  SD  MET B 234       3.004 -37.230 -28.994  1.00 43.83      H000 S
ATOM   4728  CE  MET B 234       4.581 -36.846 -28.237  1.00 47.66      H000 C
ATOM   4729  N   PRO B 235      -0.465 -32.851 -26.352  1.00 50.70      H000 N
ATOM   4730  CA  PRO B 235      -1.189 -32.626 -25.097  1.00 45.58      H000 C
ATOM   4731  C   PRO B 235      -1.190 -33.885 -24.250  1.00 46.72      H000 C
ATOM   4732  O   PRO B 235      -1.036 -34.995 -24.782  1.00 44.77      H000 O
ATOM   4733  CB  PRO B 235      -2.606 -32.261 -25.566  1.00 51.11      H000 C
ATOM   4734  CG  PRO B 235      -2.418 -31.732 -26.949  1.00 44.53      H000 C
ATOM   4735  CD  PRO B 235      -1.281 -32.519 -27.533  1.00 41.44      H000 C
ATOM   4736  N   PRO B 236      -1.336 -33.753 -22.927  1.00 50.92      H000 N
ATOM   4737  CA  PRO B 236      -1.265 -34.941 -22.055  1.00 49.34      H000 C
ATOM   4738  C   PRO B 236      -2.172 -36.085 -22.486  1.00 55.93      H000 C
ATOM   4739  O   PRO B 236      -1.774 -37.253 -22.393  1.00 51.74      H000 O
ATOM   4740  CB  PRO B 236      -1.663 -34.392 -20.673  1.00 51.88      H000 C
ATOM   4741  CG  PRO B 236      -2.017 -32.936 -20.874  1.00 61.25      H000 C
ATOM   4742  CD  PRO B 236      -1.403 -32.501 -22.157  1.00 47.94      H000 C
ATOM   4743  N   GLU B 237      -3.378 -35.778 -22.968  1.00 50.88      H000 N
ATOM   4744  CA  GLU B 237      -4.294 -36.824 -23.413  1.00 48.34      H000 C
ATOM   4745  C   GLU B 237      -3.727 -37.585 -24.605  1.00 50.82      H000 C
ATOM   4746  O   GLU B 237      -3.841 -38.815 -24.678  1.00 40.32      H000 O
ATOM   4747  CB  GLU B 237      -5.658 -36.220 -23.764  1.00 55.97      H000 C
ATOM   4748  CG  GLU B 237      -6.153 -35.114 -22.828  1.00 69.11      H000 C
ATOM   4749  CD  GLU B 237      -5.505 -33.762 -23.088  1.00 66.17      H000 C
ATOM   4750  OE1 GLU B 237      -4.267 -33.658 -22.966  1.00 77.08      H000 O
ATOM   4751  OE2 GLU B 237      -6.236 -32.804 -23.406  1.00 81.15      H000 O
ATOM   4752  N   ALA B 238      -3.114 -36.870 -25.551  1.00 44.83      H000 N
ATOM   4753  CA  ALA B 238      -2.519 -37.530 -26.708  1.00 47.92      H000 C
ATOM   4754  C   ALA B 238      -1.303 -38.356 -26.309  1.00 44.63      H000 C
ATOM   4755  O   ALA B 238      -1.109 -39.469 -26.814  1.00 41.55      H000 O
ATOM   4756  CB  ALA B 238      -2.142 -36.492 -27.765  1.00 42.35      H000 C
ATOM   4757  N   LEU B 239      -0.473 -37.830 -25.404  1.00 46.74      H000 N
ATOM   4758  CA  LEU B 239       0.701 -38.574 -24.957  1.00 48.27      H000 C
ATOM   4759  C   LEU B 239       0.298 -39.857 -24.242  1.00 46.14      H000 C
ATOM   4760  O   LEU B 239       0.950 -40.896 -24.402  1.00 39.61      H000 O
ATOM   4761  CB  LEU B 239       1.565 -37.699 -24.048  1.00 32.66      H000 C
ATOM   4762  CG  LEU B 239       2.820 -38.344 -23.454  1.00 36.84      H000 C
ATOM   4763  CD1 LEU B 239       3.652 -39.023 -24.533  1.00 38.36      H000 C
ATOM   4764  CD2 LEU B 239       3.651 -37.315 -22.707  1.00 44.39      H000 C
ATOM   4765  N   ASN B 240      -0.778 -39.807 -23.451  1.00 39.43      H000 N
ATOM   4766  CA  ASN B 240      -1.258 -41.012 -22.783  1.00 45.72      H000 C
ATOM   4767  C   ASN B 240      -1.728 -42.055 -23.788  1.00 44.87      H000 C
ATOM   4768  O   ASN B 240      -1.581 -43.259 -23.547  1.00 45.32      H000 O
ATOM   4769  CB  ASN B 240      -2.387 -40.662 -21.813  1.00 45.72      H000 C
ATOM   4770  CG  ASN B 240      -1.911 -40.561 -20.377  1.00 49.32      H000 C
ATOM   4771  OD1 ASN B 240      -1.124 -41.386 -19.913  1.00 50.05      H000 O
ATOM   4772  ND2 ASN B 240      -2.388 -39.547 -19.666  1.00 56.64      H000 N
ATOM   4773  N   ASN B 241      -2.290 -41.617 -24.916  1.00 37.72      H000 N
ATOM   4774  CA  ASN B 241      -2.704 -42.560 -25.948  1.00 43.59      H000 C
ATOM   4775  C   ASN B 241      -1.500 -43.231 -26.596  1.00 42.77      H000 C
ATOM   4776  O   ASN B 241      -1.511 -44.445 -26.833  1.00 47.03      H000 O
ATOM   4777  CB  ASN B 241      -3.553 -41.847 -27.000  1.00 46.93      H000 C
ATOM   4778  CG  ASN B 241      -4.295 -42.812 -27.901  1.00 50.67      H000 C
ATOM   4779  OD1 ASN B 241      -3.883 -43.063 -29.033  1.00 50.19      H000 O
ATOM   4780  ND2 ASN B 241      -5.396 -43.360 -27.401  1.00 54.90      H000 N
ATOM   4781  N   LEU B 242      -0.452 -42.458 -26.888  1.00 38.38      H000 N
ATOM   4782  CA  LEU B 242       0.756 -43.036 -27.467  1.00 37.54      H000 C
ATOM   4783  C   LEU B 242       1.462 -43.948 -26.472  1.00 37.15      H000 C
ATOM   4784  O   LEU B 242       2.011 -44.988 -26.855  1.00 37.53      H000 O
ATOM   4785  CB  LEU B 242       1.693 -41.924 -27.940  1.00 34.16      H000 C
ATOM   4786  CG  LEU B 242       3.142 -42.313 -28.240  1.00 29.47      H000 C
ATOM   4787  CD1 LEU B 242       3.220 -43.162 -29.499  1.00 41.69      H000 C
ATOM   4788  CD2 LEU B 242       4.006 -41.071 -28.374  1.00 31.88      H000 C
ATOM   4789  N   LEU B 243       1.459 -43.574 -25.189  1.00 38.93      H000 N
ATOM   4790  CA  LEU B 243       2.065 -44.425 -24.170  1.00 37.66      H000 C
ATOM   4791  C   LEU B 243       1.365 -45.775 -24.097  1.00 33.19      H000 C
ATOM   4792  O   LEU B 243       2.010 -46.804 -23.864  1.00 31.49      H000 O
ATOM   4793  CB  LEU B 243       2.025 -43.731 -22.808  1.00 39.75      H000 C
ATOM   4794  CG  LEU B 243       3.013 -42.589 -22.566  1.00 40.12      H000 C
ATOM   4795  CD1 LEU B 243       2.880 -42.052 -21.149  1.00 38.56      H000 C
ATOM   4796  CD2 LEU B 243       4.436 -43.040 -22.835  1.00 35.25      H000 C
ATOM   4797  N   GLN B 244       0.045 -45.789 -24.305  1.00 38.18      H000 N
ATOM   4798  CA  GLN B 244      -0.709 -47.039 -24.268  1.00 42.96      H000 C
ATOM   4799  C   GLN B 244      -0.172 -48.048 -25.278  1.00 41.24      H000 C
ATOM   4800  O   GLN B 244      -0.316 -49.261 -25.083  1.00 50.18      H000 O
ATOM   4801  CB  GLN B 244      -2.193 -46.742 -24.507  1.00 44.45      H000 C
ATOM   4802  CG  GLN B 244      -2.944 -47.738 -25.374  1.00 58.26      H000 C
ATOM   4803  CD  GLN B 244      -4.381 -47.317 -25.618  1.00 58.87      H000 C
ATOM   4804  OE1 GLN B 244      -5.269 -47.604 -24.816  1.00 54.40      H000 O
ATOM   4805  NE2 GLN B 244      -4.615 -46.628 -26.730  1.00 58.08      H000 N
ATOM   4806  N   PHE B 245       0.477 -47.573 -26.340  1.00 30.96      H000 N
ATOM   4807  CA  PHE B 245       1.100 -48.457 -27.316  1.00 39.90      H000 C
ATOM   4808  C   PHE B 245       2.561 -48.746 -26.983  1.00 44.64      H000 C
ATOM   4809  O   PHE B 245       2.981 -49.907 -26.984  1.00 39.68      H000 O
ATOM   4810  CB  PHE B 245       0.990 -47.847 -28.716  1.00 37.33      H000 C
ATOM   4811  CG  PHE B 245      -0.417 -47.763 -29.230  1.00 46.56      H000 C
ATOM   4812  CD1 PHE B 245      -1.069 -48.897 -29.686  1.00 53.56      H000 C
ATOM   4813  CD2 PHE B 245      -1.087 -46.552 -29.260  1.00 37.40      H000 C
ATOM   4814  CE1 PHE B 245      -2.364 -48.824 -30.163  1.00 47.11      H000 C
ATOM   4815  CE2 PHE B 245      -2.381 -46.472 -29.736  1.00 40.22      H000 C
ATOM   4816  CZ  PHE B 245      -3.020 -47.610 -30.188  1.00 47.77      H000 C
ATOM   4817  N   ILE B 246       3.346 -47.708 -26.685  1.00 40.07      H000 N
ATOM   4818  CA  ILE B 246       4.782 -47.903 -26.519  1.00 38.04      H000 C
ATOM   4819  C   ILE B 246       5.155 -48.472 -25.155  1.00 34.28      H000 C
ATOM   4820  O   ILE B 246       6.265 -48.997 -25.003  1.00 36.14      H000 O
ATOM   4821  CB  ILE B 246       5.556 -46.596 -26.762  1.00 37.77      H000 C
ATOM   4822  CG1 ILE B 246       5.301 -45.594 -25.634  1.00 30.20      H000 C
ATOM   4823  CG2 ILE B 246       5.187 -45.999 -28.111  1.00 42.15      H000 C
ATOM   4824  CD1 ILE B 246       6.248 -44.412 -25.653  1.00 36.91      H000 C
ATOM   4825  N   ASN B 247       4.273 -48.391 -24.154  1.00 28.38      H000 N
ATOM   4826  CA  ASN B 247       4.619 -48.993 -22.870  1.00 33.05      H000 C
ATOM   4827  C   ASN B 247       4.525 -50.513 -22.898  1.00 41.88      H000 C
ATOM   4828  O   ASN B 247       4.959 -51.161 -21.939  1.00 39.63      H000 O
ATOM   4829  CB  ASN B 247       3.758 -48.413 -21.734  1.00 29.57      H000 C
ATOM   4830  CG  ASN B 247       2.287 -48.833 -21.796  1.00 34.32      H000 C
ATOM   4831  OD1 ASN B 247       1.930 -49.895 -22.306  1.00 36.14      H000 O
ATOM   4832  ND2 ASN B 247       1.424 -47.982 -21.252  1.00 33.00      H000 N
ATOM   4833  N   LYS B 248       3.963 -51.091 -23.962  1.00 33.70      H000 N
ATOM   4834  CA  LYS B 248       3.984 -52.537 -24.132  1.00 43.98      H000 C
ATOM   4835  C   LYS B 248       5.362 -53.050 -24.521  1.00 39.35      H000 C
ATOM   4836  O   LYS B 248       5.583 -54.266 -24.491  1.00 53.43      H000 O
ATOM   4837  CB  LYS B 248       2.952 -52.962 -25.178  1.00 39.88      H000 C
ATOM   4838  CG  LYS B 248       1.534 -52.510 -24.865  1.00 42.51      H000 C
ATOM   4839  CD  LYS B 248       1.103 -52.963 -23.478  1.00 53.31      H000 C
ATOM   4840  CE  LYS B 248      -0.331 -52.550 -23.177  1.00 52.69      H000 C
ATOM   4841  NZ  LYS B 248      -0.455 -51.085 -22.940  1.00 52.76      H000 N
ATOM   4842  N   GLN B 249       6.280 -52.164 -24.892  1.00 39.91      H000 N
ATOM   4843  CA  GLN B 249       7.662 -52.568 -25.083  1.00 34.18      H000 C
ATOM   4844  C   GLN B 249       8.235 -53.051 -23.753  1.00 37.81      H000 C
ATOM   4845  O   GLN B 249       7.925 -52.480 -22.700  1.00 40.62      H000 O
ATOM   4846  CB  GLN B 249       8.495 -51.407 -25.628  1.00 41.37      H000 C
ATOM   4847  CG  GLN B 249       8.121 -50.971 -27.037  1.00 40.03      H000 C
ATOM   4848  CD  GLN B 249       8.318 -52.072 -28.061  1.00 44.96      H000 C
ATOM   4849  OE1 GLN B 249       9.341 -52.758 -28.062  1.00 43.47      H000 O
ATOM   4850  NE2 GLN B 249       7.338 -52.245 -28.940  1.00 35.87      H000 N
ATOM   4851  N   PRO B 250       9.066 -54.094 -23.758  1.00 38.58      H000 N
ATOM   4852  CA  PRO B 250       9.541 -54.647 -22.480  1.00 35.77      H000 C
ATOM   4853  C   PRO B 250      10.494 -53.725 -21.744  1.00 40.15      H000 C
ATOM   4854  O   PRO B 250      10.548 -53.771 -20.509  1.00 41.93      H000 O
ATOM   4855  CB  PRO B 250      10.231 -55.958 -22.890  1.00 40.44      H000 C
ATOM   4856  CG  PRO B 250       9.960 -56.129 -24.364  1.00 39.08      H000 C
ATOM   4857  CD  PRO B 250       9.653 -54.785 -24.915  1.00 42.19      H000 C
ATOM   4858  N   ASN B 251      11.245 -52.887 -22.459  1.00 35.00      H000 N
ATOM   4859  CA  ASN B 251      12.232 -52.010 -21.846  1.00 39.61      H000 C
ATOM   4860  C   ASN B 251      11.794 -50.549 -21.840  1.00 34.93      H000 C
ATOM   4861  O   ASN B 251      12.640 -49.654 -21.742  1.00 35.40      H000 O
ATOM   4862  CB  ASN B 251      13.584 -52.158 -22.546  1.00 26.78      H000 C
ATOM   4863  CG  ASN B 251      13.504 -51.888 -24.036  1.00 32.84      H000 C
ATOM   4864  OD1 ASN B 251      12.483 -52.144 -24.673  1.00 34.22      H000 O
ATOM   4865  ND2 ASN B 251      14.589 -51.371 -24.600  1.00 40.01      H000 N
ATOM   4866  N   PHE B 252      10.492 -50.287 -21.946  1.00 35.10      H000 N
ATOM   4867  CA  PHE B 252       9.999 -48.925 -21.792  1.00 27.57      H000 C
ATOM   4868  C   PHE B 252      10.283 -48.433 -20.379  1.00 31.59      H000 C
ATOM   4869  O   PHE B 252      10.008 -49.132 -19.399  1.00 33.29      H000 O
ATOM   4870  CB  PHE B 252       8.501 -48.863 -22.090  1.00 35.78      H000 C
ATOM   4871  CG  PHE B 252       7.870 -47.544 -21.748  1.00 30.95      H000 C
ATOM   4872  CD1 PHE B 252       8.085 -46.430 -22.543  1.00 30.65      H000 C
ATOM   4873  CD2 PHE B 252       7.066 -47.416 -20.628  1.00 23.55      H000 C
ATOM   4874  CE1 PHE B 252       7.507 -45.215 -22.229  1.00 28.88      H000 C
ATOM   4875  CE2 PHE B 252       6.486 -46.203 -20.308  1.00 30.43      H000 C
ATOM   4876  CZ  PHE B 252       6.707 -45.102 -21.109  1.00 23.62      H000 C
ATOM   4877  N   GLY B 253      10.841 -47.229 -20.274  1.00 29.34      H000 N
ATOM   4878  CA  GLY B 253      11.331 -46.744 -18.998  1.00 31.63      H000 C
ATOM   4879  C   GLY B 253      10.559 -45.591 -18.391  1.00 31.86      H000 C
ATOM   4880  O   GLY B 253      10.702 -45.308 -17.198  1.00 35.18      H000 O
ATOM   4881  N   GLY B 254       9.743 -44.911 -19.192  1.00 32.24      H000 N
ATOM   4882  CA  GLY B 254       8.971 -43.792 -18.705  1.00 33.01      H000 C
ATOM   4883  C   GLY B 254       9.081 -42.614 -19.645  1.00 28.88      H000 C
ATOM   4884  O   GLY B 254       9.410 -42.765 -20.827  1.00 32.22      H000 O
ATOM   4885  N   VAL B 255       8.808 -41.427 -19.111  1.00 35.11      H000 N
ATOM   4886  CA  VAL B 255       8.754 -40.199 -19.892  1.00 30.35      H000 C
ATOM   4887  C   VAL B 255       9.762 -39.207 -19.330  1.00 38.87      H000 C
ATOM   4888  O   VAL B 255       9.973 -39.139 -18.114  1.00 32.92      H000 O
ATOM   4889  CB  VAL B 255       7.335 -39.592 -19.892  1.00 24.22      H000 C
ATOM   4890  CG1 VAL B 255       7.240 -38.449 -20.890  1.00 31.40      H000 C
ATOM   4891  CG2 VAL B 255       6.300 -40.661 -20.200  1.00 32.15      H000 C
ATOM   4892  N   MET B 256      10.386 -38.442 -20.221  1.00 28.71      H000 N
ATOM   4893  CA  MET B 256      11.268 -37.342 -19.856  1.00 38.20      H000 C
ATOM   4894  C   MET B 256      10.698 -36.056 -20.437  1.00 44.22      H000 C
ATOM   4895  O   MET B 256      10.413 -35.987 -21.637  1.00 41.36      H000 O
ATOM   4896  CB  MET B 256      12.691 -37.589 -20.360  1.00 36.67      H000 C
ATOM   4897  CG  MET B 256      13.654 -36.455 -20.078  1.00 49.60      H000 C
ATOM   4898  SD  MET B 256      14.083 -35.576 -21.589  1.00 72.10      H000 S
ATOM   4899  CE  MET B 256      15.749 -36.170 -21.865  1.00 53.42      H000 C
ATOM   4900  N   VAL B 257      10.529 -35.044 -19.589  1.00 48.37      H000 N
ATOM   4901  CA  VAL B 257       9.781 -33.838 -19.932  1.00 42.10      H000 C
ATOM   4902  C   VAL B 257      10.728 -32.647 -19.961  1.00 47.34      H000 C
ATOM   4903  O   VAL B 257      11.487 -32.423 -19.011  1.00 55.21      H000 O
ATOM   4904  CB  VAL B 257       8.628 -33.597 -18.941  1.00 45.36      H000 C
ATOM   4905  CG1 VAL B 257       7.932 -32.279 -19.244  1.00 50.38      H000 C
ATOM   4906  CG2 VAL B 257       7.641 -34.753 -18.991  1.00 49.74      H000 C
ATOM   4907  N   TRP B 258      10.672 -31.880 -21.050  1.00 44.02      H000 N
ATOM   4908  CA  TRP B 258      11.420 -30.637 -21.204  1.00 51.94      H000 C
ATOM   4909  C   TRP B 258      10.414 -29.491 -21.238  1.00 59.33      H000 C
ATOM   4910  O   TRP B 258       9.614 -29.394 -22.174  1.00 54.59      H000 O
ATOM   4911  CB  TRP B 258      12.272 -30.667 -22.474  1.00 53.92      H000 C
ATOM   4912  CG  TRP B 258      13.071 -29.409 -22.743  1.00 73.44      H000 C
ATOM   4913  CD1 TRP B 258      12.586 -28.139 -22.897  1.00 66.05      H000 C
ATOM   4914  CD2 TRP B 258      14.492 -29.314 -22.910  1.00 70.56      H000 C
ATOM   4915  NE1 TRP B 258      13.615 -27.263 -23.136  1.00 63.82      H000 N
ATOM   4916  CE2 TRP B 258      14.795 -27.958 -23.151  1.00 68.75      H000 C
ATOM   4917  CE3 TRP B 258      15.537 -30.242 -22.875  1.00 55.45      H000 C
ATOM   4918  CZ2 TRP B 258      16.099 -27.509 -23.355  1.00 75.00      H000 C
ATOM   4919  CZ3 TRP B 258      16.830 -29.794 -23.079  1.00 71.31      H000 C
ATOM   4920  CH2 TRP B 258      17.099 -28.440 -23.315  1.00 75.87      H000 C
ATOM   4921  N   ASP B 259      10.451 -28.626 -20.227  1.00 52.57      H000 N
ATOM   4922  CA  ASP B 259      11.351 -28.766 -19.088  1.00 59.15      H000 C
ATOM   4923  C   ASP B 259      10.609 -28.401 -17.808  1.00 53.97      H000 C
ATOM   4924  O   ASP B 259       9.380 -28.383 -17.783  1.00 55.77      H000 O
ATOM   4925  CB  ASP B 259      12.596 -27.887 -19.254  1.00 59.03      H000 C
ATOM   4926  CG  ASP B 259      12.264 -26.475 -19.708  1.00 62.38      H000 C
ATOM   4927  OD1 ASP B 259      11.146 -25.994 -19.425  1.00 60.92      H000 O
ATOM   4928  OD2 ASP B 259      13.128 -25.841 -20.349  1.00 57.88      H000 O
ATOM   4929  N   ARG B 260      11.362 -28.104 -16.747  1.00 45.14      H000 N
ATOM   4930  CA  ARG B 260      10.736 -27.688 -15.496  1.00 57.47      H000 C
ATOM   4931  C   ARG B 260      10.059 -26.330 -15.634  1.00 58.28      H000 C
ATOM   4932  O   ARG B 260       9.049 -26.072 -14.968  1.00 53.52      H000 O
ATOM   4933  CB  ARG B 260      11.779 -27.660 -14.375  1.00 64.17      H000 C
ATOM   4934  CG  ARG B 260      11.270 -27.126 -13.042  1.00 54.73      H000 C
ATOM   4935  CD  ARG B 260      10.091 -27.936 -12.525  1.00 51.61      H000 C
ATOM   4936  NE  ARG B 260       9.716 -27.552 -11.167  1.00 57.76      H000 N
ATOM   4937  CZ  ARG B 260       8.487 -27.657 -10.673  1.00 54.53      H000 C
ATOM   4938  NH1 ARG B 260       7.506 -28.135 -11.426  1.00 53.44      H000 N
ATOM   4939  NH2 ARG B 260       8.237 -27.283  -9.426  1.00 57.58      H000 N
ATOM   4940  N   PHE B 261      10.586 -25.461 -16.498  1.00 55.70      H000 N
ATOM   4941  CA  PHE B 261      10.025 -24.123 -16.655  1.00 64.93      H000 C
ATOM   4942  C   PHE B 261       8.593 -24.185 -17.175  1.00 66.09      H000 C
ATOM   4943  O   PHE B 261       7.670 -23.635 -16.564  1.00 65.54      H000 O
ATOM   4944  CB  PHE B 261      10.908 -23.296 -17.591  1.00 61.16      H000 C
ATOM   4945  CG  PHE B 261      10.403 -21.901 -17.827  1.00 79.58      H000 C
ATOM   4946  CD1 PHE B 261       9.945 -21.128 -16.773  1.00 75.04      H000 C
ATOM   4947  CD2 PHE B 261      10.387 -21.363 -19.103  1.00 82.88      H000 C
ATOM   4948  CE1 PHE B 261       9.480 -19.843 -16.987  1.00 72.62      H000 C
[truncated: 197,991 more chars]
